# Supplementary material for: Assessing the Contribution of Relative Macrophage Frequencies to Subcutaneous Adipose Tissue
Source: Front Nutr. 2021 May 31;8:675935. doi: 10.3389/fnut.2021.675935 (PMC8200404; doi:10.3389/fnut.2021.675935)
Supplement: Supplementary file 1 [file Data_Sheet_1.ZIP]

Archive with 21 entries (20 files):
- Tables/
- Tables/Figure S1.jpg
- Tables/Figure S2.jpg
- Tables/Table S1.xlsx
- Tables/Table S10.xlsx
- Tables/Table S11.xlsx
- Tables/Table S12.xlsx
- Tables/Table S13.xlsx
- Tables/Table S14.xlsx
- Tables/Table S15.xlsx
- Tables/Table S16.xlsx
- Tables/Table S17.xlsx
- Tables/Table S18.xlsx
- Tables/Table S2.xlsx
- Tables/Table S3.xlsx
- Tables/Table S4.xlsx
- Tables/Table S5.xlsx
- Tables/Table S6.xlsx
- Tables/Table S7.xlsx
- Tables/Table S8.xlsx
- Tables/Table S9.xlsx
