# Supplementary material for: Assessing the Contribution of Relative Macrophage Frequencies to Subcutaneous Adipose Tissue
Source: Front Nutr. 2021 May 31;8:675935. doi: 10.3389/fnut.2021.675935 (PMC8200404; doi:10.3389/fnut.2021.675935)
Supplement: Supplementary file 1 [file Data_Sheet_1.ZIP › Tables/Table S1.xlsx]

## Sheet: Sheet 1
Table S1. The participant characteristics in the SAT dataset from 519 individuals that were divided in four groups. Individuals with no detectable amount of macrophages were defined as M0 group.
The remaining subjects were divided into tertiles, defined as M1 (% 0 to 0.01), M2 (% 0.01 to 0.02) and M3 (% 0.02 to 0.25).
						M0 group
						N = 115 (Women = 82)
GEO assension number	GEO ID	Gender	adipose stem cells	B-cells	CD4T-cells	CD8T-cells	Chondrocytes	Endothelial cells	Eosinophils	Erythroblasts	Fibroblasts	Macrophages	Mesenchymal stromal cells	Monocytes	Myeloid dendritic cells	Neutrophils	NK-cells	Osteoblasts	Pericardial adipocytes	Plasmacytoid dendritic cells	Platelets	Subcutaneous adipocytes	Smooth muscle cells	Obese status	IR status
GSE27916	GSM689469	male	0.123601	0	0.00871278	0.00985013	0.00132347	0.029505	0	0.0424224	0.0058945	0	0	0	0	0.0152589	0	0	0	0.00795339	0.0103778	0.7451	0
GSE27916	GSM689479	female	0.118128	0	0.0106145	0	0	0	0.00397485	0	0.0177391	0	0	0	0	0	0	0	0	0.0108158	0.0036632	0.835065	0
GSE27916	GSM689484	female	0.119393	0.00153276	0.0003	0.00554587	0.014004	0	0	0.00771792	0	0	0	0	0	0.00869284	0	0	0	0.00605918	0.00397684	0.812869	0.0199408
GSE27916	GSM689489	male	0.138408	0.00703938	0.0105567	0.0003	0.00116275	0.00328613	0	0.0274412	0.00853399	0	0	0	0	0.00922613	0	0	0	0.00851365	0.00267966	0.758941	0.0239072
GSE27916	GSM689495	female	0.115078	0.0242837	0	0.0250462	0.00951437	0	0	0.0175545	0.00886217	0	0	0	0	0.0110816	0	0	0	0.0112557	0.00137808	0.751588	0.024357
GSE27916	GSM689499	female	0.155647	0.00673809	0.00405455	0.00462747	0.0003	0	0	0.00454723	0.00349517	0	0	0	0	0	0	0	0	0.0120561	0.00401461	0.792701	0.0117746
GSE27916	GSM689500	male	0.196447	0.00821261	0.01355	0.009568	0	0	0	0.0371828	0.00924997	0	0	0	0	0.0149033	0.00583302	0	0	0	0.0123613	0.672686	0.0200053
GSE27916	GSM689503	female	0.115158	0.00498158	0.00289282	0.00535193	0.00414013	0	0	0.0100535	0.0202689	0	0	0	0	0.00744687	0	0	0	0.0090319	0.0009	0.798041	0.0217397
GSE27916	GSM689505	female	0.145287	0.00866394	0.00586344	0.00456369	0.0068757	0	0	0.0299977	0.0124443	0	0	0	0	0.0135751	0	0	0	0.00745758	0.00666251	0.737215	0.0213935
GSE27916	GSM689506	male	0.157573	0.00443958	0.0009	0.00584841	0	0	0	0.00249116	0.0163179	0	0	0	0	0.00373861	0	0	0	0.00728672	0.00447955	0.796327	0.0006
GSE27916	GSM689507	male	0.165178	0.00227271	0.00147157	0.00514797	0	0.00472402	0.0003	0.00310524	0.00220973	0	0	0	0	0	0	0	0	0.0115658	0.00277957	0.801261	0
GSE27916	GSM689510	female	0.120722	0.00151977	0.00402815	0.00899817	0.00155702	0.00451006	0	0.0337136	0.0131179	0	0	0	0	0.0133964	0	0	0	0.0126166	0.00241837	0.777577	0.00582456
GSE27916	GSM689520	female	0.116813	0.0095766	0.0109012	0.00679009	0.0064418	0	0	0.0272795	0.0182231	0	0	0	0	0.0191136	0.00322224	0	0	0	0.0119217	0.742746	0.0269722
GSE27916	GSM689523	female	0.139907	0	0.00776464	0.00428368	0.00248265	0.00228345	0	0.0058408	0.0147177	0	0	0	0	0	0	0	0	0.0164922	0	0.785957	0.0202708
GSE27916	GSM689525	female	0.10375	0.00590432	0	0.0129848	0.00268257	0	0	0.0215839	0.0164873	0	0	0	0	0.0102314	0	0	0	0.0119943	0.0001	0.7943	0.0200254
GSE27916	GSM689540	female	0.145758	0.001	0.0005	0.00564437	0.0181702	0.00197791	0	0.00618625	0.0249043	0	0	0	0	0.00514674	0	0	0	0.0114183	0.00426713	0.775014	0
GSE27916	GSM689549	female	0.0953688	0.00781195	0.00866891	0.00699175	0	0.0142802	0	0.0350882	0.0127886	0	0	0	0	0.0212477	0.0009	0	0	0.00794855	0.0119996	0.757283	0.0195777
GSE27916	GSM689554	female	0.0985089	0.00176771	0.0122684	0	0.0100553	0	0	0.0167802	0.0253965	0	0	0	0	0.0122502	0.00436969	0	0	0.00864255	0	0.777619	0.0323413
GSE27916	GSM689561	female	0.128007	0.00633152	0.0080868	0.0034299	0.00925235	0	0	0.0209464	0.0231752	0	0	0	0	0.00899345	0	0	0	0.00571583	0.0008	0.762955	0.0223551
GSE27916	GSM689563	female	0.117497	0.0278636	0.0106412	0.0393581	0.023649	0	0	0.0665279	0.0313054	0	0	0	0	0.0262366	0.0104238	0	0	0.00531145	0.0506283	0.558091	0.0324674
GSE27916	GSM689575	female	0.111921	0	0.00220227	0.00443807	0.0143602	0.00200715	0.0029081	0.00279183	0	0	0	0	0	0	0	0	0	0.00466944	0	0.837299	0.0174027
GSE27916	GSM689595	female	0.120476	0.00976252	0.00142232	0.00925452	0.0103194	0.0004	0	0.0118379	0.0098041	0	0	0	0	0.00755124	0	0	0	0.0100481	0	0.79084	0.0182503
GSE27916	GSM689606	female	0.0876505	0.00161275	0.00670159	0.00409232	0.00557141	0	0	0.020077	0.0125033	0	0	0	0	0.00963186	0	0	0	0.00866612	0.00469799	0.807708	0.0310872
GSE27916	GSM689612	female	0.114228	0.0101038	0.00605044	0.00924244	0.0180338	0	0	0.0240612	0.00742105	0	0	0	0	0.0089841	0	0	0	0.0144896	0	0.757522	0.0298641
GSE27916	GSM689617	female	0.0885613	0.00610981	0.00703314	0.00336466	0.003947	0	0	0.00724131	0.011128	0	0	0	0	0.00563676	0	0	0	0.00844383	0	0.842371	0.0161629
GSE27916	GSM689618	male	0.110476	0.00505022	0.00561716	0.00334056	0	0	0	0.0095679	0.00465571	0	0	0	0	0.00725518	0	0	0	0.00811615	0	0.834481	0.0114399
GSE27916	GSM689626	female	0.147556	0.00531906	0.00334319	0.00195188	0	0	0	0.0066862	0	0	0	0	0	0.00170199	0	0	0	0.0122722	0.00345907	0.799603	0.0181075
GSE27916	GSM689627	female	0.135473	0.00345467	0.00622297	0.00194167	0.00458554	0.00358992	0	0.00624428	0.00911363	0	0	0	0	0.00193203	0	0	0	0.0109226	0	0.789977	0.026543
GSE27916	GSM689631	female	0.115809	0.00600869	0.00989657	0	0	0	0	0.0254328	0.0105812	0	0	0	0	0.0111683	0	0	0	0.00607727	0	0.786806	0.0282202
GSE27916	GSM689635	female	0.121001	0.00971232	0.0133871	0	0.029018	0	0	0.0133939	0.0206336	0	0	0	0	0.00927664	0	0	0	0.00551898	0.00474043	0.746442	0.0268761
GSE27916	GSM689641	male	0.142771	0.00724987	0.00722069	0.00645497	0.00345189	0	0	0.0191575	0.00237193	0	0	0	0	0.00912752	0	0	0	0.00817445	0.00422552	0.761059	0.0287356
GSE27916	GSM689642	male	0.147393	0	0.00181973	0.0110033	0	0.0216505	0	0.0154686	0.012699	0	0	0	0	0.0141156	0	0	0	0	0	0.77585	0
GSE27916	GSM689644	female	0.133754	0	0.00349665	0.00535189	0	0.0115259	0.00291999	0.00656323	0.0002	0	0	0	0	0	0	0	0	0.012779	0.00426478	0.819183	0
GSE27916	GSM689648	female	0.128386	0.0139713	0.00705149	0.0114149	0.00174437	0.00847261	0	0.0328047	0.00519496	0	0	0	0	0.0112889	0	0	0	0.010931	0.0141005	0.754639	0
GSE27916	GSM689649	female	0.0894755	0.00607035	0.0085056	0	0.0250009	0	0	0.00573433	0.0144547	0	0	0	0	0.00525967	0.0002	0	0	0.00809671	0	0.821109	0.0160978
GSE27916	GSM689655	female	0.117537	0	0.00534992	0.00423482	0.0117269	0.00989143	0.00311094	0.00409872	0.00743044	0	0	0	0	0	0	0	0	0.0123196	0	0.810604	0.013697
GSE27916	GSM689657	male	0.0967388	0.00393203	0.0007	0.00528389	0.00265557	0.0173566	0	0.00739932	0.0167002	0	0	0	0	0.0067203	0	0	0	0.0071147	0	0.824924	0.0104259
GSE27916	GSM689660	female	0.119017	0.0067653	0.00967376	0.0021216	0.00503842	0	0	0.0185018	0.0154649	0	0	0	0	0.0084419	0	0	0	0.00992787	0	0.783134	0.0219137
GSE27916	GSM689661	female	0.160504	0.00977474	0.0149183	0.0014325	0.0197273	0	0	0.0344191	0.0239679	0	0	0	0	0.0174313	0	0	0	0.0114173	0.00978343	0.663801	0.0328228
GSE27916	GSM689664	male	0.103836	0.00258491	0.00111652	0.00805987	0	0	0.00106022	0.00472835	0.00717349	0	0	0	0	0.00380032	0	0	0	0.0107257	0	0.84171	0.0152047
GSE27916	GSM689668	female	0.144535	0.00232426	0.003041	0.00507022	0	0.00807353	0	0.0046041	0.00271323	0	0	0	0	0	0	0	0	0.0118137	0	0.817782	0
GSE27916	GSM689674	female	0.131787	0.0122476	0.00845918	0.0002	0	0	0	0.011682	0.0223799	0	0	0	0	0.0110446	0	0	0	0.00696881	0.00399054	0.769361	0.0218508
GSE27916	GSM689677	male	0.150993	0.00561646	0.00745786	0	0	0.0103432	0	0.0146659	0.0196775	0	0	0	0	0.0105195	0.00130992	0	0	0.00627332	0	0.757346	0.015798
GSE27916	GSM689680	female	0.113421	0.00334381	0.00502958	0.0020462	0.00213157	0	0	0.00512575	0.0132075	0	0	0	0	0	0	0	0	0.0103048	0	0.832478	0.0129119
GSE27916	GSM689681	female	0.121623	0.00761982	0.00736717	0.00267251	0.00679921	0	0	0.0164821	0.0117061	0	0	0	0	0.00680418	0	0	0	0.00633892	0	0.787463	0.0251234
GSE27916	GSM689684	female	0.108745	0.001	0.013434	0	0.0223084	0	0	0.0223883	0.0134188	0	0	0	0	0.0138918	0	0	0	0.00666942	0.00301717	0.76654	0.0286077
GSE27916	GSM689694	female	0.106855	0	0.00779014	0.0103253	0	0.0187936	0	0.0258348	0.0174057	0	0	0	0	0.0207618	0	0	0	0.00411461	0.00503357	0.783085	0
GSE27916	GSM689695	female	0.144648	0.00442921	0.010094	0	0	0	0	0.00530666	0.00303684	0	0	0	0	0.00731565	0	0	0	0.00683149	0	0.79044	0.0278987
GSE27916	GSM689702	female	0.11129	0.00486419	0.0113177	0	0	0	0	0.0172236	0.00885099	0	0	0	0	0.0108406	0	0	0	0.0106032	0	0.786555	0.0384544
GSE27916	GSM689705	female	0.115374	0.00642904	0.0159815	0	0.00919624	0	0	0.00571567	0.00961753	0	0	0	0	0.00833173	0	0	0	0.00812245	0	0.805577	0.0156548
GSE27916	GSM689713	female	0.0792225	0.00642544	0.00399705	0.00333518	0.0250657	0	0	0.0180628	0.0130435	0	0	0	0	0.0117245	0	0	0	0.00361464	0.00575883	0.793902	0.0358476
GSE27916	GSM689715	male	0.133137	0	0.0123506	0.00811111	0	0.0169498	0	0.0272656	0.010013	0	0	0	0	0.0148274	0	0	0	0.0103877	0.012557	0.754401	0
GSE27916	GSM689739	male	0.12937	0.00313126	0	0.00974618	0	0.00601304	0	0.00936324	0.0362686	0	0	0	0	0.0108336	0	0	0	0.00585531	0	0.789418	0
GSE27916	GSM689740	male	0.161007	0.00450755	0	0.00779955	0	0.0218348	0	0.00382005	0	0	0	0	0	0	0	0	0	0.00632051	0	0.79471	0
GSE27916	GSM689741	male	0.134369	0	0.00295488	0.0101175	0	0.0190573	0	0.0276061	0.0126614	0	0	0	0	0.0136779	0	0	0	0.00703385	0.00920544	0.763317	0
GSE27916	GSM689750	female	0.105027	0.0200015	0.00726664	0.0196889	0.00404964	0.00215518	0	0.0185607	0.00662886	0	0	0	0	0.0144428	0.0025113	0	0	0.00419616	0.0144534	0.758618	0.0223994
GSE27916	GSM689751	female	0.128653	0	0.00637135	0.00420992	0	0.00429753	0	0.00915479	0.0120314	0	0	0	0	0.00816235	0	0	0	0.0104613	0.00513953	0.811519	0
GSE27916	GSM689754	female	0.131317	0.00391046	0.00453563	0.00377101	0.0151241	0	0	0.00632708	0.00528822	0	0	0	0	0.0006	0	0	0	0.01262	0	0.801411	0.0151108
GSE27916	GSM689759	female	0.11554	0.00194984	0.00222835	0.00992874	0	0.00246133	0	0.0235178	0.00250661	0	0	0	0	0.0134404	0	0	0	0.00863871	0.0059222	0.794532	0.0193341
GSE27916	GSM689774	female	0.112896	0.00692697	0.0026904	0.00684752	0.00750288	0	0	0.0127347	0.0001	0	0	0	0	0	0	0	0	0.0129765	0.00448981	0.809266	0.0235859
GSE27916	GSM689777	female	0.150857	0.013584	0.00614224	0.00721777	0.0324203	0	0	0.0291328	0.0109768	0	0	0	0	0.0127357	0	0	0	0.00740014	0.00811517	0.692674	0.0287437
GSE27916	GSM689783	female	0.12937	0.00659143	0.00322107	0.00471214	0	0	0	0.0089137	0.00538748	0	0	0	0	0.00663432	0	0	0	0.0105094	0.00172875	0.822334	0.0006
GSE27916	GSM689792	male	0.11317	0.00502938	0.00589966	0	0.00241327	0.0006	0	0.00625095	0.0152237	0	0	0	0	0.0073953	0.00115973	0	0	0.00911186	0	0.821492	0.0122544
GSE27916	GSM689794	female	0.182504	0.0179769	0	0.026462	0	0.0169203	0	0.0195035	0.00682909	0	0	0	0	0	0	0	0.216132	0.0239113	0.00959568	0.480164	0
GSE27916	GSM689797	female	0.0958236	0.00723952	0.00889177	0.00116036	0.00706212	0	0	0.0270667	0.00539453	0	0	0	0	0.01159	0.00234458	0	0	0.00761722	0.00227668	0.783942	0.0395911
GSE27916	GSM689808	female	0.0951633	0.0124056	0.0029893	0.0102595	0.0394993	0	0	0.0336762	0.0175401	0	0	0	0	0.01504	0	0	0	0.00864382	0.00375625	0.7117	0.0493267
GSE27916	GSM689818	male	0.120259	0.00524275	0.00404916	0.00325612	0	0.00374563	0	0.0031588	0.0116521	0	0	0	0	0.00376556	0	0	0	0.0120054	0.00383508	0.819632	0.00939818
GSE27916	GSM689829	female	0.0987895	0.00647241	0.0163569	0	0	0	0	0.0153815	0	0	0	0	0	0.0114947	0	0	0	0.0105015	0.00611194	0.816518	0.0183737
GSE27916	GSM689831	male	0.127241	0.00462366	0	0.00995118	0.0176376	0.00703038	0	0.00347873	0.0175777	0	0	0	0	0	0	0	0	0.0128423	0	0.78617	0.0134471
GSE27916	GSM689837	male	0.122902	0.00417003	0.00299334	0.00477059	0.0129648	0	0	0.00835194	0.0124084	0	0	0	0	0.00849463	0	0	0	0.00825517	0	0.791176	0.0235125
GSE26637	GSM655605	female	0.166401	0	0.0180793	0	0	0	0.00165231	0.00279565	0.011568	0	0	0	0.0206085	0	0.0003	0.0169961	0	0.00910467	0.00147405	0.75103	0	obese	insulin resistant
GSE26637	GSM655607	female	0.147397	0	0.0273619	0	0	0	0.00210578	0.0286583	0.0221162	0	0	0	0.0338533	0.0133041	0.0001	0.0223536	0.0526411	0.00547846	0.00569756	0.638885	0	obese	insulin resistant
GSE26637	GSM655608	female	0.257785	0	0.00351042	0.00611792	0	0.0311589	0.00788885	0	0.0449781	0	0	0	0.0426615	0	0	0.0759663	0	0.00679479	0.0033545	0.519783	0	lean	insulin sensitive
GSE26637	GSM655609	female	0.146586	0	0.0134657	0	0	0.0114904	0.00838979	0	0.0125275	0	0	0	0.0110682	0	0	0.0151927	0	0.00948317	0.00218337	0.769613	0	lean	insulin sensitive
GSE26637	GSM655610	female	0.158374	0	0.0214651	0	0	0.0175563	0.00430569	0.00442812	0.0204368	0	0	0	0.0384328	0	0.0004	0.051457	0.353089	0.0066438	0.00678386	0.316621	0	lean	insulin sensitive
GSE26637	GSM655611	female	0.126356	0	0.0110841	0	0	0.00161805	0.0005	0.00532917	0.0180938	0	0	0	0.0173462	0.00609035	0	0.0190045	0	0.0098678	0.00420346	0.78049	0	lean	insulin sensitive
GSE26637	GSM655612	female	0.145404	0	0.0136258	0	0	0.0118815	0.00650077	0	0.0194308	0	0	0	0.0209447	0	0	0	0	0.00634735	0	0.775866	0	lean	insulin sensitive
GSE27657	GSM685065	male	0.120843	0	0.0022109	0.00798364	0.0416324	0	0	0.0144924	0.00822711	0	0	0	0	0.0278154	0	0	0.161753	0	0	0.574329	0.0407137
GSE27657	GSM685071	female	0.112889	0.00463835	0.00998044	0.00385671	0.0122628	0	0	0.00124197	0.00498235	0	0	0	0	0	0	0	0	0.00320775	0	0.832397	0.014544
GSE41168	GSM1009752	female	0.103711	0	0.0374808	0	0	0	0	0.0335198	0	0	0	0.00553392	0.00185597	0.0436752	0	0	0	0.007796	0.0202489	0.727294	0.0188846
GSE41168	GSM1009768	female	0.105461	0	0.0201345	0	0	0	0.00241272	0.00968389	0	0	0	0	0	0.00374644	0.00173152	0	0	0.0129483	0	0.827114	0.0167679
GSE41168	GSM1009776	female	0.0714033	0	0.0367211	0	0	0.00917458	0	0.0474633	0.0113991	0	0	0	0.0332839	0.0755725	0.00404728	0	0	0.00426212	0.0183676	0.674581	0.0137241
GSE41168	GSM1009784	female	0.103494	0	0.0133541	0	0	0.0209915	0.00287128	0.00165683	0	0	0	0	0	0	0.00130284	0	0	0.00923547	0	0.847094	0
GSE41168	GSM1009788	female	0.135862	0	0.0237777	0	0	0.0283732	0.00152164	0.00722	0	0	0	0	0.0064011	0.0100081	0	0	0	0.00455052	0	0.782286	0
GSE41168	GSM1009796	female	0.0775271	0	0.0158588	0	0.00579822	0	0.0001	0.0182793	0.0032632	0	0	0	0.00716936	0.0137485	0.00229644	0	0	0.00902569	0	0.82572	0.0212251
GSE41168	GSM1009800	female	0.075867	0.0261605	0.0113157	0.0278892	0.00483653	0.0267665	0.00367555	0.0544647	0.0187795	0	0	0.0487768	0	0.104431	0.0286058	0	0	0.00614145	0.03012	0.532169	0
GSE41168	GSM1009810	female	0.0940422	0	0.032051	0	0.00108445	0.0001	0.00351951	0.0381022	0	0	0	0	0	0.0215483	0	0	0	0.00909204	0.00979518	0.77204	0.0185914
GSE41168	GSM1009812	female	0.0734412	0	0.0368392	0	0	0.019263	0	0.0313503	0.00903122	0	0	0	0.00124419	0.0138888	0.00735314	0	0.00180875	0.00286971	0.00255549	0.800226	0.0001
GSE41168	GSM1009816	female	0.0893156	0.0001	0.0287329	0	0	0	0	0.0198998	0	0	0	0	0.00300277	0.0173107	0	0	0	0.0077282	0.0052417	0.807898	0.0207264
GSE41168	GSM1009886	female	0.0755448	0	0.0385877	0	0.00440757	0.0318888	0	0.0296705	0.00499114	0	0	0	0.00186993	0.0246756	0.00305945	0	0	0.00485048	0.0103922	0.770062	0
GSE66159	GSM1615591	female	0.109909	0.00139166	0.0154105	0	0.00755873	0.00991989	0.0015293	0	0	0	0	0	0	0	0	0	0	0.00595925	0	0.836644	0.0116778
E-MTAB-1895	Twin10	male	0.115266	0	0.0227264	0	0	0	0	0.0308307	0.0351098	0	0	0	0	0.0136922	0.00284288	0	0	0.0101654	0.00900109	0.756374	0.00399166	leaner twin	non-metabolically-healthy obesity
E-MTAB-1895	Twin12	female	0.132191	0	0.0243946	0	0	0.00358209	0	0.0394221	0.0148923	0	0	0	0.00477977	0.0178159	0	0	0	0.00736671	0.00955141	0.746004	0	heavier twin	concordant healthy
E-MTAB-1895	Twin14	male	0.115649	0	0.00729524	0.00105653	0	0	0	0.0128973	0.0109294	0	0	0	0	0.0074973	0	0	0	0.00759143	0.00541153	0.828745	0.00292771	heavier twin	metabolically-healthy obesity
E-MTAB-1895	Twin18	female	0.0957627	0	0.0152049	0	0	0.0139933	0.00730739	0.00287505	0.0151138	0	0.00538493	0	0	0	0.00121291	0	0	0.00911145	0	0.834034	0	leaner twin	metabolically-healthy obesity
E-MTAB-1895	Twin19	male	0.0764632	0	0.00783889	0	0	0	0.00159959	0.0178036	0.0112421	0	0	0	0	0.00974612	0	0	0	0.00729882	0.00398801	0.854476	0.00954411	leaner twin	concordant healthy
E-MTAB-1895	Twin26	female	0.127971	0	0.0173213	0	0.00606553	0	0	0.0160771	0.00460264	0	0	0	0	0.0104409	0	0	0	0.00883891	0.0004	0.793595	0.0147231	heavier twin	non-metabolically-healthy obesity
E-MTAB-1895	Twin29	male	0.202117	0	0.0329764	0	0	0	0.00124822	0.0406423	0.0433042	0	0	0	0.0159564	0.0156961	0.00402331	0.00415057	0	0.00582183	0.00964133	0.624423	0	heavier twin	metabolically-healthy obesity
E-MTAB-1895	Twin30	male	0.138679	0	0.0153113	0	0	0	0.0008	0.0189984	0.00873474	0	0	0	0.00597992	0.00479365	0	0	0	0.0075545	0	0.792149	0.00701733	leaner twin	metabolically-healthy obesity
E-MTAB-1895	Twin34	female	0.167444	0.0004	0.0164826	0	0	0	0	0.0241228	0.02343	0	0	0	0	0.0123897	0.0003	0	0	0.0106098	0	0.744171	0.0006	heavier twin	non-metabolically-healthy obesity
E-MTAB-1895	Twin35	female	0.173221	0	0.0253186	0	0	0	0.0007	0.0350253	0.0390552	0	0	0	0.0166497	0.0102274	0.00439342	0.00450854	0	0.00649087	0.00469579	0.679702	0	leaner twin	metabolically-healthy obesity
E-MTAB-1895	Twin37	female	0.136885	0.00285025	0.0108214	0	0	0.00128823	0	0.0128672	0	0	0	0	0	0.00535458	0	0	0	0.0149325	0.00526366	0.793677	0.0160597	leaner twin	metabolically-healthy obesity
E-MTAB-1895	Twin40	female	0.146442	0.00664946	0.0229391	0	0.0004	0.00459242	0	0.00897102	0.00848528	0	0	0	0.0107715	0.00214057	0	0	0	0.0103791	0.00509154	0.773143	0	leaner twin	metabolically-healthy obesity
E-MTAB-1895	Twin41	male	0.145089	0	0.0129535	0	0	0.0189553	0	0.019608	0.00486788	0	0	0	0.0156817	0.00885317	0	0	0	0.0116637	0.00576876	0.752461	0.00409801	leaner twin	concordant healthy
E-MTAB-1895	Twin45	female	0.116256	0	0.0158999	0	0	0.015582	0.00233091	0.0115077	0.00824631	0	0.0124453	0	0.0011337	0.00204009	0.0007	0	0	0.011628	0.0049359	0.797309	0	heavier twin	metabolically-healthy obesity
E-MTAB-1895	Twin46	female	0.153754	0.00394517	0.00799551	0	0	0.006117	0.0008	0.00412465	0.0203783	0	0	0	0	0	0	0	0	0.00539296	0.00255942	0.794945	0	leaner twin	metabolically-healthy obesity
E-MTAB-1895	Twin48	male	0.110419	0.00664584	0.0215558	0	0	0	0	0.0211521	0.0229578	0	0	0	0	0.0111375	0	0	0	0.00619578	0.00567984	0.781558	0.0126983	heavier twin	concordant healthy
E-MTAB-1895	Twin49	male	0.143759	0	0.0169471	0	0	0	0	0.0166919	0.019276	0	0	0	0	0.0112063	0.0042076	0	0	0.00849424	0	0.779418	0	heavier twin	concordant healthy
E-MTAB-1895	Twin5	female	0.195615	0	0.0172008	0	0	0.0137802	0.00242362	0.0067349	0.0129644	0	0	0	0	0	0.00358006	0	0	0.00947616	0.0005	0.737694	0	leaner twin	concordant healthy
E-MTAB-1895	Twin50	male	0.161746	0	0.0227773	0	0	0	0	0.0196412	0.0364043	0	0	0	0	0.0120151	0.00327961	0	0	0.00487926	0	0.739257	0	leaner twin	concordant healthy
E-MTAB-1895	Twin51	male	0.0998472	0	0.0223456	0	0	0	0	0.0270241	0.0272953	0	0	0	0	0.00967884	0.00418452	0	0	0.00738237	0.00132235	0.790326	0.0105937	heavier twin	concordant healthy
E-MTAB-1895	Twin52	male	0.12813	0	0.0162311	0	0	0	0	0.0246824	0.0216348	0	0	0	0.0019773	0.00509918	0.00219765	0	0	0.0126702	0.00394725	0.781503	0.0019274	leaner twin	concordant healthy
E-MTAB-1895	Twin6	female	0.174919	0	0.0164158	0	0	0.0218016	0.00228267	0.00404185	0.0110455	0	0	0	0.0008	0	0.00221138	0	0	0.00898494	0	0.757534	0	leaner twin	concordant healthy
E-MTAB-1895	Twin7	male	0.129554	0	0.00424046	0.00640805	0	0.0302284	0.00301902	0.00900293	0.00470792	0	0.0165236	0	0	0.00375077	0	0	0.0528978	0.00239283	0	0.737274	0	heavier twin	concordant healthy
E-MTAB-1895	Twin8	male	0.109264	0	0.0152198	0	0	0.0162541	0.00249053	0.0212324	0.00510637	0	0	0	0	0.0100835	0	0	0	0.00683849	0.00348888	0.810022	0	heavier twin	concordant healthy
					M1 Group
					N = 135 (Women = 106)
GEO assension number	GEO ID	Gender	adipose stem cells	B-cells	CD4T-cells	CD8T-cells	Chondrocytes	Endothelial cells	Eosinophils	Erythroblasts	Fibroblasts	Macrophages	Mesenchymal stromal cells	Monocytes	Myeloid dendritic cells	Neutrophils	NK-cells	Osteoblasts	Pericardial adipocytes	Plasmacytoid dendritic cells	Platelets	Subcutaneous adipocytes	Smooth muscle cells	Obese status	IR status
GSE27916	GSM689464	female	0.119259	0.00623078	0.00396933	0.0001	0.00437815	0	0	0.0180392	0.011207	0.00238019	0	0	0	0.0112773	0	0	0	0.00879785	0.00538588	0.77385	0.0351168
GSE27916	GSM689466	female	0.113265	0.00589705	0.00693611	0.00409048	0.00485903	0	0	0.0118695	0.0180261	0.0003	0	0	0	0.00873706	0	0	0	0.0100068	0	0.792742	0.0232605
GSE27916	GSM689474	female	0.139116	0.00868443	0.00697036	0.00462265	0.00360981	0.0136314	0	0.00583453	0.003072	0.00444131	0	0	0	0	0	0	0	0.0145011	0	0.781654	0.0138624
GSE27916	GSM689481	female	0.123983	0.00448787	0.00961156	0	0.0215468	0	0	0.00490096	0.0181641	0.00185527	0	0	0	0.0005	0.0005	0	0	0.00681657	0.00291863	0.791379	0.0133068
GSE27916	GSM689486	female	0.13762	0.00869759	0	0.0180454	0	0	0	0.0100179	0.00576196	0.00571101	0	0	0	0.00710347	0	0	0	0.0139831	0.00366981	0.779545	0.00984483
GSE27916	GSM689493	female	0.123282	0.00320779	0.00973679	0.00251922	0.00642343	0	0	0.0310212	0.0268122	0.00119108	0	0	0	0.0117939	0.0009	0	0	0.00493285	0.00422671	0.743075	0.0309239
GSE27916	GSM689498	female	0.140855	0.00773001	0	0.0113273	0.0217862	0	0	0.00892398	0.00880568	0.00164229	0	0	0	0.00163254	0	0	0	0.00968924	0	0.755624	0.0319834
GSE27916	GSM689511	female	0.141833	0.0148937	0.00691734	0.0112259	0	0	0	0.0387184	0.0115569	0.00713117	0	0	0	0.00876712	0	0	0	0.0133272	0.0121828	0.725991	0.00745504
GSE27916	GSM689513	male	0.133873	0.0212042	0	0.0172662	0.00579551	0.0006	0	0.0109902	0.0011363	0.00376686	0	0	0	0.00787278	0	0	0	0.010821	0	0.767336	0.0193852
GSE27916	GSM689515	female	0.119432	0.0006	0.0103548	0.00670838	0.0345715	0	0	0.0324009	0.0223491	0.00633333	0	0	0	0.00715728	0	0	0	0.0128056	0.00382895	0.709225	0.0342241
GSE27916	GSM689516	female	0.166158	0.00712317	0	0.0167094	0.0023764	0.00728267	0	0.00510686	0.0193086	0.00766663	0	0.0008	0	0	0	0	0	0.010954	0.00501738	0.751532	0
GSE27916	GSM689518	female	0.127513	0.00218005	0.00938844	0	0.0239198	0.00477524	0	0.00481005	0.0128201	0.00462505	0	0	0	0.0038167	0	0	0	0.0135998	0.00374405	0.774226	0.0145818
GSE27916	GSM689530	male	0.129142	0.00257511	0.00218483	0.00591585	0	0.0134952	0	0.00455595	0	0.00431169	0	0	0	0.00215563	0	0	0	0.014889	0	0.807106	0.0136684
GSE27916	GSM689532	female	0.149613	0.00337986	0.00601416	0.00117622	0.00102076	0.00741257	0	0.00162678	0.0098261	0.00287546	0	0.00267025	0	0	0	0	0	0.0124404	0.00398154	0.797963	0
GSE27916	GSM689536	female	0.13527	0.00741919	0.0003	0.00784845	0.00625213	0.0144169	0	0.00317985	0	0.00451467	0	0.00278399	0	0	0	0	0	0.00937862	0	0.7976	0.0110113
GSE27916	GSM689537	female	0.12347	0.00369596	0.00334085	0.00662854	0.0107709	0.0094653	0	0.00246838	0.0193054	0.00210179	0	0	0	0	0	0	0	0.0114095	0	0.796332	0.0110115
GSE27916	GSM689539	female	0.172176	0.00280473	0.00778557	0	0.00407597	0	0.0007	0.00384616	0	0.0007	0	0	0	0	0	0	0	0.0113114	0.0022139	0.772003	0.0223595
GSE27916	GSM689544	male	0.131598	0.00461604	0	0.0103488	0.0148678	0	0	0.00244851	0.0204433	0.00393086	0	0	0	0.00489937	0	0	0	0.00934819	0	0.77674	0.0207593
GSE27916	GSM689556	female	0.129641	0	0.0155523	0	0	0.022714	0	0.0241352	0.00707498	0.00730311	0	0	0	0.0157531	0	0.00613762	0	0.0107634	0.00594867	0.754977	0
GSE27916	GSM689557	female	0.152416	0.00130711	0	0.00974683	0.00403322	0.00551472	0	0.00253973	0.0195821	0.00413633	0	0	0	0.00370572	0	0	0	0.00882263	0	0.780777	0.00741906
GSE27916	GSM689562	female	0.161654	0.00747641	0	0.0128457	0	0.0121273	0.00267725	0	0.0107247	0.00781598	0	0	0	0	0	0	0	0.0161536	0.00506797	0.763457	0
GSE27916	GSM689570	female	0.160731	0.00696362	0.0108744	0.00116834	0.00461086	0	0	0.0249941	0.00899647	0.00452975	0	0	0	0.00861805	0	0	0	0.00985989	0.001	0.748134	0.00956606
GSE27916	GSM689574	female	0.141388	0.0120714	0.0134068	0.0007	0.00377929	0	0	0.0281668	0	0.0057938	0	0	0	0.0100762	0	0	0	0.0159543	0.00651593	0.728712	0.0334346
GSE27916	GSM689578	female	0.191365	0.00732323	0.00156198	0.016462	0.00427464	0.0200556	0	0.0276083	0	0.00451339	0	0	0	0.00906378	0	0	0	0.0145823	0.00769485	0.685875	0.00961979
GSE27916	GSM689585	female	0.162469	0.00295296	0.00681218	0.00164955	0.00215469	0	0	0.017878	0.0171128	0.00336787	0	0	0	0.0100962	0.00117755	0	0	0.00309705	0	0.740052	0.0311801
GSE27916	GSM689588	male	0.184499	0.00966766	0.00672726	0.0135386	0	0.0177777	0	0.0553132	0.00882027	0.00740086	0	0	0	0.0127862	0	0	0	0.0138286	0.0131929	0.656448	0
GSE27916	GSM689591	female	0.132074	0.00250412	0	0.011644	0.0331318	0	0	0.0043259	0.0138387	0.0005	0	0	0	0.00257712	0	0	0	0.0118926	0	0.771329	0.0161981
GSE27916	GSM689592	male	0.147422	0.00355671	0	0.0158825	0.00330842	0	0	0.00642809	0.00351692	0.00711744	0	0	0	0	0	0	0	0.0108225	0	0.779084	0.0228607
GSE27916	GSM689593	female	0.128574	0.00598447	0.0166744	0	0.0222593	0	0	0.0147223	0.013431	0.00710636	0	0	0	0.012119	0	0	0	0.0117945	0	0.734437	0.0328982
GSE27916	GSM689598	male	0.112196	0.00500566	0.00248464	0.00765297	0.00793132	0	0	0.0221259	0.0221302	0.001	0	0	0	0.0084743	0	0	0	0.00929841	0.00471635	0.775496	0.0215048
GSE27916	GSM689599	female	0.13242	0.00359502	0.00655214	0	0.0001	0.0007	0.00209315	0.0005	0.00683571	0.00509684	0	0	0	0	0	0	0	0.0073611	0	0.834839	0
GSE27916	GSM689608	female	0.151376	0.00835205	0	0.0176207	0.0004	0	0	0.00848463	0.0107987	0.00763474	0	0	0	0.0056288	0	0	0	0.0207772	0.00492949	0.743885	0.0201218
GSE27916	GSM689609	female	0.138018	0.00630067	0.00613112	0.00469489	0.00468564	0	0	0.0154244	0.00683036	0.00421284	0	0	0	0.0104755	0	0	0	0.00926552	0	0.770341	0.0236197
GSE27916	GSM689610	female	0.116589	0.00225599	0.0153458	0	0.0181361	0	0	0.0179916	0.032573	0.00365903	0	0	0	0.0116064	0.00225088	0	0	0.00289542	0.00848195	0.753402	0.0148128
GSE27916	GSM689614	male	0.115035	0.00462247	0.00235826	0.00776153	0	0	0	0.00948261	0.0142499	0.00229015	0	0	0	0.00683016	0	0	0	0.0101846	0.00553752	0.821363	0.0003
GSE27916	GSM689615	male	0.149799	0.00784449	0	0.0181538	0	0	0	0.00689565	0.0271613	0.00273568	0	0	0	0.001	0	0	0	0.0139792	0.00353079	0.748937	0.020002
GSE27916	GSM689623	female	0.145809	0.00536374	0.00662868	0.0007	0.0007	0	0	0.00552312	0.0138136	0.00420856	0	0	0	0	0	0	0	0.0113157	0	0.790012	0.015952
GSE27916	GSM689625	female	0.143084	0	0.0065309	0.00513347	0.00785783	0.00229805	0	0.0176853	0.0199435	0.0008	0	0	0	0.0131221	0	0	0	0.00695048	0	0.757258	0.0193476
GSE27916	GSM689629	female	0.154005	0.0060554	0.0116696	0	0.00176954	0.00241568	0	0.00520789	0.0131138	0.00735629	0	0	0	0	0	0	0	0.00533011	0	0.779826	0.0132513
GSE27916	GSM689630	female	0.129846	0.00632656	0.007961	0.0041883	0	0	0	0.00925147	0.00681964	0.00194716	0	0	0	0.00330148	0	0	0	0.0115615	0.00296125	0.801619	0.0142172
GSE27916	GSM689634	female	0.115706	0.00803012	0.00554989	0.00965429	0.00291493	0	0	0.00998361	0.00147525	0.00182097	0	0	0	0.00125069	0	0	0	0.00865898	0	0.811951	0.0230041
GSE27916	GSM689637	female	0.123649	0.00308182	0.00629682	0	0	0.00485731	0	0.00397458	0.0007	0.0001	0	0	0	0	0	0	0	0.00910049	0.00232848	0.845875	0
GSE27916	GSM689647	female	0.220265	0.0118361	0.0003	0.0144232	0.0307285	0	0	0.0225702	0	0.00141537	0	0	0	0.00377385	0	0	0	0.0133619	0.00533803	0.647041	0.0289612
GSE27916	GSM689651	female	0.108378	0.0117208	0	0.0145296	0.00527708	0	0	0.00845519	0.00787385	0.00474726	0	0	0	0.00526462	0	0	0	0.0136995	0.00117633	0.777481	0.0413959
GSE27916	GSM689652	female	0.130373	0.00796276	0	0.0109571	0	0.0143511	0	0.00775269	0	0.00705693	0	0	0	0.0045247	0	0	0	0.011495	0.0004	0.792916	0.0122119
GSE27916	GSM689656	female	0.133659	0.00930818	0.0114467	0	0	0	0	0.0155061	0.00919868	0.00603607	0	0	0	0.0089181	0	0	0	0.0139427	0.00588502	0.75641	0.0296891
GSE27916	GSM689658	female	0.150206	0.0063719	0.00401763	0.004405	0.0010041	0.0197854	0	0.00306785	0	0.0001	0	0	0	0	0	0	0	0.0123589	0.00195356	0.796707	0
GSE27916	GSM689659	female	0.148451	0.00670906	0	0.0133858	0	0	0	0.0109106	0.00608788	0.00789258	0	0	0	0.00784401	0	0	0	0.0141525	0.00353111	0.772313	0.00872295
GSE27916	GSM689662	male	0.135292	0.00769996	0	0.00814663	0.00768335	0	0	0.0110345	0.0213274	0.0002	0	0	0	0.00962562	0	0	0	0.00701633	0	0.77498	0.0170353
GSE27916	GSM689665	female	0.119164	0.0115857	0.0122924	0.0008	0	0	0	0.022304	0.00942238	0.00203002	0	0	0	0.00767921	0	0	0	0.00653911	0.00705024	0.786144	0.015019
GSE27916	GSM689666	female	0.13787	0.00424461	0.0014244	0.00509828	0	0.0134357	0	0.00524193	0.0234055	0.00452276	0	0	0	0.0036253	0	0	0	0.00814655	0	0.792985	0
GSE27916	GSM689670	female	0.099206	0.0134226	0	0.0153167	0.024459	0	0	0.015538	0.0282874	0.00272159	0	0	0	0.00548732	0	0	0	0.0117704	0.00769449	0.740349	0.0357471
GSE27916	GSM689671	female	0.168241	0.00404455	0	0.0122566	0	0.00129936	0	0.00845197	0.0119333	0.00633378	0	0	0	0.0052905	0	0	0	0.0120332	0.00542482	0.764691	0
GSE27916	GSM689675	female	0.126689	0.0177551	0.0140396	0.00590999	0.0183862	0	0	0.0258744	0.00295703	0.00137914	0	0	0	0.0146607	0	0	0	0.00713215	0.0127601	0.730592	0.0218645
GSE27916	GSM689679	female	0.133101	0.008342	0.00633894	0.00519137	0.0131966	0	0	0.0256435	0	0.00186651	0	0	0	0.0078438	0	0	0	0.00434604	0.00745465	0.754969	0.0317062
GSE27916	GSM689685	female	0.152444	0.0129236	0	0.0182955	0.0140758	0	0	0.00788878	0.0135604	0.00577247	0	0	0	0.00463739	0	0	0	0.0174174	0	0.717371	0.0356136
GSE27916	GSM689687	female	0.1458	0.00384528	0.00614217	0.0008	0.0157634	0	0	0.00223306	0.0235253	0.00582314	0	0	0	0.0002	0	0	0	0.0096282	0	0.772504	0.0137407
GSE27916	GSM689689	female	0.131791	0.00727682	0.00848123	0.00668949	0.0143049	0	0	0.0284608	0.00686525	0.00317692	0	0	0	0.0136237	0	0	0	0.00835174	0.0112841	0.730185	0.029509
GSE27916	GSM689690	female	0.111311	0.00684601	0.00320007	0.00716466	0	0	0	0.0198143	0.0123354	0.00469615	0	0	0	0.0102872	0	0	0	0.011581	0	0.789098	0.0236658
GSE27916	GSM689691	female	0.18626	0.0046763	0.00864453	0	0	0.00403608	0	0.00482801	0	0.00744273	0	0	0	0	0	0	0	0.0151156	0.0035263	0.752868	0.0126026
GSE27916	GSM689692	female	0.114192	0.00325577	0.00394609	0.00798159	0.00641409	0	0	0.00991555	0.0103903	0.0008	0	0	0	0.00892342	0	0	0	0.0132873	0.00202907	0.802685	0.0161543
GSE27916	GSM689700	female	0.141103	0.00629056	0.00107331	0.0140057	0.00545836	0	0	0.0355875	0.0101532	0.00529213	0	0.00584282	0	0.00976202	0	0	0	0.0153781	0.0107431	0.71247	0.0268402
GSE27916	GSM689709	male	0.126386	0.00599825	0.00271093	0.005195	0	0.0111595	0	0.00953698	0.0130143	0.00481037	0	0	0	0.00654278	0	0	0	0.0076271	0	0.807018	0
GSE27916	GSM689717	male	0.166717	0.0171418	0.00507936	0.0165855	0	0.0164692	0	0.0322668	0.0112967	0.00638601	0	0	0	0.014998	0	0	0	0.0136377	0.0194919	0.63581	0.0441205
GSE27916	GSM689718	male	0.114149	0.00480759	0.00568817	0.00536325	0	0.00528542	0	0.00688357	0.0129165	0.00613834	0	0	0	0.0027888	0	0	0	0.0103727	0	0.813989	0.0116176
GSE27916	GSM689719	male	0.149587	0.00415177	0	0.0116492	0.00130353	0	0	0.0110494	0.010872	0.0033933	0	0	0	0.00599963	0	0	0	0.0129946	0	0.763628	0.0253711
GSE27916	GSM689723	female	0.152322	0.00464629	0.00223907	0.00594222	0	0.0117815	0.00198807	0.00230327	0.0132582	0.00141369	0	0	0	0	0	0	0	0.00637786	0.00180517	0.794288	0.0016348
GSE27916	GSM689725	female	0.163236	0.0265211	0.0157617	0.0136289	0.00376585	0	0	0.0502892	0.00578502	0.00211619	0	0.0135553	0	0.0454735	0	0	0.0073054	0.0168352	0.0314198	0.576141	0.0281655
GSE27916	GSM689734	male	0.107924	0.0110022	0.020907	0	0.0126396	0	0	0.0343941	0.0138391	0.00465752	0	0.00397372	0	0.0278153	0	0	0	0.0128676	0.0136124	0.707763	0.0286045
GSE27916	GSM689736	female	0.115077	0.00997601	0.0132772	0.0008	0.00179084	0	0	0.02483	0.0147478	0.00683706	0	0	0	0.0138099	0	0	0	0.00717418	0.0127711	0.755831	0.0231026
GSE27916	GSM689738	female	0.11081	0.019804	0.0115444	0	0.0142175	0	0	0.0322329	0.010611	0.00795046	0	0	0	0.0188813	0.00448886	0	0	0.00334577	0.00962051	0.701962	0.0545312
GSE27916	GSM689742	male	0.115946	0.0058262	0.00826237	0	0.00338415	0.00569815	0	0.0048593	0.0158627	0.00313143	0	0	0	0.00313918	0	0	0	0.00718257	0	0.803681	0.0230271
GSE27916	GSM689744	female	0.1393	0.00897352	0.00312721	0.00961565	0	0.0008	0	0.0116253	0.00362431	0.00139756	0	0	0	0.00430582	0	0	0	0.0111818	0.00125479	0.799488	0.00526648
GSE27916	GSM689745	female	0.137811	0.00739814	0.0087745	0	0	0.00234233	0	0.00524046	0.00208492	0.00514871	0	0	0	0.00420096	0	0	0	0.0108369	0	0.800474	0.0156878
GSE27916	GSM689760	female	0.125241	0.00925671	0.00690794	0.00218886	0.00439283	0	0	0.0166154	0.0130433	0.0052379	0	0	0	0.00552124	0.0007	0	0	0.00203088	0	0.779687	0.0291275
GSE27916	GSM689761	female	0.114471	0.00871186	0.00536488	0.00433639	0	0	0	0.00971743	0.0117511	0.00422962	0	0	0	0.00540174	0	0	0	0.0158517	0.00342576	0.792443	0.0242953
GSE27916	GSM689762	female	0.127261	0.00437275	0.00647299	0.00230661	0.00295119	0	0	0.010036	0.00678284	0.00565313	0	0	0	0.00831171	0	0	0	0.0121835	0	0.779901	0.0337677
GSE27916	GSM689764	female	0.16562	0.00656004	0.00155179	0.0126779	0	0.00948428	0	0.0107828	0.00854028	0.00695802	0	0	0	0.00459033	0	0	0	0.0171736	0.00123303	0.734382	0.0204454
GSE27916	GSM689765	female	0.113149	0.00800669	0.0092963	0	0.00208793	0	0	0.00398039	0.015827	0.00654207	0	0	0	0.00315939	0	0	0	0.00808835	0	0.817449	0.0124141
GSE27916	GSM689767	male	0.152126	0.013548	0	0.0163987	0	0	0	0.0039846	0.0201325	0.00712033	0	0.00509539	0	0	0	0	0	0.0155938	0.00571841	0.732057	0.0282252
GSE27916	GSM689784	male	0.160184	0.00377497	0.0008	0.00650206	0	0	0	0.00295764	0.0118272	0.0061478	0	0	0	0.00338141	0	0	0	0.0138693	0.00246887	0.785885	0.00224588
GSE27916	GSM689786	female	0.121699	0.00428031	0.00307892	0.00250328	0.00318935	0.00982904	0	0.00305187	0.00673404	0.00248668	0	0	0	0.00443383	0	0	0	0.0082788	0.0004	0.820805	0.00922974
GSE27916	GSM689790	female	0.108318	0.00651169	0.00611725	0.00799251	0	0	0	0.0188368	0.0198919	0.00108312	0	0	0	0.00888518	0	0	0	0.00930513	0.00781419	0.796255	0.00898971
GSE27916	GSM689798	female	0.129891	0.00493873	0	0.011056	0	0	0	0.00947055	0.00725411	0.00424864	0	0	0	0.00608687	0	0	0	0.0117985	0	0.789143	0.0261122
GSE27916	GSM689801	female	0.0937109	0.014975	0.00895591	0.010022	0.00913121	0	0	0.0298588	0.00481787	0.00665922	0	0	0	0.0105296	0	0	0	0.011861	0.00895214	0.761414	0.0291125
GSE27916	GSM689804	female	0.159044	0.00170727	0.00613138	0.00461491	0	0	0	0.00905586	0.0165108	0.00422895	0	0	0	0.00289737	0	0	0	0.01268	0.00456576	0.778564	0
GSE27916	GSM689807	male	0.110765	0.00415114	0	0.0108564	0.00702714	0.0122377	0	0.0109979	0.0153816	0.00756635	0	0	0	0.00413296	0	0	0	0.0101276	0	0.795006	0.0117497
GSE27916	GSM689812	male	0.235483	0.0074401	0.0001	0.00898978	0	0.00203373	0	0.0067836	0.0231369	0.00178656	0	0	0	0.00585181	0	0	0	0.00801507	0.0002	0.698541	0.00166706
GSE27916	GSM689822	female	0.125904	0.0008	0.00782247	0.00552203	0	0.0164206	0	0.0276997	0.0116117	0.00216846	0	0	0	0.0096679	0	0	0	0.0127551	0.00533235	0.770955	0.00338678
GSE27916	GSM689824	female	0.156827	0	0.00239897	0.0057986	0	0.00514004	0	0.00889006	0.0157562	0.00535805	0	0	0	0.00784307	0	0	0	0.0103295	0.0017544	0.779904	0
GSE27916	GSM689827	female	0.124661	0.00945263	0.00244253	0.00431176	0.00223219	0.00259834	0.0002	0.0028337	0	0.00782468	0	0	0	0	0	0	0	0.0157391	0.00370221	0.806654	0.0173951
GSE27916	GSM689833	male	0.134325	0.00318416	0.0003	0.00995219	0.00362434	0.0286929	0.0005	0.00296458	0.00858273	0.00529393	0	0	0	0	0	0	0	0.0105482	0	0.784097	0.00801791
GSE27916	GSM689836	female	0.115795	0.00575625	0.0101976	0	0	0	0	0.00978674	0.0162307	0.00319851	0	0	0	0.00838061	0	0	0	0.00972816	0	0.796475	0.0244517
GSE20950	GSM523839	female	0.215795	0.001	0.00245798	0.0003	0.00894378	0	0	0	0	0.00238714	0	0.0275201	0.00188256	0.00316121	0	0	0.268729	0.00368987	0	0.457299	0.00679944		insulin resistant
GSE20950	GSM523848	female	0.173775	0	0.0225615	0	0	0	0	0.0124888	0.00346626	0.00638644	0	0.0138284	0	0.0318246	0	0	0.0244816	0.00963937	0	0.688048	0.0134991		insulin sensitive
GSE20950	GSM523850	female	0.219322	0	0.00573119	0	0	0	0	0.0109501	0.0041052	0.00567543	0	0.0289497	0	0.0083948	0	0	0.0924344	0.0154193	0	0.588692	0.020326		insulin sensitive
GSE20950	GSM523855	female	0.189764	0.00500728	0.00122415	0.001	0.011777	0	0.0007	0.00396416	0.0128416	0.00688568	0	0	0.00274714	0	0	0	0	0.00116457	0	0.748101	0.0148057		insulin sensitive
GSE27657	GSM685066	female	0.10798	0.0075677	0.0102556	0	0.0166012	0	0	0.0101285	0.030884	0.00492136	0	0	0	0.00604718	0.00254184	0	0	0.00449421	0	0.765003	0.033575
GSE27657	GSM685068	female	0.163344	0.0107925	0.0222443	0	0.0164636	0	0	0.0188652	0.0188023	0.00215742	0	0	0	0.00789299	0.00436424	0	0.0872081	0	0	0.611837	0.0360281
GSE27657	GSM685069	female	0.0990832	0.00674941	0	0.0133251	0.0204181	0	0	0.0131381	0.0128324	0.00155472	0	0	0	0.00694749	0	0	0	0.00692744	0	0.776598	0.0424255
GSE27657	GSM685072	female	0.108511	0.00269713	0	0.00596634	0.00230016	0	0	0.00813	0.0150278	0.00610117	0	0	0	0.001082	0	0	0	0.00646372	0.0027265	0.801957	0.0390375
GSE27657	GSM685073	female	0.132186	0.00416433	0	0.0102283	0.033384	0	0	0.00484989	0.0224122	0.00637831	0	0	0	0	0	0	0	0.00642227	0.0008	0.75356	0.0256117
GSE41168	GSM1009756	female	0.0852299	0	0.0212083	0	0.00984801	0.00501654	0.00187108	0.0145879	0	0.00590192	0	0	0.0123959	0.0113111	0.00175226	0	0	0.0065284	0.0109871	0.801469	0.0118922
GSE41168	GSM1009760	female	0.136637	0.0015224	0.00729119	0	0	0.0178346	0.00247874	0.0012928	0.0013472	0.00335698	0	0	0.00266405	0	0	0	0	0.00984793	0.00282305	0.812904	0
GSE41168	GSM1009764	female	0.106829	0.00494446	0.0106158	0	0	0.00904764	0	0.00161208	0.00410332	0.00357932	0	0	0.00871882	0	0.0009	0	0	0.00848734	0	0.841165	0
GSE41168	GSM1009782	female	0.13611	0	0.0377381	0	0	0.0116732	0	0.036742	0.00834804	0.0002	0	0	0.00966277	0.0310637	0	0	0	0.011458	0.0130027	0.704023	0
GSE41168	GSM1009804	female	0.116156	0.0006	0.0245672	0	0	0.00291144	0	0.0173476	0	0.00143306	0	0	0.0001	0.00978503	0	0	0	0.00986692	0.0041057	0.804633	0.00853139
GSE41168	GSM1009806	female	0.0888504	0.00513342	0.0185404	0	0.00245135	0	0	0.0128368	0	0.00432394	0	0	0.00261989	0.0138717	0	0	0	0.00867165	0.00715564	0.816574	0.0189713
GSE41168	GSM1009824	female	0.11492	0.00815633	0.0167598	0	0	0.0137158	0	0.00168364	0.00186705	0.00607344	0	0	0.00270774	0	0	0	0	0.0102484	0	0.823868	0
GSE41168	GSM1009840	female	0.109985	0.00287819	0.0134937	0	0	0.00435055	0.00150027	0.00379111	0.00734231	0.00741045	0	0	0.00806822	0	0	0	0	0.00983218	0	0.825429	0.00591874
GSE41168	GSM1009844	female	0.107507	0.00653037	0.0215686	0	0	0	0	0.0134152	0	0.00645764	0	0	0.00976492	0.0060106	0	0	0	0.00823597	0.00312541	0.808382	0.0090028
GSE41168	GSM1009848	female	0.162477	0.00801238	0.0124255	0	0	0.0191304	0	0.00248371	0	0.00762532	0	0.007853	0	0	0	0	0	0.0123807	0.00540265	0.762209	0
GSE41168	GSM1009854	female	0.149437	0.0125309	0.0193782	0	0	0.0115015	0	0.00153581	0	0.00714947	0	0	0.00898708	0	0	0	0	0.0113432	0	0.778137	0
GSE41168	GSM1009858	female	0.12541	0.00369759	0.010932	0	0	0.015315	0.0014476	0.0001	0	0.00414102	0	0	0.00585325	0	0	0	0	0.00626338	0.00115673	0.82571	0
GSE66159	GSM1615582	female	0.122259	0.00426958	0.0124874	0	0	0.0118968	0	0	0	0.00487202	0	0	0.0015614	0	0	0	0	0.0083361	0.002118	0.817142	0.0150578
GSE66159	GSM1615585	female	0.119786	0.00825127	0.011218	0	0	0	0	0.00990557	0	0.00553341	0	0	0	0.00513095	0	0	0	0.00998297	0.00297786	0.801974	0.0252402
GSE66159	GSM1615589	female	0.203402	0.00662631	0.0002	0	0.0236991	0.0109047	0.001	0	0	0.00545085	0	0	0.0007	0	0	0	0	0.00505247	0.00103889	0.74015	0.00180621
GSE66159	GSM1615613	female	0.172399	0	0.016892	0	0	0.00870242	0	0.00360004	0	0.00805562	0	0.0040412	0	0	0	0	0	0.014199	0.00287551	0.761728	0.00750728
E-MTAB-1895	Twin1	male	0.201895	0	0.0104224	0	0	0.0091037	0.00323391	0.00360477	0.0156687	0.00663091	0	0	0.0171677	0	0	0.0119627	0	0.0119171	0.00358667	0.704806	0	heavier twin	non-metabolically-healthy obesity
E-MTAB-1895	Twin11	female	0.211927	0.0004	0.0224347	0	0	0.0291811	0.00266127	0.00475716	0.0113968	0.00376568	0	0	0.00674025	0	0.00243202	0.00188645	0	0.00926276	0.00395412	0.689157	0	leaner twin	concordant healthy
E-MTAB-1895	Twin13	male	0.071833	0.0005	0.00419222	0.00120875	0	0.0345032	0.00360037	0.00207988	0.0253759	0.00788687	0.00715911	0	0	0	0	0	0	0.0126905	0.00284778	0.826132	0	leaner twin	metabolically-healthy obesity
E-MTAB-1895	Twin15	female	0.247977	0.00413616	0.0160987	0	0	0	0	0.00211441	0.00917647	0.008033	0	0	0.001922	0	0	0.0124427	0	0.00742929	0.00313238	0.687538	0	heavier twin	concordant healthy
E-MTAB-1895	Twin17	female	0.145869	0	0.016928	0	0	0.0229122	0.00149746	0.0111475	0.0169741	0.00185375	0	0	0.00166285	0.00546861	0.0030558	0	0	0.0112239	0.00417288	0.757234	0	heavier twin	metabolically-healthy obesity
E-MTAB-1895	Twin2	male	0.18453	0.00492051	0.010099	0	0	0.0146686	0.00365031	0.00673763	0.0180549	0.0055023	0	0	0.00951341	0	0.0001	0	0	0.00549728	0.0003	0.736378	0	leaner twin	non-metabolically-healthy obesity
E-MTAB-1895	Twin20	male	0.13643	0.0008	0.00185832	0.002544	0	0.00694998	0.00158284	0.00288987	0.0149658	0.0003	0	0	0	0	0	0	0	0.00844335	0.00188279	0.821327	0	heavier twin	concordant healthy
E-MTAB-1895	Twin22	male	0.113224	0.00445819	0.00282837	0.00277881	0	0.0355298	0.00325705	0.0002	0.0249264	0.00690083	0.00102272	0	0.00855277	0	0	0	0	0.00815468	0.00407429	0.784124	0	leaner twin	concordant healthy
E-MTAB-1895	Twin27	male	0.164847	0	0.0160055	0	0	0.0114948	0.0006	0.0319888	0.0282171	0.0021001	0	0	0.0152062	0.0087816	0	0.0008	0	0.00773148	0.0119219	0.700275	0	leaner twin	non-metabolically-healthy obesity
E-MTAB-1895	Twin28	male	0.181955	0	0.0175253	0	0	0	0.00171134	0.030412	0.0234153	0.00772983	0	0	0.0196173	0	0	0.0047721	0	0.00811429	0.00256532	0.702183	0	heavier twin	non-metabolically-healthy obesity
E-MTAB-1895	Twin33	female	0.162059	0.0144467	0.0293217	0	0	0	0	0.0189713	0.0354144	0.0051302	0	0	0.0152371	0.0050953	0.00129203	0	0.0702989	0.013585	0.0060419	0.602212	0.0208942	leaner twin	non-metabolically-healthy obesity
E-MTAB-1895	Twin39	female	0.16912	0.00472963	0.0280366	0	0	0.0252295	0	0.0140748	0	0.001	0	0	0.0144283	0	0	0	0	0.00708288	0.00673736	0.729585	0	heavier twin	metabolically-healthy obesity
E-MTAB-1895	Twin4	female	0.233052	0	0.0157919	0	0	0.0468734	0.0033107	0.00549414	0.0101245	0.00594806	0	0	0.015767	0	0.0009	0.00397802	0	0.0102789	0.00549397	0.64298	0	heavier twin	non-metabolically-healthy obesity
E-MTAB-1895	Twin43	female	0.137108	0.00682781	0.00999467	0	0	0.0149626	0	0.00187787	0.0189581	0.00105544	0	0	0.014013	0	0	0	0	0.010173	0.00180401	0.783178	0	leaner twin	metabolically-healthy obesity
E-MTAB-1895	Twin44	female	0.11103	0.008355	0.0175041	0	0.0006	0.00560629	0	0.0121623	0.0124904	0.00427831	0	0	0.019358	0	0	0	0	0.00897824	0.00495402	0.794654	0	heavier twin	metabolically-healthy obesity
E-MTAB-1895	Twin47	male	0.13779	0.00658636	0.0185521	0	0	0	0	0.0168619	0	0.00491532	0	0.00187435	0	0	0	0	0	0.0103854	0.00507419	0.79461	0.00335022	leaner twin	concordant healthy
E-MTAB-1895	Twin9	male	0.148757	0	0.0316117	0	0	0	0	0.0437222	0.0381928	0.0008	0	0	0	0.0157894	0.00435103	0.00311372	0	0.00620127	0.0215762	0.67485	0.0110247	heavier twin	non-metabolically-healthy obesity
					M2 group
					N = 135 (Women = 94)
GEO assension number	GEO ID	Gender	adipose stem cells	B-cells	CD4T-cells	CD8T-cells	Chondrocytes	Endothelial cells	Eosinophils	Erythroblasts	Fibroblasts	Macrophages	Mesenchymal stromal cells	Monocytes	Myeloid dendritic cells	Neutrophils	NK-cells	Osteoblasts	Pericardial adipocytes	Plasmacytoid dendritic cells	Platelets	Subcutaneous adipocytes	Smooth muscle cells	Obese status	IR status
GSE27916	GSM689465	male	0.151973	0.00633387	0	0.0157286	0.00633287	0	0	0.00434447	0.00466989	0.0132772	0	0	0	0.0009	0	0	0	0.00907515	0	0.772473	0.0148577
GSE27916	GSM689470	female	0.241365	0.00754663	0.0011695	0.00825806	0	0.00901318	0	0.00883385	0	0.014076	0	0	0	0.003073	0	0	0	0.0147715	0.00317602	0.674178	0.0145393
GSE27916	GSM689471	female	0.183798	0.00655124	0	0.0148847	0.0206784	0.00449348	0	0.00680538	0.0147845	0.00900454	0	0	0	0	0	0	0	0.0154691	0	0.723531	0
GSE27916	GSM689472	female	0.13498	0.00837667	0.0022843	0.00770163	0.00306189	0	0	0.0164972	0	0.0106395	0	0	0	0.00704353	0	0	0	0.0128666	0.0006	0.770397	0.0255288
GSE27916	GSM689473	female	0.0948269	0.00535441	0.00290623	0.0110393	0.00861486	0	0	0.0229304	0.0164808	0.0104677	0	0	0	0.00395399	0	0	0	0.0137579	0.00160277	0.787888	0.0201763
GSE27916	GSM689476	male	0.140843	0.00419487	0	0.0147173	0	0.00714379	0	0.00551694	0.0218522	0.0101153	0	0	0	0	0	0	0	0.0117003	0	0.775121	0.0087956
GSE27916	GSM689477	female	0.114948	0.0100197	0.007875	0.00118758	0.0200024	0	0	0.0130462	0.0171215	0.0111395	0	0	0	0.00922748	0	0	0	0.00566721	0.00216876	0.755786	0.0318103
GSE27916	GSM689480	female	0.159199	0.00247481	0.00570679	0.00636411	0.0020435	0.00997631	0	0.00912582	0	0.00831889	0	0	0	0.00705622	0	0	0	0.0123966	0.0001	0.765149	0.0120985
GSE27916	GSM689487	female	0.12283	0.00769097	0.00761413	0.00143666	0.0152094	0	0	0.00625079	0.0192172	0.0104747	0	0	0	0	0	0	0	0.00654861	0	0.77764	0.0250879
GSE27916	GSM689491	male	0.131661	0.0079019	0.00208945	0.0115069	0.0166859	0	0	0.0157978	0.00683335	0.00815446	0	0	0	0.00622763	0	0	0	0.00985761	0.00554092	0.752061	0.0256829
GSE27916	GSM689497	female	0.223008	0.00746066	0.00788343	0.00289053	0.0265049	0	0	0.0257613	0.0072366	0.0175441	0	0.00299795	0	0	0	0	0	0.0131192	0.00611619	0.628881	0.0305962
GSE27916	GSM689502	female	0.242161	0.00309538	0.00341237	0.00915458	0	0.0170798	0	0.0153946	0	0.0180651	0	0.00701082	0	0	0	0	0	0.0177006	0.00359051	0.656987	0.00634832
GSE27916	GSM689519	female	0.170805	0.00390583	0.00207242	0.0152478	0	0	0	0.0245652	0	0.0135123	0	0	0	0.00842655	0	0	0	0.0157063	0.00759932	0.717941	0.0202187
GSE27916	GSM689521	male	0.149566	0.0080708	0.0058909	0.00781998	0	0	0	0.0149881	0.0102678	0.0160143	0	0	0	0.00425245	0	0	0	0.0117658	0	0.751242	0.0201212
GSE27916	GSM689526	male	0.185621	0.00702422	0	0.0170552	0.00522829	0	0	0.00452765	0.00193544	0.0145803	0	0.0108512	0	0	0	0	0	0.0088586	0	0.711298	0.0330207
GSE27916	GSM689527	male	0.137659	0.00974554	0.0006	0.0118546	0	0	0	0.00914282	0.01518	0.00865023	0	0	0	0.00472566	0	0	0	0.015124	0	0.763932	0.0233369
GSE27916	GSM689535	female	0.165708	0.0125307	0.0011554	0.00540296	0.016603	0	0	0.00412868	0.00665916	0.0112183	0	0	0	0	0	0	0	0.0126484	0	0.733947	0.0299981
GSE27916	GSM689542	female	0.153068	0.0186116	0	0.0170704	0	0.0265696	0	0.0361247	0	0.0162299	0	0	0	0.010052	0	0	0	0.0133733	0.0120447	0.692983	0.00387285
GSE27916	GSM689545	female	0.142998	0.00961767	0	0.00952648	0.0154263	0	0	0.0127437	0.00939003	0.0160158	0	0.00111529	0	0.00186856	0	0	0	0.0136307	0.00309129	0.724928	0.0396481
GSE27916	GSM689547	male	0.112572	0.0121872	0	0.0219011	0.0182833	0.00231065	0	0.0161676	0.0163085	0.00926794	0	0	0	0.00642624	0	0	0	0.0074255	0.00212402	0.748332	0.0266941
GSE27916	GSM689551	male	0.122047	0.00482516	0.00877221	0	0.00596628	0.00454894	0.00185044	0	0.0355206	0.0121101	0	0	0	0	0	0	0	0.00808359	0	0.776687	0.0195889
GSE27916	GSM689552	male	0.171849	0.00336983	0	0.0126559	0	0.0112169	0	0.00446492	0.0144112	0.00850958	0	0	0	0.00334903	0	0	0	0.0114644	0.00444601	0.753195	0.0010681
GSE27916	GSM689558	male	0.158262	0.014253	0.0003	0.0115684	0.0105453	0	0	0.0220711	0.00808357	0.0162342	0	0.00216604	0	0.00317801	0	0	0	0.0160685	0.00687763	0.690517	0.0398358
GSE27916	GSM689560	female	0.125535	0.0082591	0.00280226	0.0103052	0	0.00161997	0	0.0304184	0	0.00895233	0	0	0	0.00634075	0.0007	0	0	0.00552357	0.0121219	0.76646	0.0209692
GSE27916	GSM689568	male	0.163714	0.00393226	0.00104168	0.0117716	0	0.00619872	0	0.00904064	0.0224631	0.0120259	0	0	0	0.00337214	0	0	0	0.0118029	0.00139481	0.740429	0.0128138
GSE27916	GSM689573	male	0.158993	0.00527387	0.0008	0.00576962	0	0.0196169	0	0.00697684	0.0223013	0.00850518	0	0	0	0	0	0	0	0.00560211	0	0.766158	0
GSE27916	GSM689577	female	0.187735	0	0.00715305	0.0134205	0	0.0341827	0	0.0426802	0	0.00896829	0	0	0	0.0108756	0	0	0	0.0130259	0.00936446	0.672594	0
GSE27916	GSM689584	female	0.177401	0.00726803	0.00133576	0.012234	0	0.00895029	0	0.0136091	0	0.0150811	0	0	0	0.00591006	0	0	0	0.0170246	0.00538359	0.719037	0.0167654
GSE27916	GSM689586	male	0.141784	0.00432519	0	0.0137799	0	0	0	0.00422551	0.0253892	0.0168858	0	0	0	0.0001	0	0	0	0.00810037	0.00563166	0.765539	0.014197
GSE27916	GSM689594	female	0.168318	0.00439814	0.00395952	0.00650003	0.00998915	0.00658269	0	0.00385088	0	0.0133046	0	0.00400766	0	0	0	0	0	0.0112186	0	0.76787	0
GSE27916	GSM689596	female	0.179892	0.0189272	0	0.0229053	0.00182867	0	0	0.0110537	0.0018779	0.0111246	0	0	0	0.00575399	0	0	0	0.0117394	0	0.715685	0.0192126
GSE27916	GSM689597	male	0.183991	0.0108205	0	0.00818011	0	0	0	0.00457764	0.0005	0.00887795	0	0.0055979	0	0	0	0	0	0.0143562	0.00284118	0.741375	0.0188606
GSE27916	GSM689600	female	0.190822	0.00891395	0.0007	0.00747831	0.009255	0.00171721	0	0.00689727	0	0.0151168	0	0	0	0.00150026	0	0	0	0.0133749	0.00608882	0.729465	0.0086398
GSE27916	GSM689603	female	0.166873	0.00107437	0.00889944	0.00151606	0	0.0115588	0	0.0106511	0	0.0102463	0	0	0	0.00846244	0	0	0	0.00918106	0.00556689	0.765971	0
GSE27916	GSM689604	female	0.14646	0.00884875	0.0004	0.0120475	0	0	0	0.0232399	0.0149042	0.010332	0	0	0	0.00573833	0	0	0	0.0133632	0.0009	0.737217	0.0264879
GSE27916	GSM689605	female	0.166153	0.00760424	0	0.0148615	0.0159308	0	0	0.0154996	0.0145406	0.0132094	0	0	0	0.0106463	0	0	0	0.0146675	0.0067608	0.698958	0.0211683
GSE27916	GSM689607	female	0.136273	0.008573	0.00130562	0.00939299	0	0.0028122	0	0.00572155	0.00973572	0.00971506	0	0	0	0	0	0	0	0.0149321	0	0.794217	0.00732194
GSE27916	GSM689613	female	0.161473	0.0130088	0.0158796	0.0122699	0	0	0	0.0426048	0.00438427	0.0180189	0	0	0	0.00701879	0	0	0	0.0114935	0.0105686	0.679976	0.0233041
GSE27916	GSM689622	female	0.1857	0.00767357	0.0140809	0.00388403	0	0	0	0.0333502	0.00936224	0.0085408	0	0.00649557	0	0.0169874	0	0	0	0.013462	0.0102992	0.669111	0.021023
GSE27916	GSM689624	female	0.150443	0.011414	0	0.0133921	0.00301141	0	0	0.0110856	0	0.00999307	0	0	0	0.00418554	0	0	0	0.0137336	0	0.768509	0.0142326
GSE27916	GSM689628	female	0.196478	0.00611922	0.00821387	0	0	0	0	0.00594568	0.00664528	0.0159724	0	0	0	0	0	0	0	0.010827	0.00325725	0.742458	0.00408389
GSE27916	GSM689633	female	0.11759	0.00335286	0.00936507	0	0.00570564	0.00766751	0	0.00892136	0.018909	0.0112666	0	0	0	0.00325842	0	0	0	0.0131202	0	0.782828	0.0179963
GSE27916	GSM689638	female	0.120383	0.00469859	0.00120934	0.0115153	0	0.00254546	0	0.00802954	0.00728097	0.00838761	0	0	0	0.00308411	0	0	0	0.0126098	0	0.805062	0.0151943
GSE27916	GSM689639	female	0.13287	0.00508518	0	0.00882733	0.0026212	0.00716752	0	0.00511587	0	0.00891394	0	0	0	0	0	0	0	0.0096458	0	0.803973	0.0157799
GSE27916	GSM689640	male	0.158143	0.00620116	0.00522142	0.00596697	0.0006	0.00815498	0	0.00611651	0.00250675	0.0132098	0	0	0	0	0	0	0	0.00870932	0	0.77893	0.00627048
GSE27916	GSM689645	female	0.114828	0.00255466	0.0151062	0	0.0075791	0.0004	0	0.0077685	0.0118503	0.00832468	0	0	0	0.00331063	0	0	0	0.0134736	0.00395173	0.808472	0.00242292
GSE27916	GSM689646	male	0.17072	0.00602728	0	0.0142306	0.00163354	0	0	0.00749639	0.0252478	0.0136565	0	0.00191363	0	0	0	0	0	0.00901604	0.0032224	0.746835	0
GSE27916	GSM689650	male	0.140251	0.0139123	0	0.0163791	0	0	0	0.00891975	0.0178451	0.0116426	0	0	0	0.00149387	0	0	0	0.0122031	0	0.754515	0.022838
GSE27916	GSM689653	female	0.175651	0.0146792	0	0.0193667	0	0	0	0.00376936	0.00259361	0.0137119	0	0.00927989	0	0	0	0	0	0.0179709	0.00521134	0.722579	0.0151873
GSE27916	GSM689654	female	0.106976	0.00684076	0.00820042	0.00297261	0.00484037	0	0	0.0115919	0.00577019	0.00859084	0	0	0	0.00583007	0	0	0	0.0106389	0.00232212	0.816971	0.0084555
GSE27916	GSM689663	male	0.145889	0.00768211	0.00249145	0.00572223	0.00299735	0	0	0.0036787	0.0242667	0.0151514	0	0	0	0	0	0	0	0.00744962	0	0.781806	0.00286553
GSE27916	GSM689667	male	0.148005	0.00805406	0.00508654	0.0057948	0	0.0124663	0	0.00642359	0.016681	0.0125166	0	0.00396308	0	0	0	0	0	0.0126845	0	0.757692	0.010632
GSE27916	GSM689673	male	0.171092	0.00610336	0.00102487	0.00643307	0.00150533	0	0	0.0201103	0.00830022	0.00924074	0	0	0	0.0115555	0	0	0	0.00937769	0.00478291	0.726276	0.0241977
GSE27916	GSM689678	female	0.17667	0.00573045	0.0141586	0	0.00829544	0	0	0.0170429	0.00847842	0.0131371	0	0	0	0.0174268	0	0	0	0.0119505	0.00764285	0.690102	0.0293658
GSE27916	GSM689682	female	0.141465	0.00664996	0.00416761	0.00507484	0.00401113	0.0197079	0.00307236	0.00514917	0	0.00813643	0	0	0	0	0	0	0	0.00810632	0	0.785591	0.00886824
GSE27916	GSM689688	male	0.124986	0.00813302	0.0007	0.0088331	0.00311521	0	0.00172961	0.00780985	0.00130824	0.0171489	0	0.00706216	0	0	0	0	0	0.00975931	0	0.785244	0.0241656
GSE27916	GSM689693	female	0.184743	0.00889962	0.00404666	0.00459311	0	0.00599889	0	0.0037661	0	0.00901783	0	0.00685494	0	0	0	0	0	0.0166601	0.00393609	0.742577	0.00890744
GSE27916	GSM689697	female	0.175671	0.00569701	0.00814314	0.0008	0.00410468	0.00806808	0	0.00407551	0.00579995	0.010627	0	0	0	0	0	0	0	0.01194	0.00357669	0.749187	0.0123027
GSE27916	GSM689698	female	0.185864	0.0133134	0	0.0174204	0.00239715	0	0	0.0239158	0.0111689	0.0135746	0	0	0	0.00225408	0	0	0	0.0170783	0.00607406	0.675485	0.0314547
GSE27916	GSM689701	male	0.171485	0.00207511	0	0.0114628	0.00502234	0	0	0.00507936	0.0149371	0.0139289	0	0	0	0.0009	0	0	0	0.00847284	0.00193421	0.762863	0.00181151
GSE27916	GSM689706	female	0.137929	0.00751179	0.00786277	0	0.020786	0	0	0.00282753	0.00885774	0.0119211	0	0.0118857	0	0	0	0	0	0.0108078	0	0.761331	0.0182793
GSE27916	GSM689707	male	0.120104	0.00846823	0	0.0137776	0.00616334	0	0	0.0096548	0.00294087	0.0140035	0	0.00653603	0	0	0	0	0	0.00899649	0	0.782838	0.0265172
GSE27916	GSM689708	female	0.131146	0.00635059	0.00690636	0.00153275	0.00378589	0	0	0.0202023	0.00929594	0.00993439	0	0	0	0.0041541	0	0	0	0.00671627	0	0.769732	0.0302435
GSE27916	GSM689712	female	0.110408	0.00358106	0.0110945	0.00155258	0.013122	0	0	0.0231581	0	0.0156267	0	0	0	0.00868333	0	0	0	0.010356	0.00136116	0.786505	0.0145507
GSE27916	GSM689720	female	0.174822	0.0134307	0.00372714	0.00924095	0	0	0	0.0135153	0.00970791	0.0173402	0	0	0	0	0	0	0	0.0173828	0.00633539	0.716014	0.0184837
GSE27916	GSM689722	female	0.209133	0.00850073	0.010653	0.010337	0	0	0	0.0461494	0	0.014141	0	0	0	0.0167628	0	0	0	0.00998865	0.0108416	0.63154	0.0319525
GSE27916	GSM689724	male	0.147718	0.00773066	0.0011783	0.00805979	0	0	0	0.00581054	0.00719508	0.0158896	0	0	0	0	0	0	0	0.00747218	0	0.78758	0.0113655
GSE27916	GSM689727	male	0.174704	0.00554365	0	0.016876	0	0.00266511	0	0.00754612	0.0159614	0.0119053	0	0	0	0.00261267	0	0	0	0.0136805	0	0.735859	0.0126463
GSE27916	GSM689728	female	0.18729	0.00330235	0.00774616	0.00273086	0	0.00281016	0	0.0225385	0.0147289	0.0122223	0	0	0	0.00501406	0	0	0	0.0131839	0.00798009	0.720452	0
GSE27916	GSM689732	female	0.142987	0	0.0211935	0	0	0	0	0.0488352	0.0220291	0.0165584	0	0	0	0.0176544	0	0.00331203	0	0.0177909	0.0192382	0.688892	0.00150863
GSE27916	GSM689733	female	0.203661	0.00640511	0.00345249	0.00463049	0	0.00853487	0	0.00388001	0.00611001	0.0120885	0	0.0002	0	0	0	0	0	0.0185259	0.00452122	0.727981	0
GSE27916	GSM689737	female	0.142399	0.0106166	0	0.0106537	0.00636762	0	0	0.0050281	0.0155993	0.0142536	0	0.00111916	0	0	0	0	0	0.0129215	0.0041513	0.763403	0.0134869
GSE27916	GSM689746	male	0.202559	0.0127508	0	0.0172451	0.00475521	0	0	0.0135937	0.00916534	0.0180431	0	0.0125871	0	0.00662714	0	0	0	0.00364676	0.00243673	0.663054	0.0335365
GSE27916	GSM689748	female	0.128744	0.00873902	0.00967159	0	0.0062834	0	0	0.0057434	0.0133485	0.0105234	0	0	0	0	0	0	0	0.00732997	0	0.793083	0.0165337
GSE27916	GSM689752	female	0.183104	0.00561495	0.00431386	0.00415291	0	0.016283	0	0.00340909	0	0.0121727	0	0.00696161	0	0	0	0	0	0.01268	0.00269992	0.740311	0.00829727
GSE27916	GSM689755	female	0.151245	0.0127984	0	0.00858667	0	0	0	0.013407	0.00886416	0.0132413	0	0.00207558	0	0.00535908	0	0	0	0.0138935	0	0.746668	0.0238611
GSE27916	GSM689756	female	0.0906625	0.0120364	0.0141565	0.00807912	0.0109366	0	0	0.0303954	0.00940817	0.0145025	0	0.00132635	0	0.0178661	0	0	0	0.00839234	0.0116116	0.736503	0.0341238
GSE27916	GSM689757	female	0.120775	0.0104411	0.00502621	0.0102756	0	0	0	0.0286874	0.0126017	0.00827011	0	0	0	0.00886912	0	0	0	0.0102304	0.0103234	0.747119	0.0273803
GSE27916	GSM689758	male	0.14634	0.00404982	0	0.0142682	0.012936	0.0099559	0	0.0101977	0.0146027	0.0104267	0	0	0	0.0105429	0	0	0	0.0130775	0	0.736582	0.0170206
GSE27916	GSM689763	male	0.138204	0.0102961	0	0.0179499	0	0.0191116	0	0.0078841	0.0208204	0.0142931	0	0	0	0	0	0	0	0.0158772	0	0.752582	0.00298142
GSE27916	GSM689766	female	0.193181	0.00953488	0.0004	0.00781817	0	0	0	0.00473698	0.00683207	0.0158776	0	0.0024163	0	0	0	0	0	0.0123772	0.00226597	0.718863	0.0256867
GSE27916	GSM689768	male	0.131924	0.012084	0.00192997	0.0110957	0	0	0	0.0130753	0.0169025	0.0107723	0	0	0	0.00400214	0	0	0	0.0129137	0	0.764909	0.0203913
GSE27916	GSM689770	female	0.166485	0.0003	0.0001	0.014306	0	0.00487539	0	0.00844761	0.00904175	0.0149901	0	0	0	0.0004	0	0	0	0.020366	0.005449	0.755318	0
GSE27916	GSM689772	female	0.110784	0.00236649	0.00642786	0.00367413	0.0065002	0	0	0.0126838	0.0112706	0.011969	0	0	0	0.0006	0	0	0	0.0116323	0	0.796845	0.0252365
GSE27916	GSM689778	female	0.181856	0.00866715	0.00416878	0.00488679	0	0	0	0.0032966	0	0.0171829	0	0.0052247	0	0	0	0	0	0.016629	0.00329879	0.737617	0.0171722
GSE27916	GSM689780	male	0.136248	0.00616518	0.00177175	0.0109888	0.00457107	0.00700271	0	0.00918544	0.00673482	0.0100216	0	0	0	0.00381976	0	0	0	0.0107804	0	0.778174	0.0145363
GSE27916	GSM689788	female	0.136999	0.00373836	0.00269323	0.00820658	0.00638772	0	0.0006	0.00558771	0.00733739	0.0148829	0	0	0	0	0	0	0	0.0125707	0	0.784277	0.0166822
GSE27916	GSM689796	female	0.118451	0.0142957	0.00147795	0.0108897	0.00491703	0	0	0.0103382	0.00271464	0.014753	0	0	0	0	0	0	0	0.016341	0	0.7825	0.0233222
GSE27916	GSM689799	male	0.157487	0.0117972	0.00323523	0.00579185	0.0040339	0.00741056	0	0.00703593	0.0248488	0.0134564	0	0	0	0	0	0	0	0.0113688	0	0.745801	0.00773345
GSE27916	GSM689803	female	0.163262	0.00400434	0.00195999	0.00775168	0.00349491	0	0	0.00513087	0.013774	0.0105411	0	0	0	0.00249529	0	0	0	0.00993194	0	0.766836	0.0108178
GSE27916	GSM689805	female	0.153025	0.00295	0.00530686	0.00838447	0.00565085	0	0	0.0253953	0.0004	0.00904124	0	0	0	0.0007	0	0	0	0.0147194	0.00571387	0.754344	0.0143378
GSE27916	GSM689814	female	0.159787	0.00855178	0.0072877	0	0.00702591	0	0.0001	0.00170036	0.00573226	0.0168423	0	0.0060135	0	0	0	0	0	0.0121535	0	0.753812	0.0209446
GSE27916	GSM689815	female	0.12788	0.0170824	0.00436933	0.0070482	0	0	0	0.0328424	0.0125677	0.0162228	0	0.00383774	0	0.0153489	0	0	0	0.00411125	0.0124597	0.732806	0.013423
GSE27916	GSM689817	male	0.181119	0.0044629	0.003352	0.00795728	0	0	0	0.0098697	0	0.0108183	0	0	0	0.00841014	0	0	0	0.0122214	0	0.738609	0.0231811
GSE27916	GSM689819	female	0.165933	0.00755583	0	0.0118635	0	0.00156635	0	0.00612371	0.00243813	0.0118719	0	0.00205366	0	0	0	0	0	0.0121641	0.00424039	0.772937	0.00125281
GSE27916	GSM689820	female	0.130468	0.00397571	0	0.00962287	0.0129118	0.0124448	0	0.00470508	0.00425975	0.0173929	0	0	0	0	0	0	0	0.00838216	0	0.775752	0.0200854
GSE27916	GSM689823	female	0.177278	0.00752494	0	0.0146186	0	0	0	0.010898	0.00323215	0.0147429	0	0	0	0.00439875	0	0	0	0.0154623	0.00373799	0.727982	0.0201239
GSE27916	GSM689825	male	0.15849	0	0.0101894	0.0002	0	0.0206179	0	0.0160312	0.0164163	0.0116471	0	0	0	0.00885809	0	0	0	0.00909873	0.00831773	0.740135	0
GSE20950	GSM523838	male	0.167274	0	0	0.00190829	0.012873	0	0	0.0109632	0	0.0145516	0	0.0179323	0.00284786	0.008736	0	0	0	0.00227349	0.0008	0.736103	0.0237169		insulin resistant
GSE20950	GSM523841	female	0.157179	0.0108143	0	0.00100823	0.02988	0.0001	0	0.0130117	0.0174319	0.0115226	0	0.00461489	0.00453815	0.0148795	0	0	0	0.00945983	0	0.689354	0.0362303		insulin resistant
GSE20950	GSM523843	male	0.190159	0	0.0113237	0	0.0205577	0	0.00207987	0.0200602	0.0187888	0.00949222	0	0.0066138	0.00786978	0.0233052	0	0	0.096428	0.00454304	0	0.552707	0.0360713		insulin resistant
GSE20950	GSM523844	male	0.113786	0.00607238	0.0004	0.0008	0.0271425	0	0	0.00568042	0.0155517	0.0130735	0	0.00510617	0	0	0.00179643	0	0.659512	0.00785466	0.00215071	0.107052	0.0339935		insulin resistant
GSE20950	GSM523846	female	0.179062	0	0.00691227	0	0.0224129	0	0	0.00164448	0.0127258	0.0143032	0	0.015327	0.00538045	0.00585258	0	0	0	0.00220996	0	0.724654	0.00951526		insulin sensitive
GSE20950	GSM523847	female	0.203427	0	0.0249344	0	0.0180779	0	0	0.0205246	0.0005	0.0172631	0	0.0242152	0.00218083	0.023958	0.0007	0	0.208749	0.00874698	0.00380885	0.425905	0.0170515		insulin sensitive
GSE20950	GSM523849	male	0.242839	0	0.0191238	0	0.00364394	0	0	0.0124312	0.0345033	0.0152095	0	0.0300814	0.0133929	0.00868445	0	0	0	0.00833824	0.00173842	0.610014	0		insulin sensitive
GSE20950	GSM523851	female	0.223563	0.00259829	0	0.0009	0.00426263	0	0	0	0.0116221	0.0134425	0	0.0330795	0	0.00565695	0	0	0.192462	0.00190903	0.0004	0.510052	0		insulin sensitive
GSE20950	GSM523852	female	0.176145	0.00246682	0	0.0006	0.0196468	0.0065242	0	0	0	0.0127226	0	0.0116738	0	0.00239338	0	0	0.116454	0.00210879	0.0004	0.631823	0.0169669		insulin sensitive
GSE20950	GSM523853	male	0.148271	0.00465531	0	0	0.0129249	0.00920088	0	0.0098937	0.00625369	0.0106525	0	0.0172238	0	0.0189845	0	0	0	0.0130666	0.00174523	0.727344	0.0197846		insulin sensitive
GSE26637	GSM655604	female	0.165419	0	0.0387232	0	0	0	0	0.0407581	0.0476216	0.00962779	0	0	0.0309955	0.0166287	0.00852694	0.0512926	0.207409	0.00329214	0.0198694	0.359837	0	obese	insulin resistant
GSE27657	GSM685067	male	0.126198	0.00965794	0	0.0137699	0.00653945	0	0	0.0148842	0.027837	0.0090175	0	0	0	0.0057322	0	0	0	0.00405288	0	0.745087	0.0372242
GSE41168	GSM1009778	female	0.146142	0.0180031	0.0243934	0	0	0.00740445	0	0.0136931	0	0.00892181	0	0.00165476	0.0106221	0.00223074	0	0	0	0.0164979	0.0051684	0.730829	0.0144388
GSE41168	GSM1009820	female	0.198145	0.00245624	0.0254535	0	0.00664846	0.0220971	0	0.00336563	0	0.0166721	0	0	0.00298492	0	0	0	0	0.00690264	0.00150416	0.71377	0
GSE41168	GSM1009828	female	0.161992	0	0.0124837	0	0	0.0109997	0.00248689	0.00255769	0	0.0102338	0	0	0.0136671	0	0	0	0	0.0148484	0.00321204	0.767519	0
GSE41168	GSM1009832	female	0.158392	0.00357239	0.0145459	0	0	0.0228102	0.00299196	0.00406275	0	0.013391	0	0	0.00425384	0	0	0	0	0.0124496	0.00366975	0.759861	0
GSE41168	GSM1009836	female	0.139633	0.00503041	0.0184329	0	0	0	0	0.0063133	0	0.0144985	0	0	0.00929995	0.00122342	0	0	0	0.00850409	0.00600204	0.782767	0.00829546
GSE41168	GSM1009862	female	0.103594	0.00877317	0.0350241	0	0	0.0007	0	0.0381073	0.0181637	0.0184376	0	0	0.01789	0.0210811	0	0	0	0.0112149	0.00892407	0.710436	0.00764279
GSE41168	GSM1009866	female	0.0882366	0.00657186	0.00403957	0.00480859	0	0.0152871	0	0.00642706	0.00169272	0.0112671	0	0.00547583	0.0149697	0	0	0	0	0.00773653	0.00697826	0.826509	0
GSE41168	GSM1009874	female	0.153892	0	0.0267253	0	0	0.0361911	0.00496739	0.0347192	0	0.0165679	0	0	0.00565634	0	0	0	0	0.0105007	0.00833055	0.699207	0.00324312
GSE41168	GSM1009882	female	0.150951	0.00352313	0.0140353	0	0	0.0072118	0.00244272	0.0006	0.0105701	0.0134932	0	0	0.00688167	0	0	0	0	0.00760744	0.00315238	0.779489	0
GSE66159	GSM1615578	female	0.143546	0.00863473	0.00618578	0	0.00935393	0.00799185	0	0.0049475	0	0.0128203	0	0.00220145	0.00193881	0	0	0	0	0.0102678	0.00415548	0.787957	0
GSE66159	GSM1615580	female	0.203947	0.00125458	0.0005	0	0.00419771	0.0101937	0	0	0	0.0176829	0	0.00864291	0	0	0	0	0	0.0005	0.00196728	0.740036	0.0110435
GSE66159	GSM1615587	female	0.167985	0	0.0218096	0	0.00115146	0.00964611	0	0.00977279	0	0.0121601	0	0	0.0144032	0.00642759	0	0	0	0.00737858	0.00547337	0.730665	0.0131273
GSE66159	GSM1615593	female	0.169989	0	0.0173051	0	0	0.0194583	0	0.0184417	0	0.0141431	0	0	0.00876893	0.00648959	0	0	0	0.0134706	0.00531974	0.717995	0.00861911
GSE66159	GSM1615597	female	0.167495	0.0132606	0.0157562	0	0.00304841	0.0295307	0	0.0363715	0.011218	0.0144574	0	0	0.0246203	0.0122934	0.00606171	0	0	0.0059937	0.00998251	0.625832	0.0240793
GSE66159	GSM1615599	female	0.166516	0.0159206	0.00998428	0	0	0.0110009	0	0.0207499	0	0.0122752	0	0	0.0110726	0.0041936	0	0	0	0.00840881	0.00642306	0.725945	0.00750977
GSE66159	GSM1615602	female	0.129303	0.00490842	0.0192056	0	0.0003	0.0117167	0	0.00471942	0	0.00880424	0	0	0.00471562	0	0	0	0	0.00903525	0.00356039	0.793309	0.0103989
GSE66159	GSM1615604	female	0.137096	0.00272817	0.00564136	0	0	0.0160027	0	0.00543702	0	0.00856769	0	0	0.00487475	0	0	0	0	0.0101202	0.00384177	0.801063	0.00462734
GSE66159	GSM1615607	female	0.143769	0.0128284	0	0.00199924	0.00473919	0.0125907	0	0.0150118	0	0.00859929	0	0.0176614	0.0039045	0	0	0	0	0.0116686	0.00468734	0.752648	0.00989233
GSE66159	GSM1615611	female	0.143952	0.0122511	0.0126098	0	0.00539546	0.0110328	0	0.0275808	0	0.0121185	0	0.0166248	0	0.0246395	0	0	0	0.0136579	0.0107149	0.690943	0.0184791
E-MTAB-1895	Twin23	male	0.166698	0	0.0192927	0	0	0.00373836	0.00357718	0.00754752	0.0306091	0.0134021	0.00448044	0	0.00756906	0	0.00397426	0.00388634	0	0.00828337	0.00201539	0.724926	0	heavier twin	concordant healthy
E-MTAB-1895	Twin25	female	0.190424	0.00704937	0.0181727	0	0	0.0195339	0	0.00542617	0	0.0142348	0	0.0145491	0.00421008	0	0	0.0001	0	0.00880062	0.00358449	0.713959	0	leaner twin	non-metabolically-healthy obesity
E-MTAB-1895	Twin31	female	0.195801	0.0108364	0.0138607	0	0	0.00720308	0	0.0501825	0.00829699	0.0109073	0	0.0209529	0.0152995	0.00920891	0.00273949	0	0.0352567	0.00618228	0.0133654	0.599907	0	leaner twin	non-metabolically-healthy obesity
E-MTAB-1895	Twin32	female	0.231413	0	0.0281927	0	0	0.00959013	0	0.0332235	0.0231547	0.0180653	0	0.0187324	0.00826924	0	0.00264597	0	0	0.0063385	0.0085833	0.611791	0	heavier twin	non-metabolically-healthy obesity
E-MTAB-1895	Twin38	female	0.198682	0	0.0256654	0	0	0	0	0.0206627	0.0263492	0.0119629	0	0	0.00930061	0	0.00567183	0	0	0.011648	0.00407978	0.681857	0.00411995	heavier twin	metabolically-healthy obesity
E-MTAB-1895	Twin42	male	0.152165	0	0.0134894	0	0	0.0142485	0.00410733	0.0166197	0.00608326	0.0114009	0	0	0.0169977	0	0.0004	0	0	0.00667793	0.00647994	0.747067	0.00426719	heavier twin	concordant healthy
					M3 group
					N =143 (Women = 90)
GEO assension number	GEO ID	Gender	adipose stem cells	B-cells	CD4T-cells	CD8T-cells	Chondrocytes	Endothelial cells	Eosinophils	Erythroblasts	Fibroblasts	Macrophages	Mesenchymal stromal cells	Monocytes	Myeloid dendritic cells	Neutrophils	NK-cells	Osteoblasts	Pericardial adipocytes	Plasmacytoid dendritic cells	Platelets	Subcutaneous adipocytes	Smooth muscle cells	Obese status	IR status
GSE27916	GSM689463	female	0.212579	0.0117008	0.00569025	0.00322154	0	0.0101378	0	0.00577393	0	0.0187084	0	0	0	0.00401513	0	0	0	0.014999	0.00431709	0.693845	0.0150125
GSE27916	GSM689467	male	0.202241	0.00956165	0.00363179	0.00912294	0	0.026232	0	0.00804882	0.00374936	0.0234974	0	0	0	0.00110387	0	0	0	0.0172798	0.00293656	0.684152	0.00844268
GSE27916	GSM689468	female	0.218481	0.007336	0.00280939	0.00202644	0.00986667	0.0124417	0	0.0098957	0	0.163223	0	0.00465909	0	0	0	0	0	0.00548151	0.00333783	0.548872	0.011569
GSE27916	GSM689475	female	0.224125	0.0142594	0.00404564	0	0	0	0	0.00961176	0.0132726	0.0315072	0	0	0	0.0006	0	0	0	0.018491	0.00584143	0.654635	0.0236505
GSE27916	GSM689478	female	0.14975	0.00366579	0.00551604	0.00588212	0.00625792	0	0	0.00665838	0.00729742	0.0270508	0	0	0	0	0	0	0	0.0108258	0	0.75463	0.0224655
GSE27916	GSM689482	female	0.198469	0.00961658	0	0.00373878	0.0011999	0.00143313	0	0.00358991	0.00171413	0.0197698	0	0.0130992	0	0	0	0	0	0.0182162	0.00197392	0.709358	0.0177832
GSE27916	GSM689483	female	0.205218	0	0.025252	0.0095289	0	0.00665764	0	0.051945	0.0154965	0.0867985	0	0	0	0.0161723	0.0075967	0	0	0.0007	0.0212149	0.553376	0
GSE27916	GSM689485	male	0.141723	0.0111459	0	0.0140073	0	0	0	0.0129173	0.00570363	0.0238034	0	0	0	0.00629338	0	0	0	0.0126438	0.0004	0.745049	0.0263229
GSE27916	GSM689488	female	0.172008	0.00550393	0.0072072	0.00653709	0.00474277	0.00337258	0	0.0195763	0	0.0263141	0	0	0	0.00529289	0	0	0	0.0160005	0.00609191	0.705591	0.0217619
GSE27916	GSM689490	female	0.176893	0.0089204	0.0111577	0.00209235	0	0.00661117	0	0.0298951	0.0104251	0.036903	0	0	0	0.00853521	0	0	0	0.0103024	0.00413375	0.683193	0.0109383
GSE27916	GSM689492	female	0.200292	0.00956608	0.0146139	0.00449229	0.0112484	0	0	0.0380422	0.00581748	0.0550035	0	0	0	0.00443746	0	0	0	0.0214995	0.0102577	0.603955	0.0207741
GSE27916	GSM689494	female	0.177083	0.00780434	0.0075917	0.00422994	0.0175596	0	0	0.0288634	0	0.0224341	0	0	0	0.00737047	0	0	0	0.0101022	0.00284019	0.685743	0.0283783
GSE27916	GSM689496	female	0.213218	0.0245426	0	0.0170881	0	0.00532067	0	0.0154182	0.00738323	0.0212797	0	0.00759657	0	0.0008	0	0	0	0.0187459	0.00473355	0.630617	0.0332798
GSE27916	GSM689501	female	0.169077	0.00151551	0.00685342	0.0002	0	0.00326613	0	0.00709841	0.00512789	0.02381	0	0.00503447	0	0	0	0	0	0.0136212	0.00502254	0.749926	0.00945246
GSE27916	GSM689504	female	0.207415	0.0115511	0.00860256	0.00528269	0.00222211	0	0	0.0218354	0.0004	0.0206044	0	0	0	0.00573796	0	0	0	0.0185285	0.00203606	0.676783	0.0190036
GSE27916	GSM689508	male	0.143145	0.00413402	0.00336152	0.0119502	0.00556728	0	0	0.00956791	0.00679214	0.0199638	0	0	0	0.00482969	0	0	0	0.0153473	0	0.755081	0.0202603
GSE27916	GSM689509	male	0.11915	0.00511457	0.00269222	0.015909	0.00854036	0	0	0.0249978	0.00441429	0.0291283	0	0	0	0.0130397	0	0	0	0.00169052	0.0121877	0.743409	0.0197271
GSE27916	GSM689512	female	0.234927	0.00356068	0.00577239	0.00430929	0.00277371	0.0159009	0	0.00221876	0.00343649	0.0306331	0	0	0	0	0	0	0	0.0140596	0.00535769	0.67705	0
GSE27916	GSM689514	female	0.223395	0.00494362	0.00212248	0	0	0.00625023	0	0.001	0	0.0354428	0	0.00700253	0	0	0	0	0	0.00857293	0.00229742	0.709006	0
GSE27916	GSM689517	male	0.214536	0	0.00774474	0.00938003	0	0.0127403	0	0.0407954	0	0.0197131	0	0	0	0.0113743	0.0009	0	0	0.00860029	0.0133839	0.659916	0.0009
GSE27916	GSM689522	female	0.19467	0.00696299	0.00604386	0.00870827	0	0.033478	0	0.0109553	0	0.0191093	0	0	0	0	0	0	0	0.0158055	0.00256973	0.690902	0.0107955
GSE27916	GSM689524	female	0.149307	0.00730788	0.00984001	0.00384464	0	0.0254069	0	0.0119945	0	0.0255256	0	0	0	0.0003	0	0	0	0.0138003	0	0.741138	0.0115493
GSE27916	GSM689528	male	0.176584	0.00320826	0.0002	0.0213685	0	0.00456242	0	0.0413837	0.0161856	0.0214208	0	0	0	0.00415705	0	0	0	0.0123649	0.012491	0.66519	0.0208347
GSE27916	GSM689529	female	0.187073	0.00668109	0	0.0054739	0.00310958	0.0163801	0	0	0	0.0299911	0	0.0100122	0	0	0	0	0	0.0103018	0.0028346	0.728143	0
GSE27916	GSM689531	female	0.168754	0.00916613	0.00332471	0.00314525	0	0	0	0.00322558	0	0.0264529	0	0.0183619	0	0	0	0	0	0.014663	0	0.736884	0.0160228
GSE27916	GSM689533	male	0.139514	0.0110016	0.0071289	0.00559893	0.00581711	0	0	0.0260946	0.0162286	0.0198548	0	0	0	0.00695305	0	0	0	0.00875266	0.0079322	0.714247	0.0308759
GSE27916	GSM689534	female	0.127127	0.00915514	0	0.0207518	0.00995987	0	0	0.0137741	0.0147702	0.0223915	0	0	0	0.0001	0	0	0	0.0226207	0.00450492	0.742449	0.0123873
GSE27916	GSM689538	female	0.198092	0.00915509	0.0106403	0.00725566	0.0171087	0	0	0.0393335	0.00824928	0.0228215	0	0.00880938	0	0	0	0	0	0.016285	0.00798003	0.610333	0.043936
GSE27916	GSM689541	female	0.117766	0	0.0166502	0.0007	0.00801963	0	0	0.0451602	0.0230111	0.251231	0	0.0003	0	0.0152501	0.00794112	0	0	0	0	0.467719	0.0463225
GSE27916	GSM689543	male	0.141961	0.00189395	0.0121958	0.00477781	0	0.019983	0	0.0365381	0.017491	0.0426299	0	0	0	0.0128738	0	0	0	0.0132418	0.0167465	0.679667	0
GSE27916	GSM689546	female	0.160035	0.00829782	0.00311718	0.00757612	0.0312692	0	0	0.00436048	0.00394592	0.0288804	0	0	0	0	0	0	0	0.011196	0.00160637	0.716152	0.0235637
GSE27916	GSM689548	female	0.140418	0.0170693	0	0.00992177	0.0051027	0.00861768	0	0.0229885	0	0.0418755	0	0.00142309	0	0.00531119	0	0	0	0.0199335	0.00764539	0.697724	0.0219693
GSE27916	GSM689550	male	0.17428	0.00784593	0.0002	0.00733631	0.014095	0	0	0.010848	0	0.0319101	0	0.00586932	0	0.00487097	0	0	0	0.00362328	0.0004	0.708181	0.0305595
GSE27916	GSM689553	female	0.172907	0.0169378	0.0234966	0.0119133	0.0115585	0	0	0.0539588	0.0123497	0.0317137	0	0	0	0.0282025	0.00160468	0	0	0.00121593	0.0240367	0.596724	0.0133812
GSE27916	GSM689555	female	0.179612	0.0049405	0.00696091	0.00706212	0.00892202	0	0	0.0165773	0.0187103	0.0382659	0	0	0	0.0101875	0	0	0	0.0116225	0.00403733	0.675926	0.0171764
GSE27916	GSM689559	male	0.200271	0.0006	0	0.00135494	0.0183968	0.0118765	0	0	0	0.0813297	0	0.00208459	0	0	0	0	0	0.00273242	0.0009	0.680447	0
GSE27916	GSM689564	female	0.165098	0.00807574	0.00468502	0.00132468	0.0144734	0.00278254	0	0	0	0.0201868	0	0.00589016	0	0	0	0	0	0.0126752	0.00357045	0.744039	0.0171984
GSE27916	GSM689565	female	0.216176	0.01108	0.00443943	0.00375831	0.00580614	0	0	0.00723746	0.00731971	0.0211434	0	0.00344105	0	0	0	0	0	0.013207	0.00182294	0.665576	0.0389923
GSE27916	GSM689566	male	0.16148	0.0103539	0.00641128	0.0172095	0	0.0154437	0	0.0404439	0.0378447	0.0193235	0	0	0	0.00939503	0	0	0	0.00628991	0.0205903	0.655214	0
GSE27916	GSM689567	male	0.163075	0.00737994	0	0.0150549	0	0.0168023	0	0.010565	0.011458	0.0227182	0	0	0	0.00678517	0	0	0	0.00423964	0.001952	0.732387	0.007583
GSE27916	GSM689569	male	0.193533	0.00706344	0.00200667	0.0118444	0	0	0	0.0166153	0	0.0216869	0	0	0	0.00544717	0	0	0	0.0106503	0.001	0.707467	0.0227145
GSE27916	GSM689571	male	0.159058	0.0139385	0	0.016133	0.00573113	0	0	0.0342295	0.0246117	0.0213469	0	0	0	0.0115813	0	0	0	0.0149517	0.00976017	0.650005	0.0386531
GSE27916	GSM689572	female	0.127095	0.0162884	0.00946675	0.0134515	0.0394904	0	0	0.037368	0.0133139	0.0189793	0	0.00143425	0	0.00822227	0.00385138	0	0	0.007791	0.0193518	0.652959	0.0309371
GSE27916	GSM689576	male	0.191581	0.0100091	0	0.0113169	0.0003	0	0	0.0154789	0	0.0209213	0	0.00143126	0	0.00672102	0	0	0	0.0069989	0	0.686555	0.0487263
GSE27916	GSM689579	female	0.175559	0.0157636	0	0.0219588	0.00849129	0	0	0.0253938	0.0162219	0.0387918	0	0	0	0	0	0	0	0.015655	0.00502576	0.645107	0.0320325
GSE27916	GSM689580	female	0.176978	0.0180577	0.0280417	0.00441935	0.0106712	0	0	0.0426401	0.00526242	0.018666	0	0.00276729	0	0.0386563	0	0	0	0.00300118	0.024462	0.589942	0.0364357
GSE27916	GSM689581	female	0.200123	0.00528261	0.00695783	0.00235718	0.0142823	0.00230666	0	0.00478609	0	0.023358	0	0.0071674	0	0	0	0	0	0.0120992	0.00389554	0.707727	0.0096572
GSE27916	GSM689582	female	0.218295	0.0032384	0.0105238	0	0	0	0	0.00410591	0	0.0369503	0	0	0	0.00197387	0	0	0	0.0181695	0.00421336	0.691227	0.0113023
GSE27916	GSM689583	male	0.164949	0	0	0.0166281	0.0280949	0.00237152	0	0.00535438	0	0.0351858	0	0.00978575	0	0	0	0	0	0.0102271	0.00428376	0.708036	0.0150839
GSE27916	GSM689587	female	0.18236	0.00516733	0.0096204	0.00746186	0	0.0231005	0	0.0423443	0.0168559	0.0341115	0	0	0	0.0120347	0	0	0	0.0155498	0.0108936	0.617096	0.0234044
GSE27916	GSM689589	female	0.197099	0.0042873	0.00734664	0.00172286	0.0175619	0	0	0.00338044	0.0125989	0.0304924	0	0.0006	0	0	0	0	0	0.010884	0.0006	0.703625	0.00973158
GSE27916	GSM689590	male	0.219317	0.00158298	0.0017195	0.0008	0	0.0004	0	0.00259122	0.00347404	0.0606781	0	0	0	0	0	0	0	0.00393395	0.00275697	0.70028	0.00244546
GSE27916	GSM689601	male	0.170677	0.00705794	0.00290809	0.0149566	0.00158573	0	0	0.0211874	0.00683361	0.0291592	0	0	0	0.01923	0	0	0	0.0184005	0.00738297	0.673396	0.0272254
GSE27916	GSM689602	male	0.130631	0.00889217	0.00739275	0.00984095	0	0.0194339	0	0.0308162	0.00271004	0.0247267	0	0	0	0.0116849	0	0	0	0.0118424	0.0004	0.722915	0.0186845
GSE27916	GSM689611	female	0.16585	0.0001	0.00348555	0.0130491	0	0.00469483	0	0.0354115	0.00717156	0.0300833	0	0	0	0.0128425	0	0	0	0.0098085	0.00743839	0.699524	0.0105029
GSE27916	GSM689616	female	0.196368	0.0122923	0.00361027	0.00938138	0.00346784	0	0	0.0263749	0.0152895	0.0197606	0	0	0	0.00826164	0	0	0	0.014789	0.00627497	0.664091	0.0200388
GSE27916	GSM689619	male	0.146138	0.0111688	0.00204452	0.0238415	0	0.0458861	0	0.0378409	0.0163845	0.0305188	0.00172863	0	0	0.0105529	0.00785429	0	0	0	0.0150973	0.645933	0.00501116
GSE27916	GSM689620	male	0.218365	0.0134489	0	0.0123635	0	0.0225776	0	0.0162114	0.00195693	0.0465418	0	0.00148374	0	0.0094445	0	0	0	0.0091213	0	0.627731	0.020754
GSE27916	GSM689621	male	0.150337	0.0244351	0	0.021776	0.00334291	0	0	0.0138062	0.0323949	0.0228605	0	0.0009	0	0.00136146	0	0	0	0.0124797	0	0.687545	0.0287806
GSE27916	GSM689632	female	0.154309	0.0160243	0	0.0121642	0	0.00196516	0	0.0518167	0.0303218	0.0726742	0	0	0	0.0149622	0.00332629	0	0	0.0108402	0.010903	0.590792	0.0299004
GSE27916	GSM689636	female	0.223937	0.00826781	0.0117661	0.00359721	0	0.0242367	0	0.0371876	0.0109087	0.0542832	0	0	0	0.00896089	0	0	0	0.0153665	0.00885562	0.572326	0.0203066
GSE27916	GSM689643	female	0.16923	0.0174947	0	0.018807	0.00637271	0	0	0.0289212	0.00411191	0.0275065	0	0	0	0.00235819	0	0	0	0.0188644	0.00762194	0.667844	0.0308681
GSE27916	GSM689669	female	0.142445	0.0113157	0.00883202	0.0030661	0.00686726	0	0	0.0299143	0.00693363	0.0254774	0	0.00233171	0	0.00179874	0	0	0	0.00743631	0.00723906	0.731502	0.0148409
GSE27916	GSM689672	male	0.145928	0.0103163	0	0.0111349	0.00244828	0	0	0.00385838	0.0234684	0.0192064	0	0.00283626	0	0	0	0	0	0.0194094	0.00353639	0.757857	0
GSE27916	GSM689676	male	0.190053	0.00652453	0	0.0133117	0.00452499	0	0	0.0210528	0	0.0243822	0	0.00449687	0	0.00263766	0	0	0	0.0107092	0.0007	0.691029	0.030607
GSE27916	GSM689683	female	0.21502	0.00637414	0	0.0233527	0.00546042	0	0	0.0224369	0.0260997	0.0970873	0	0.00403863	0	0.0110245	0	0	0	0.00877756	0.00429068	0.531487	0.0445501
GSE27916	GSM689686	female	0.177317	0.0259633	0.00674105	0.00574983	0.00976161	0	0	0.0366503	0.0127368	0.0288857	0	0.00582086	0	0.00348836	0	0	0	0.0191676	0.0121548	0.614619	0.0409443
GSE27916	GSM689696	female	0.24697	0.0154339	0	0.00981767	0	0.0106002	0	0.00686575	0.00756138	0.0217155	0	0.0025681	0	0.0007	0	0	0	0.0222014	0.00624969	0.6323	0.0170145
GSE27916	GSM689699	female	0.208097	0.00142557	0.00333005	0.0178059	0.00293839	0	0	0.0246363	0.00794126	0.0196903	0	0	0	0.00295251	0	0	0	0.0135898	0.00554327	0.655157	0.036893
GSE27916	GSM689703	male	0.145274	0.00683165	0.00708211	0.00671559	0	0	0	0.0252359	0.017557	0.0491242	0	0.00723825	0	0.00470921	0	0	0	0.0132385	0.00591625	0.685195	0.0258821
GSE27916	GSM689704	female	0.153319	0.0189317	0	0.0167692	0.00238209	0	0	0.0075623	0.0113649	0.0206744	0	0.00791965	0	0	0	0	0	0.0193821	0.00421709	0.709446	0.0280323
GSE27916	GSM689710	male	0.186306	0.0111565	0.0125448	0.00594309	0.00609128	0	0	0.0338413	0.0311805	0.0272384	0	0	0	0.013648	0	0	0	0.00664345	0.0100802	0.6213	0.0340268
GSE27916	GSM689711	female	0.155137	0.00426036	0.00878907	0.00333055	0	0.00867046	0	0.0105539	0.00793962	0.020335	0	0	0	0.00156411	0	0	0	0.0126409	0	0.766779	0
GSE27916	GSM689714	male	0.141591	0.00460094	0.00588692	0.006812	0.0133265	0.00510782	0	0.0106163	0.0165214	0.0404722	0	0	0	0.00963029	0	0	0	0.0111473	0	0.734287	0
GSE27916	GSM689716	female	0.122961	0.0057183	0.00834556	0.00151484	0.00600255	0	0	0.0141823	0.0107524	0.0759649	0	0	0	0.00793031	0.00137984	0	0	0.00475368	0	0.709266	0.0312283
GSE27916	GSM689721	female	0.208939	0.00766554	0	0.0128152	0.0180947	0.00957595	0	0.00974264	0	0.0450095	0	0.0209632	0	0	0	0	0	0.00611693	0	0.643452	0.0176262
GSE27916	GSM689726	female	0.126804	0.00611016	0	0.0187732	0.0198929	0.00756691	0	0.011785	0.0209774	0.041415	0	0	0	0.00576285	0	0	0	0.0102771	0.00716875	0.704215	0.0192517
GSE27916	GSM689729	female	0.152119	0.0131186	0.00534334	0.00911343	0.0126164	0	0	0.0237898	0.0240472	0.0327352	0	0.0008	0	0.00144528	0	0	0	0.0141819	0.00204657	0.671787	0.0368064
GSE27916	GSM689730	male	0.139316	0.00731753	0	0.0149026	0.0107474	0	0	0.0140123	0.0193322	0.041559	0	0	0	0.0114863	0	0	0	0.00881069	0.00711175	0.708725	0.0166792
GSE27916	GSM689731	male	0.231957	0.00825773	0	0.0123392	0	0	0	0.00426466	0.0157005	0.0212653	0	0	0	0	0	0	0	0.0109653	0.00576504	0.677687	0.0117983
GSE27916	GSM689735	male	0.20826	0.0004	0.00108069	0.0192868	0.0200597	0	0	0.044619	0.0117698	0.0863273	0	0.00550555	0	0.0119513	0	0	0	0.00834851	0.0152832	0.529913	0.0372149
GSE27916	GSM689743	female	0.163917	0.0110831	0.00507232	0.0136827	0	0.00355124	0	0.0445934	0.0217949	0.0365272	0	0	0.00251471	0.00480644	0	0	0	0.0149665	0.0106587	0.636932	0.0298994
GSE27916	GSM689747	female	0.17902	0.00608498	0.00298728	0.00885314	0.00971357	0	0	0.0268678	0.00299803	0.0200328	0	0	0	0.00592217	0	0	0	0.0161228	0.00454914	0.688486	0.028362
GSE27916	GSM689749	female	0.16672	0.00846188	0	0.005538	0.00439139	0	0	0.0107385	0.0218632	0.0454546	0	0.0172396	0.00212587	0	0	0	0	0.0103574	0.00350705	0.676456	0.027146
GSE27916	GSM689753	male	0.138608	0.015415	0.00218137	0.0128111	0.00389141	0.00429604	0	0.0128594	0.0171907	0.0335082	0	0	0	0	0	0	0	0.0150203	0.00423278	0.738522	0.00146344
GSE27916	GSM689769	female	0.193078	0	0.00838501	0.00942118	0	0.0206266	0	0.0397496	0	0.0202185	0	0	0	0.0110574	0	0	0	0.0211949	0.0141779	0.662091	0
GSE27916	GSM689771	female	0.127961	0.00540399	0	0.0110686	0.0113354	0	0	0.0172205	0.00756172	0.0193476	0	0	0	0.00915701	0	0	0	0.00894245	0.00337498	0.763672	0.014955
GSE27916	GSM689773	female	0.203856	0.00547086	0	0.0167985	0.00371229	0.00522423	0	0.0136241	0	0.0354352	0	0.0136036	0	0	0	0	0	0.0151822	0.0100787	0.655445	0.0215692
GSE27916	GSM689775	female	0.247289	0.0179663	0	0.0220996	0.00787067	0.00254261	0	0.0340691	0.0334315	0.0594808	0	0.0194425	0	0.00675673	0	0	0	0.0100999	0.00841113	0.501155	0.0293856
GSE27916	GSM689776	female	0.185735	0.00254366	0	0.011431	0	0.0153007	0	0	0.0122556	0.0195118	0	0	0	0	0	0	0	0.0118345	0.00665608	0.734732	0
GSE27916	GSM689779	male	0.114801	0.00693244	0.0072842	0.00243971	0.00120324	0	0	0.0261732	0.00582838	0.0203769	0	0	0	0.00921832	0	0	0	0.00981979	0.00426192	0.766518	0.0251429
GSE27916	GSM689781	male	0.158656	0.011044	0.00517401	0.00464779	0	0	0	0.0121918	0.0209365	0.0294933	0	0	0	0.00772622	0	0	0	0.0131521	0.00503171	0.703773	0.0281739
GSE27916	GSM689782	female	0.208942	0.00990257	0.00432546	0.0037203	0.00944917	0	0	0.00687438	0.00953764	0.0467944	0	0.00369161	0	0.00225649	0	0	0	0.0131725	0.00459626	0.670487	0.00625016
GSE27916	GSM689785	female	0.189429	0.0114555	0.00585498	0.00376846	0	0.0120435	0	0.00332492	0.00775903	0.022308	0	0	0	0	0	0	0	0.0154663	0.00350492	0.719391	0.00569388
GSE27916	GSM689787	female	0.15999	0.0050155	0.0104619	0	0.00615365	0	0	0.017092	0.0143012	0.0201821	0	0	0	0.00467529	0	0	0	0.0126717	0.0001	0.737283	0.0120531
GSE27916	GSM689789	female	0.144958	0.00432103	0.00652208	0.00645449	0	0	0	0.0164132	0.00606678	0.0205961	0	0.0011972	0	0.00307524	0	0	0	0.0142153	0.00564505	0.750847	0.0196888
GSE27916	GSM689791	female	0.159529	0.0004	0.00726388	0.00855719	0.00642201	0	0	0.0300867	0.00299578	0.0267359	0	0	0	0.00658297	0	0	0	0.0162159	0.0102572	0.697393	0.0275126
GSE27916	GSM689793	female	0.203068	0.00855767	0.00605082	0.0059509	0.00203661	0	0	0.0257766	0.00928074	0.0194958	0	0	0	0.00587713	0	0	0	0.0109785	0.00611983	0.671507	0.0253001
GSE27916	GSM689795	male	0.148252	0.0095548	0.00430629	0.00692501	0.0122246	0	0	0.0173518	0.00908536	0.026681	0	0	0	0.00864726	0	0	0	0.00785636	0.00107485	0.721545	0.0264957
GSE27916	GSM689800	female	0.16233	0	0.0225928	0.00139303	0	0.00455978	0	0.0553457	0.0101546	0.0403021	0	0	0	0.00277937	0	0	0	0.0147443	0.0147019	0.646248	0.0248488
GSE27916	GSM689802	female	0.214295	0.00267933	0	0.00213905	0	0.00575495	0	0.0004	0.00857243	0.028767	0	0.00190631	0	0	0	0	0	0.00690956	0.00305533	0.725539	0
GSE27916	GSM689806	male	0.144307	0.0048344	0.00637795	0.00427953	0.00418147	0	0	0.00523285	0.0196016	0.0423036	0	0.00695431	0	0	0	0	0	0.0131933	0	0.725799	0.0229352
GSE27916	GSM689809	male	0.16269	0.0162447	0.0004	0.0119643	0.0062727	0.00421671	0	0.00785701	0.00539238	0.0383077	0	0	0	0	0	0	0	0.0106047	0.00264862	0.724069	0.00929999
GSE27916	GSM689810	male	0.162924	0.00479937	0	0.0181198	0.0135582	0.00619644	0	0.00588018	0.00236584	0.0287562	0	0.00525745	0	0	0	0	0	0.0117386	0.00326115	0.715342	0.0218009
GSE27916	GSM689811	female	0.13685	0.0205436	0.00929576	0.0123438	0.012443	0	0	0.0456948	0	0.0296824	0	0	0	0.0121512	0	0	0	0.0163873	0.0153092	0.666248	0.0230509
GSE27916	GSM689813	male	0.177393	0.0070971	0	0.0117727	0	0.0104998	0	0.00810193	0.0103287	0.0213638	0	0	0	0	0	0	0	0.0162571	0.00493471	0.716067	0.0161845
GSE27916	GSM689816	male	0.170811	0.00719162	0	0.0177936	0	0	0	0.00537337	0.00640606	0.0185099	0	0.00330327	0	0.0005	0	0	0	0.0070299	0	0.74091	0.0222105
GSE27916	GSM689821	female	0.17592	0.0114658	0.00533139	0.0043118	0	0	0	0.00860515	0.0216664	0.018842	0	0.00387241	0	0	0	0	0	0.0155278	0.00532878	0.700881	0.0282484
GSE27916	GSM689826	female	0.213483	0.0147012	0.00968556	0.00317447	0	0.031733	0	0.00560886	0.0026369	0.0203138	0	0	0	0	0	0	0	0.0189251	0.00228136	0.664646	0.0128115
GSE27916	GSM689828	male	0.235654	0.010101	0	0.0132131	0	0.0284837	0	0.00449649	0	0.0315796	0	0.012971	0	0	0	0	0	0.0204795	0.00580466	0.626448	0.0107684
GSE27916	GSM689830	female	0.204391	0.013437	0	0.0202245	0	0.0348481	0	0.00296767	0	0.0243071	0	0.0171433	0	0	0	0	0	0.0141115	0.00698875	0.661581	0
GSE27916	GSM689832	female	0.165635	0.00920818	0.00375675	0.00678519	0	0.0289168	0	0.00493232	0	0.0297833	0	0.0106769	0	0	0	0	0	0.0147617	0.00195153	0.715016	0.00857591
GSE27916	GSM689834	male	0.201538	0.0006	0	0.0159206	0.00113468	0.00470951	0	0.00839364	0.0094669	0.0272367	0	0	0	0.00341747	0	0	0	0.0161043	0	0.70273	0.00872883
GSE27916	GSM689835	female	0.166457	0.00560004	0.00892071	0.00407365	0	0.0249874	0	0.00524151	0	0.0211588	0	0.00613916	0	0.00178584	0	0	0	0.0139512	0.00559391	0.736091	0
GSE20950	GSM523837	female	0.156309	0.0234546	0.0172137	0	0.00588743	0.00897392	0	0.0112801	0	0.022099	0	0.0176421	0.00165679	0.0270414	0	0	0.238416	0.00978805	0	0.436293	0.0239449		insulin resistant
GSE20950	GSM523840	female	0.26463	0.00418522	0	0.00602837	0.021685	0.0123181	0	0	0.00944765	0.0453596	0	0.0284538	0	0.00389978	0	0	0	0.00598688	0.0005	0.581181	0.016363		insulin resistant
GSE20950	GSM523842	male	0.166987	0.0229432	0	0.018109	0	0	0	0.010016	0.0200189	0.0322748	0	0.0168552	0.00523329	0.0043616	0	0	0	0.0133069	0	0.658845	0.0310494		insulin resistant
GSE20950	GSM523845	female	0.172654	0.00112898	0.00125866	0	0.0363921	0.0150009	0	0.0002	0.00661807	0.062743	0	0	0.00354121	0.0001	0	0	0.0276779	0.00336308	0	0.660678	0.00861933		insulin resistant
GSE20950	GSM523854	female	0.173929	0.00259765	0	0.00372762	0.031304	0	0	0	0	0.0203502	0	0.00786768	0	0.00352825	0	0	0	0.005394	0	0.738489	0.0128134		insulin sensitive
GSE26637	GSM655603	female	0.19508	0	0.0162576	0	0	0.00187598	0	0.00566979	0.0429271	0.0198451	0	0	0.0353039	0	0	0.0643222	0.0169715	0.0118733	0.00377485	0.586099	0	obese	insulin resistant
GSE26637	GSM655606	female	0.202132	0.00973464	0.0337329	0	0.010522	0.0212547	0.00572168	0	0.0533789	0.0570017	0	0.00432757	0.0154476	0	0	0.0578562	0	0.0162188	0.0062208	0.50645	0	obese	insulin resistant
GSE27657	GSM685070	female	0.0999693	0.013886	0	0.0104552	0.0320578	0	0	0.0112158	0.0271509	0.0402182	0	0.00179559	0	0	0	0	0	0.00651115	0	0.711457	0.0452829
GSE41168	GSM1009772	female	0.184139	0.00192788	0	0.001388	0.0063934	0.00609084	0	0	0	0.056677	0	0.00997524	0.0198287	0	0	0	0.00648827	0.0097519	0.00185748	0.695482	0
GSE41168	GSM1009872	female	0.150886	0.0136129	0.0160044	0	0	0.0168882	0	0.00121276	0.00658587	0.0211302	0	0.00708493	0.00530879	0	0	0.00977676	0	0.014359	0.00454401	0.732607	0
GSE41168	GSM1009878	female	0.0994522	0	0.0218765	0	0.0010179	0.0336044	0	0.0232628	0.00891087	0.0225523	0	0	0.0207758	0.0029924	0	0	0	0.00956471	0.00856131	0.746524	0.0009
GSE66159	GSM1615595	female	0.203017	0.00545051	0.0123907	0	0	0	0	0.00305303	0	0.0313034	0	0.01531	0.0103304	0	0	0	0	0.00649681	0.00424367	0.689515	0.018889
GSE66159	GSM1615601	female	0.200376	0.00770185	0.0270056	0	0.0048539	0.0178002	0	0.0203756	0.0031024	0.0273497	0	0.00638394	0.00814134	0.0124304	0.0002	0	0	0.00811954	0.00694052	0.639448	0.009741
GSE66159	GSM1615606	female	0.167999	0.00584488	0.0115325	0	0	0.027881	0	0.0113451	0.00241376	0.0320726	0	0.0144123	0.00711874	0	0.00103416	0	0	0.0100331	0.00238315	0.705929	0
GSE66159	GSM1615609	female	0.117637	0.00717248	0.0167454	0	0.0225742	0	0	0.0183724	0	0.0866214	0	0.0145881	0.00551385	0.00515522	0	0	0	0.0103797	0.00630997	0.669428	0.0195026
E-MTAB-1895	Twin16	female	0.241674	0	0.00279307	0	0	0	0	0	0.00352648	0.0437237	0	0.0143693	0.00514538	0	0	0	0	0.00647372	0.0003	0.682013	0	leaner twin	concordant healthy
E-MTAB-1895	Twin21	male	0.134035	0	0.0101045	0	0	0.0358477	0.00527833	0.00736352	0.0130737	0.0192011	0	0.00428944	0	0	0	0.00236834	0	0.010354	0.00553833	0.752547	0	heavier twin	concordant healthy
E-MTAB-1895	Twin24	male	0.214074	0	0.0005	0.0002	0	0.0353516	0	0.0005	0.00436686	0.0661292	0	0.00270046	0.0194346	0	0	0	0	0.00272998	0.0004	0.653553	0	leaner twin	concordant healthy
E-MTAB-1895	Twin3	female	0.167078	0	0.0195337	0	0	0.0021333	0.0008	0.00886095	0.0145443	0.0344922	0	0	0.0107385	0	0.00174678	0	0	0.00815729	0.0005	0.731425	0	leaner twin	non-metabolically-healthy obesity
E-MTAB-1895	Twin36	female	0.220384	0.00384007	0.0251515	0	0	0	0	0.0476767	0.0172762	0.0258569	0	0.00747839	0.0186852	0.0020581	0	0.00920637	0	0.00218224	0.00954546	0.601093	0.00956581	heavier twin	metabolically-healthy obesity
