# Supplementary material for: Assessing the Contribution of Relative Macrophage Frequencies to Subcutaneous Adipose Tissue
Source: Front Nutr. 2021 May 31;8:675935. doi: 10.3389/fnut.2021.675935 (PMC8200404; doi:10.3389/fnut.2021.675935)
Supplement: Supplementary file 1 [file Data_Sheet_1.ZIP › Tables/Table S10.xlsx]

## Sheet: Sheet1
Table S10. Significant pathways (downregulated genes) from the WikiPathways collection for the M3 vs M0 group comparison
adjusted for sex and study (model 1).
The column significant genes shows the number of significant genes identified from our dataset for this pathway.
The total # genes shows the total number of genes associated with that pathway.
Nominal p-values and false discovery rate (FDR) p-values for the GO terms are also presented.
	M3 vs M0 group comparison - downregulated genes
ID	Biological process	Significant # genes	Total # genes	p	FDR-p
WP357	Fatty Acid Biosynthesis	14	21	4.35278e-12	1.7977e-09
WP3925	Amino Acid metabolism	24	82	8.17756e-10	1.68867e-07
WP2453	TCA Cycle and Deficiency of Pyruvate Dehydrogenase complex (PDHc)	10	16	1.45757e-08	2.00659e-06
WP3599	Transcription factor regulation in adipogenesis	11	22	6.37299e-08	6.58011e-06
WP78	TCA Cycle (aka Krebs or citric acid cycle)	9	18	1.06312e-06	8.78138e-05
WP143	Fatty Acid Beta Oxidation	11	30	2.942e-06	0.000202508
WP4724	Omega-9 FA synthesis	6	13	0.000130899	0.00772302
WP4290	Metabolic reprogramming in colon cancer	10	40	0.000331675	0.0171227
WP3965	Lipid Metabolism Pathway	8	29	0.000644099	0.029557
WP368	Mitochondrial LC-Fatty Acid Beta-Oxidation	6	17	0.000740632	0.0305881
WP236	Adipogenesis	19	123	0.000868135	0.0325945
WP4206	Hereditary leiomyomatosis and renal cell carcinoma pathway	6	18	0.00104577	0.0359919
