# Supplementary material for: Assessing the Contribution of Relative Macrophage Frequencies to Subcutaneous Adipose Tissue
Source: Front Nutr. 2021 May 31;8:675935. doi: 10.3389/fnut.2021.675935 (PMC8200404; doi:10.3389/fnut.2021.675935)
Supplement: Supplementary file 1 [file Data_Sheet_1.ZIP › Tables/Table S11.xlsx]

## Sheet: Sheet 1
Table S11. Significantly upregulated genes sensitivity analysis that excludes study GSE27916
for the M3 vs M0 group comparison adjusted for sex and study (model 1).
The log2 fold changes, nominal and FDR p-values are shown.
Ensembl GeneID	Gene Symbol	log2FC	p	FDR-p
ENSG00000133048	CHI3L1	3.88297	6.50526e-26	1.03233e-22
ENSG00000146070	PLA2G7	3.73906	1.70324e-36	3.24347e-32
ENSG00000118785	SPP1	3.52991	3.3319e-20	1.5107e-17
ENSG00000136689	IL1RN	3.31969	1.18674e-25	1.66651e-22
ENSG00000100985	MMP9	3.09111	6.88474e-25	7.71212e-22
ENSG00000198759	EGFL6	2.71757	3.8612e-06	0.000104148
ENSG00000166926	MS4A6E	2.71209	9.54523e-29	2.59671e-25
ENSG00000144959	NCEH1	2.6372	1.91587e-29	6.08064e-26
ENSG00000170017	ALCAM	2.51531	3.10488e-28	6.56958e-25
ENSG00000102575	ACP5	2.44867	1.22518e-25	1.66651e-22
ENSG00000216490	IFI30	2.39975	7.97839e-31	3.79831e-27
ENSG00000169442	CD52	2.29325	2.71898e-20	1.26287e-17
ENSG00000090104	RGS1	2.2669	1.25973e-18	3.80777e-16
ENSG00000275395	FCGBP	2.23098	1.37439e-21	8.7242e-19
ENSG00000140379	BCL2A1	2.21088	5.59165e-16	1.12086e-13
ENSG00000133063	CHIT1	2.19891	2.26781e-18	6.54332e-16
ENSG00000275385	CCL18	2.13414	3.43341e-15	5.63641e-13
ENSG00000160255	ITGB2	2.10464	6.56381e-21	3.47207e-18
ENSG00000095970	TREM2	2.08245	1.15881e-31	7.35577e-28
ENSG00000137673	MMP7	2.02736	4.10168e-23	3.55037e-20
ENSG00000187474	FPR3	1.99117	3.49131e-23	3.16596e-20
ENSG00000073737	DHRS9	1.87504	2.09408e-30	7.97551e-27
ENSG00000231823	HLA-DQA2	1.85532	2.44076e-09	1.37921e-07
ENSG00000140749	IGSF6	1.83585	1.31069e-14	1.86265e-12
ENSG00000066294	CD84	1.8071	4.25695e-26	7.36955e-23
ENSG00000038945	MSR1	1.7566	8.21143e-18	2.23386e-15
ENSG00000090382	LYZ	1.75038	6.3683e-10	4.12488e-08
ENSG00000135838	NPL	1.74742	1.88468e-21	1.12156e-18
ENSG00000277632	CCL3	1.73274	2.08687e-15	3.64589e-13
ENSG00000155659	VSIG4	1.70262	1.90207e-20	9.05526e-18
ENSG00000110079	MS4A4A	1.69086	3.42456e-13	3.79151e-11
ENSG00000159212	CLIC6	1.67963	1.37576e-07	5.40177e-06
ENSG00000011600	TYROBP	1.6742	1.59759e-21	9.81385e-19
ENSG00000089041	P2RX7	1.66323	9.21765e-20	3.65691e-17
ENSG00000177575	CD163	1.66204	1.97457e-19	7.3729e-17
ENSG00000136167	LCP1	1.63124	8.9287e-23	6.53959e-20
ENSG00000143110	C1orf162	1.62612	7.82236e-20	3.31025e-17
ENSG00000169508	GPR183	1.61204	4.81746e-14	6.20209e-12
ENSG00000026751	SLAMF7	1.60062	2.89466e-21	1.6704e-18
ENSG00000171860	C3AR1	1.58292	1.09365e-18	3.3591e-16
ENSG00000060982	BCAT1	1.56421	3.59701e-17	8.87847e-15
ENSG00000132205	EMILIN2	1.54475	2.43936e-23	2.32263e-20
ENSG00000169413	RNASE6	1.54415	2.70426e-17	7.0544e-15
ENSG00000164935	DCSTAMP	1.53608	7.76892e-23	6.38818e-20
ENSG00000106785	TRIM14	1.53365	1.05681e-15	2.03281e-13
ENSG00000041982	TNC	1.53116	2.46064e-11	2.02848e-09
ENSG00000184254	ALDH1A3	1.52938	1.90529e-15	3.39088e-13
ENSG00000093072	ADA2	1.52664	8.06877e-23	6.38818e-20
ENSG00000161921	CXCL16	1.51832	2.48602e-28	5.91766e-25
ENSG00000173369	C1QB	1.51331	1.97147e-15	3.47617e-13
ENSG00000158869	FCER1G	1.48503	7.79682e-21	4.01283e-18
ENSG00000101916	TLR8	1.48392	5.48164e-10	3.58051e-08
ENSG00000139278	GLIPR1	1.47483	3.91338e-12	3.70758e-10
ENSG00000159189	C1QC	1.47157	1.85723e-18	5.52614e-16
ENSG00000163106	HPGDS	1.45898	3.22486e-12	3.08598e-10
ENSG00000155307	SAMSN1	1.42781	3.53013e-10	2.35874e-08
ENSG00000135077	HAVCR2	1.42772	2.82536e-25	3.36271e-22
ENSG00000285920	AC087721.2	1.41996	9.79324e-18	2.62666e-15
ENSG00000262406	MMP12	1.416	1.06816e-08	5.24253e-07
ENSG00000181649	PHLDA2	1.41334	1.03709e-09	6.30969e-08
ENSG00000107798	LIPA	1.40702	7.72716e-35	7.35742e-31
ENSG00000143153	ATP1B1	1.40057	7.80635e-09	3.94948e-07
ENSG00000143119	CD53	1.38379	2.35753e-14	3.20674e-12
ENSG00000165168	CYBB	1.37948	6.17436e-15	9.55922e-13
ENSG00000162772	ATF3	1.37659	1.41006e-09	8.4175e-08
ENSG00000103569	AQP9	1.36491	4.19305e-07	1.4705e-05
ENSG00000106483	SFRP4	1.36242	5.21965e-06	0.000135235
ENSG00000169896	ITGAM	1.36234	1.47514e-17	3.90154e-15
ENSG00000166927	MS4A7	1.36147	7.97736e-12	7.09873e-10
ENSG00000135914	HTR2B	1.35999	1.79381e-08	8.31132e-07
ENSG00000110077	MS4A6A	1.35555	8.05259e-15	1.19801e-12
ENSG00000162511	LAPTM5	1.35137	7.61774e-22	5.00223e-19
ENSG00000139354	GAS2L3	1.34152	5.40514e-17	1.28663e-14
ENSG00000151490	PTPRO	1.33629	3.88589e-22	2.7407e-19
ENSG00000172724	CCL19	1.3195	2.92044e-07	1.04538e-05
ENSG00000169245	CXCL10	1.31879	2.37743e-07	8.67306e-06
ENSG00000126860	EVI2A	1.31797	1.14519e-09	6.92313e-08
ENSG00000072694	FCGR2B	1.31602	6.14113e-12	5.56883e-10
ENSG00000140030	GPR65	1.31241	1.46949e-11	1.25486e-09
ENSG00000112299	VNN1	1.31236	7.34862e-11	5.62007e-09
ENSG00000181195	PENK	1.29687	1.58797e-10	1.15861e-08
ENSG00000185862	EVI2B	1.29456	6.60279e-09	3.38262e-07
ENSG00000163131	CTSS	1.28906	9.17195e-12	8.08618e-10
ENSG00000160791	CCR5	1.28635	3.40896e-18	9.68908e-16
ENSG00000257473	HLA-DQA2	1.28312	0.00822131	0.0543794
ENSG00000077585	GPR137B	1.28185	4.39193e-19	1.49402e-16
ENSG00000104972	LILRB1	1.27956	2.1392e-11	1.7789e-09
ENSG00000155629	PIK3AP1	1.27749	9.32986e-17	2.1151e-14
ENSG00000163823	CCR1	1.26692	1.81962e-11	1.54005e-09
ENSG00000010278	CD9	1.26523	1.35751e-15	2.5595e-13
ENSG00000166928	MS4A14	1.26281	2.08091e-10	1.47861e-08
ENSG00000116701	NCF2	1.26209	3.04835e-10	2.07321e-08
ENSG00000145703	IQGAP2	1.26082	4.4702e-16	9.25282e-14
ENSG00000225824	HLA-DQB1	1.25718	1.67595e-08	7.82234e-07
ENSG00000090659	CD209	1.25716	6.84471e-19	2.20922e-16
ENSG00000241674	HLA-DMB	1.24471	2.41863e-25	3.07053e-22
ENSG00000244682	FCGR2C	1.24088	3.53836e-13	3.89486e-11
ENSG00000165025	SYK	1.2394	4.89114e-16	1.00008e-13
ENSG00000105967	TFEC	1.23853	7.83745e-18	2.16815e-15
ENSG00000155465	SLC7A7	1.23347	9.02878e-20	3.65691e-17
ENSG00000277263	AL662796.1	1.2282	3.25458e-15	5.43657e-13
ENSG00000110031	LPXN	1.21999	8.91625e-20	3.65691e-17
ENSG00000274497	IGHG2	1.21573	0.00138045	0.0139607
ENSG00000118640	VAMP8	1.21216	8.83435e-19	2.80388e-16
ENSG00000165140	FBP1	1.21063	6.39588e-19	2.09994e-16
ENSG00000106066	CPVL	1.20176	1.83221e-14	2.51013e-12
ENSG00000171848	RRM2	1.19831	2.34869e-16	5.14094e-14
ENSG00000154277	UCHL1	1.19222	1.84583e-08	8.49038e-07
ENSG00000167851	CD300A	1.17757	1.30664e-11	1.12589e-09
ENSG00000095585	BLNK	1.1756	3.59214e-10	2.39179e-08
ENSG00000042493	CAPG	1.17136	1.98098e-18	5.80365e-16
ENSG00000178562	CD28	1.16936	2.54665e-10	1.76992e-08
ENSG00000149781	FERMT3	1.16172	3.25067e-16	6.95533e-14
ENSG00000246430	LINC00968	1.15976	0.000664625	0.00789055
ENSG00000170458	CD14	1.15932	4.47011e-15	7.1533e-13
ENSG00000138755	CXCL9	1.15811	6.63385e-07	2.21241e-05
ENSG00000140678	ITGAX	1.15651	2.31942e-16	5.1359e-14
ENSG00000118777	ABCG2	1.1507	1.15384e-14	1.66459e-12
ENSG00000186517	ARHGAP30	1.14835	1.2099e-12	1.25218e-10
ENSG00000196743	GM2A	1.14692	1.57269e-27	2.99487e-24
ENSG00000156299	TIAM1	1.13866	1.93153e-11	1.62036e-09
ENSG00000102962	CCL22	1.13626	4.00029e-17	9.64272e-15
ENSG00000000938	FGR	1.13379	2.42477e-10	1.69139e-08
ENSG00000176890	TYMS	1.13046	1.45323e-12	1.49589e-10
ENSG00000137801	THBS1	1.12857	4.77234e-06	0.000125006
ENSG00000128340	RAC2	1.12541	1.72289e-09	1.00951e-07
ENSG00000118849	RARRES1	1.12461	1.59943e-06	4.82694e-05
ENSG00000124491	F13A1	1.12204	5.87795e-12	5.38143e-10
ENSG00000231939	HLA-DQB1	1.12013	4.79482e-07	1.65413e-05
ENSG00000172243	CLEC7A	1.1148	3.50833e-06	9.55782e-05
ENSG00000137491	SLCO2B1	1.11445	8.66158e-14	1.07806e-11
ENSG00000108691	CCL2	1.11253	4.24265e-06	0.000112839
ENSG00000117009	KMO	1.11175	9.1487e-21	4.5847e-18
ENSG00000197405	C5AR1	1.10969	2.4181e-08	1.08094e-06
ENSG00000181374	CCL13	1.10718	2.18395e-09	1.24892e-07
ENSG00000179639	FCER1A	1.10187	6.30976e-06	0.000160423
ENSG00000150782	IL18	1.09621	2.67039e-13	3.02692e-11
ENSG00000174370	C11orf45	1.09257	4.9366e-16	1.00008e-13
ENSG00000105851	PIK3CG	1.08792	1.49089e-13	1.75253e-11
ENSG00000126264	HCST	1.0868	4.9949e-19	1.66874e-16
ENSG00000065600	PACC1	1.08609	2.74094e-19	9.66589e-17
ENSG00000284386	MIR147B	1.08578	6.6866e-15	1.01866e-12
ENSG00000019169	MARCO	1.07958	1.15094e-08	5.57694e-07
ENSG00000130775	THEMIS2	1.07333	7.96832e-12	7.09873e-10
ENSG00000065923	SLC9A7	1.07244	3.76705e-16	7.97066e-14
ENSG00000110324	IL10RA	1.0701	3.72202e-13	4.07347e-11
ENSG00000110446	SLC15A3	1.06905	1.24147e-20	6.0619e-18
ENSG00000101336	HCK	1.06795	2.01515e-08	9.20252e-07
ENSG00000135124	P2RX4	1.0679	6.75343e-22	4.59306e-19
ENSG00000260314	MRC1	1.06751	6.30728e-11	4.90243e-09
ENSG00000121152	NCAPH	1.05901	8.64693e-24	9.14798e-21
ENSG00000106952	TNFSF8	1.05898	3.01872e-12	2.90331e-10
ENSG00000132334	PTPRE	1.05579	2.4885e-14	3.36088e-12
ENSG00000100364	KIAA0930	1.05303	1.49412e-19	5.69049e-17
ENSG00000163563	MNDA	1.0501	0.00231405	0.0207763
ENSG00000165457	FOLR2	1.04415	7.92155e-15	1.1878e-12
ENSG00000076716	GPC4	1.04406	2.75267e-15	4.68028e-13
ENSG00000134516	DOCK2	1.04392	5.0667e-12	4.69459e-10
ENSG00000171310	CHST11	1.03957	2.12837e-15	3.68459e-13
ENSG00000069482	GAL	1.03509	3.85911e-14	5.10341e-12
ENSG00000118257	NRP2	1.03183	7.20904e-07	2.38751e-05
ENSG00000100979	PLTP	1.03026	5.78759e-13	6.2621e-11
ENSG00000123342	MMP19	1.01748	1.05858e-13	1.27586e-11
ENSG00000105223	PLD3	1.01626	3.63661e-17	8.87847e-15
ENSG00000198246	SLC29A3	1.01605	1.08544e-23	1.0879e-20
ENSG00000123975	CKS2	1.01565	1.92979e-09	1.1204e-07
ENSG00000276600	RAB7B	1.01545	8.15516e-16	1.58468e-13
ENSG00000211677	IGLC2	1.0114	0.00148096	0.0147576
ENSG00000215218	UBE2QL1	1.00813	4.30953e-05	0.000825618
ENSG00000111247	RAD51AP1	1.00732	1.06404e-18	3.32172e-16
ENSG00000231679	HLA-DRB3	1.00645	8.78059e-12	7.77715e-10
ENSG00000122952	ZWINT	1.00612	1.68839e-14	2.32986e-12
ENSG00000173372	C1QA	1.00193	1.41985e-11	1.21793e-09
ENSG00000230763	HLA-DPB1	1.00045	5.49025e-10	3.58051e-08
ENSG00000165304	MELK	0.995474	7.67854e-14	9.61989e-12
ENSG00000000005	TNMD	0.994255	3.97973e-05	0.000773326
ENSG00000112149	CD83	0.990082	2.07984e-12	2.08455e-10
ENSG00000206240	HLA-DRB1	0.98837	2.29329e-12	2.26275e-10
ENSG00000141506	PIK3R5	0.988028	4.59801e-14	5.99725e-12
ENSG00000184060	ADAP2	0.988016	3.33106e-15	5.51595e-13
ENSG00000117676	RPS6KA1	0.986646	2.89856e-12	2.81619e-10
ENSG00000078081	LAMP3	0.983368	1.80971e-08	8.36463e-07
ENSG00000108932	SLC16A6	0.983082	2.968e-10	2.02579e-08
ENSG00000163751	CPA3	0.980814	8.33209e-06	0.000202644
ENSG00000060718	COL11A1	0.975417	0.0019559	0.0183389
ENSG00000175352	NRIP3	0.974522	2.19816e-19	7.89804e-17
ENSG00000206513	UBD	0.971589	1.20607e-06	3.76512e-05
ENSG00000235985	AIF1	0.969948	8.51852e-15	1.25751e-12
ENSG00000187688	TRPV2	0.969272	4.97545e-20	2.20343e-17
ENSG00000101003	GINS1	0.968977	7.03367e-15	1.06303e-12
ENSG00000174125	TLR1	0.967425	5.51342e-08	2.3177e-06
ENSG00000187164	SHTN1	0.966143	2.57655e-14	3.4553e-12
ENSG00000102265	TIMP1	0.964664	6.04156e-14	7.66997e-12
ENSG00000103490	PYCARD	0.964376	1.05417e-14	1.5442e-12
ENSG00000134668	SPOCD1	0.962462	7.56159e-17	1.77772e-14
ENSG00000276173	IGHA2	0.960513	0.00057706	0.00706231
ENSG00000038427	VCAN	0.960083	1.32499e-06	4.06964e-05
ENSG00000146386	ABRACL	0.959173	3.14661e-09	1.72682e-07
ENSG00000019582	CD74	0.951105	2.88677e-14	3.84425e-12
ENSG00000103811	CTSH	0.945971	1.6666e-10	1.21134e-08
ENSG00000132514	CLEC10A	0.945497	5.01033e-10	3.30144e-08
ENSG00000114541	FRMD4B	0.942332	1.30993e-09	7.89399e-08
ENSG00000164761	TNFRSF11B	0.941797	8.23539e-06	0.00020106
ENSG00000148908	RGS10	0.941494	6.85817e-10	4.39731e-08
ENSG00000145416	MARCHF1	0.939147	1.00407e-09	6.14809e-08
ENSG00000182578	CSF1R	0.936753	6.6634e-15	1.01866e-12
ENSG00000010671	BTK	0.936687	7.95451e-17	1.84729e-14
ENSG00000054219	LY75	0.936329	1.90645e-06	5.61988e-05
ENSG00000171812	COL8A2	0.934999	2.08318e-09	1.19849e-07
ENSG00000072274	TFRC	0.932231	2.03097e-10	1.45397e-08
ENSG00000100448	CTSG	0.929317	1.33114e-07	5.23736e-06
ENSG00000164733	CTSB	0.928272	8.38652e-23	6.38818e-20
ENSG00000136404	TM6SF1	0.927896	2.92522e-10	2.01101e-08
ENSG00000136235	GPNMB	0.92291	1.16443e-14	1.66723e-12
ENSG00000149177	PTPRJ	0.919782	2.23578e-09	1.27093e-07
ENSG00000179344	HLA-DQB1	0.91613	1.14518e-05	0.000266923
ENSG00000122694	GLIPR2	0.915554	2.7635e-09	1.53427e-07
ENSG00000197253	TPSB2	0.912564	2.55278e-06	7.25562e-05
ENSG00000069424	KCNAB2	0.908815	2.99245e-16	6.4756e-14
ENSG00000082074	FYB1	0.906588	5.64965e-05	0.00102953
ENSG00000100600	LGMN	0.906004	1.01034e-13	1.22548e-11
ENSG00000237807	AC022034.1	0.903329	8.11855e-07	2.66554e-05
ENSG00000154589	LY96	0.899444	1.1977e-08	5.77415e-07
ENSG00000160883	HK3	0.899107	7.6668e-14	9.61989e-12
ENSG00000078237	TIGAR	0.895038	3.29522e-08	1.44255e-06
ENSG00000158714	SLAMF8	0.892688	1.06668e-19	4.14548e-17
ENSG00000102524	TNFSF13B	0.885809	2.77559e-07	9.97273e-06
ENSG00000118515	SGK1	0.885547	7.04381e-08	2.90336e-06
ENSG00000135905	DOCK10	0.885058	5.37375e-11	4.24616e-09
ENSG00000284946	AC068831.8	0.882393	4.72653e-12	4.43386e-10
ENSG00000101825	MXRA5	0.87983	7.494e-06	0.000186303
ENSG00000118971	CCND2	0.879702	1.51669e-07	5.83482e-06
ENSG00000007264	MATK	0.878096	2.19523e-13	2.53356e-11
ENSG00000156711	MAPK13	0.877892	2.553e-15	4.37989e-13
ENSG00000117594	HSD11B1	0.877536	8.82672e-05	0.00149212
ENSG00000244255	AL645922.1	0.877371	1.95588e-06	5.73895e-05
ENSG00000064886	CHI3L2	0.877244	0.000858133	0.00967531
ENSG00000130513	GDF15	0.875413	5.66334e-15	8.91297e-13
ENSG00000158481	CD1C	0.874884	3.32402e-11	2.68217e-09
ENSG00000197629	MPEG1	0.874145	1.00374e-08	4.96475e-07
ENSG00000142669	SH3BGRL3	0.87259	5.8031e-15	9.05806e-13
ENSG00000278279	LILRB4	0.870115	2.42911e-13	2.7866e-11
ENSG00000166501	PRKCB	0.869731	1.25298e-05	0.000289922
ENSG00000111729	CLEC4A	0.863515	5.26593e-06	0.000136249
ENSG00000115355	CCDC88A	0.861706	5.87151e-21	3.1946e-18
ENSG00000122254	HS3ST2	0.861067	2.25635e-10	1.59139e-08
ENSG00000112799	LY86	0.860288	1.45974e-10	1.07327e-08
ENSG00000151725	CENPU	0.858774	2.17385e-07	8.0226e-06
ENSG00000149418	ST14	0.856105	1.2472e-13	1.4844e-11
ENSG00000139974	SLC38A6	0.855504	6.61444e-13	7.0368e-11
ENSG00000123338	NCKAP1L	0.852147	2.33556e-08	1.0465e-06
ENSG00000120708	TGFBI	0.84716	5.20221e-15	8.25547e-13
ENSG00000051523	CYBA	0.84235	6.75429e-11	5.18637e-09
ENSG00000146409	SLC18B1	0.841447	2.87883e-13	3.24388e-11
ENSG00000177675	CD163L1	0.841144	2.24016e-12	2.22184e-10
ENSG00000184292	TACSTD2	0.834563	1.5673e-05	0.000354888
ENSG00000135094	SDS	0.833282	1.67674e-16	3.75648e-14
ENSG00000138964	PARVG	0.831593	1.65036e-12	1.68967e-10
ENSG00000204634	TBC1D8	0.831494	1.30701e-15	2.48894e-13
ENSG00000204136	GGTA1P	0.828512	2.09684e-12	2.09059e-10
ENSG00000196550	FAM72A	0.826385	7.63094e-10	4.84387e-08
ENSG00000085514	PILRA	0.825148	3.77817e-10	2.49818e-08
ENSG00000167261	DPEP2	0.822514	2.77214e-08	1.23053e-06
ENSG00000145569	OTULINL	0.816888	1.50222e-11	1.27709e-09
ENSG00000138061	CYP1B1	0.815537	3.04855e-06	8.52475e-05
ENSG00000198019	FCGR1B	0.813872	1.87874e-06	5.5554e-05
ENSG00000132465	JCHAIN	0.813269	0.0117462	0.0707633
ENSG00000128918	ALDH1A2	0.812439	6.50012e-06	0.000164603
ENSG00000117091	CD48	0.812203	8.36503e-06	0.000202924
ENSG00000142173	COL6A2	0.811965	4.89547e-08	2.07165e-06
ENSG00000137496	IL18BP	0.811867	1.00282e-13	1.22415e-11
ENSG00000100292	HMOX1	0.811855	3.6065e-06	9.77892e-05
ENSG00000240143	AL023653.1	0.808239	1.82139e-07	6.86826e-06
ENSG00000156970	BUB1B	0.807814	4.35707e-11	3.48621e-09
ENSG00000141655	TNFRSF11A	0.806977	8.49701e-17	1.9495e-14
ENSG00000228903	RASA4CP	0.806739	0.000242832	0.00346127
ENSG00000081237	PTPRC	0.801976	0.00272612	0.0235222
ENSG00000211592	IGKC	0.801677	0.00127749	0.0131585
ENSG00000260007	AC107871.1	0.801569	2.2112e-09	1.26071e-07
ENSG00000133027	PEMT	0.7975	1.75686e-05	0.000394526
ENSG00000117984	CTSD	0.795541	1.33716e-13	1.58159e-11
ENSG00000100368	CSF2RB	0.794381	0.000266568	0.00373254
ENSG00000166278	C2	0.793728	4.35496e-13	4.73895e-11
ENSG00000174600	CMKLR1	0.793072	6.06307e-13	6.48647e-11
ENSG00000153029	MR1	0.790363	3.1219e-11	2.54062e-09
ENSG00000228080	HLA-DRB1	0.788889	1.73688e-09	1.01458e-07
ENSG00000092009	CMA1	0.788342	0.000190279	0.00281545
ENSG00000242685	HLA-DMA	0.786069	2.98139e-11	2.44718e-09
ENSG00000184408	KCND2	0.785717	7.41701e-06	0.000184872
ENSG00000164611	PTTG1	0.783903	6.71669e-16	1.33235e-13
ENSG00000169429	CXCL8	0.781534	0.00459362	0.0352017
ENSG00000115956	PLEK	0.781228	4.14739e-08	1.78282e-06
ENSG00000142227	EMP3	0.780334	1.40357e-07	5.47882e-06
ENSG00000059377	TBXAS1	0.779562	1.63529e-14	2.27305e-12
ENSG00000115232	ITGA4	0.777573	1.34946e-05	0.000309612
ENSG00000115902	SLC1A4	0.777491	6.95194e-09	3.53973e-07
ENSG00000165072	MAMDC2	0.776213	7.79372e-06	0.000192
ENSG00000112394	SLC16A10	0.77451	2.02613e-08	9.23054e-07
ENSG00000133800	LYVE1	0.772915	4.06582e-05	0.000786339
ENSG00000184293	CLECL1	0.771928	9.44482e-11	7.13721e-09
ENSG00000153208	MERTK	0.767575	1.23535e-06	3.84392e-05
ENSG00000080986	NDC80	0.766599	4.34436e-09	2.31736e-07
ENSG00000129116	PALLD	0.766318	4.98494e-08	2.10484e-06
ENSG00000030582	GRN	0.765592	7.25014e-20	3.13783e-17
ENSG00000284292	AC004922.1	0.763584	4.64833e-12	4.38209e-10
ENSG00000023902	PLEKHO1	0.763525	5.75888e-14	7.36016e-12
ENSG00000145685	LHFPL2	0.763476	3.90251e-21	2.18575e-18
ENSG00000067225	PKM	0.761608	1.79807e-10	1.29699e-08
ENSG00000213694	S1PR3	0.751612	1.45705e-08	6.90213e-07
ENSG00000180353	HCLS1	0.751471	2.54763e-08	1.13352e-06
ENSG00000103187	COTL1	0.751395	4.74662e-05	0.000896681
ENSG00000155761	SPAG17	0.750741	3.82557e-05	0.000749488
ENSG00000070882	OSBPL3	0.750083	9.58108e-14	1.18476e-11
ENSG00000137101	CD72	0.749163	2.11572e-11	1.76709e-09
ENSG00000164308	ERAP2	0.748467	0.0478604	0.185736
ENSG00000095303	PTGS1	0.745459	3.31696e-09	1.79957e-07
ENSG00000115919	KYNU	0.745372	1.63027e-14	2.27305e-12
ENSG00000196154	S100A4	0.74281	4.38214e-08	1.87948e-06
ENSG00000150687	PRSS23	0.740624	2.40939e-06	6.90993e-05
ENSG00000112936	C7	0.739976	0.000215101	0.00312684
ENSG00000127507	ADGRE2	0.739075	9.1333e-05	0.0015322
ENSG00000119655	NPC2	0.73886	4.01348e-15	6.47701e-13
ENSG00000123643	SLC36A1	0.738726	1.33321e-14	1.88062e-12
ENSG00000054277	OPN3	0.736623	1.25454e-10	9.29579e-09
ENSG00000011422	PLAUR	0.736609	5.2702e-10	3.4607e-08
ENSG00000121797	CCRL2	0.736533	1.09755e-07	4.37253e-06
ENSG00000166557	TMED3	0.736394	2.51111e-12	2.4649e-10
ENSG00000101265	RASSF2	0.734047	1.73155e-06	5.15219e-05
ENSG00000104951	IL4I1	0.7336	5.83817e-13	6.28114e-11
ENSG00000091106	NLRC4	0.732588	7.61126e-10	4.84387e-08
ENSG00000147443	DOK2	0.730825	8.44102e-13	8.832e-11
ENSG00000135929	CYP27A1	0.729022	4.39349e-19	1.49402e-16
ENSG00000163154	TNFAIP8L2	0.728137	1.33861e-09	8.01607e-08
ENSG00000181045	SLC26A11	0.72798	7.85602e-18	2.16815e-15
ENSG00000136040	PLXNC1	0.725082	0.00016616	0.00251525
ENSG00000273991	LILRB5	0.723213	2.346e-07	8.59133e-06
ENSG00000233901	LINC01503	0.722781	1.55123e-08	7.29384e-07
ENSG00000120885	CLU	0.722418	2.95375e-12	2.85524e-10
ENSG00000114013	CD86	0.719991	1.37551e-15	2.56803e-13
ENSG00000249141	AL159163.1	0.718354	3.8178e-09	2.04796e-07
ENSG00000155926	SLA	0.714282	2.11982e-06	6.163e-05
ENSG00000091879	ANGPT2	0.713444	6.20898e-05	0.00111335
ENSG00000125089	SH3TC1	0.712147	3.68385e-10	2.44431e-08
ENSG00000164023	SGMS2	0.709948	7.36255e-06	0.000183755
ENSG00000141480	ARRB2	0.707552	3.14167e-10	2.11402e-08
ENSG00000118523	CCN2	0.70483	0.00013423	0.00210382
ENSG00000122420	PTGFR	0.704006	0.000294841	0.00406565
ENSG00000173083	HPSE	0.703546	7.07348e-09	3.59201e-07
ENSG00000105383	CD33	0.702565	1.12293e-11	9.80911e-10
ENSG00000101347	SAMHD1	0.701934	1.08733e-08	5.32289e-07
ENSG00000168615	ADAM9	0.701893	1.10954e-06	3.49818e-05
ENSG00000118242	MREG	0.701481	2.07998e-08	9.40833e-07
ENSG00000101160	CTSZ	0.700819	1.07841e-06	3.4284e-05
ENSG00000157456	CCNB2	0.699573	5.6017e-11	4.37185e-09
ENSG00000136295	TTYH3	0.698758	1.13572e-12	1.18183e-10
ENSG00000167642	SPINT2	0.698176	8.0791e-10	5.09438e-08
ENSG00000204103	MAFB	0.698015	1.0854e-13	1.29995e-11
ENSG00000173110	HSPA6	0.697445	0.00372325	0.0298534
ENSG00000100526	CDKN3	0.696971	1.69907e-08	7.91086e-07
ENSG00000100055	CYTH4	0.696604	9.03381e-11	6.85382e-09
ENSG00000158270	COLEC12	0.695328	1.45399e-08	6.90213e-07
ENSG00000088827	SIGLEC1	0.695046	3.08694e-10	2.08456e-08
ENSG00000266524	GDF10	0.693241	0.000883744	0.00989949
ENSG00000237632	S100A11P1	0.693113	5.00575e-12	4.67277e-10
ENSG00000130208	APOC1	0.691196	1.45766e-09	8.67442e-08
ENSG00000277751	LILRB2	0.689633	1.2437e-07	4.91365e-06
ENSG00000104774	MAN2B1	0.689104	1.11657e-14	1.62311e-12
ENSG00000026508	CD44	0.686368	1.83178e-11	1.54348e-09
ENSG00000115414	FN1	0.685871	2.76002e-09	1.53427e-07
ENSG00000129988	LBP	0.685302	3.66065e-06	9.90195e-05
ENSG00000105928	GSDME	0.685231	3.30167e-06	9.07269e-05
ENSG00000170266	GLB1	0.685063	1.69813e-10	1.22956e-08
ENSG00000121281	ADCY7	0.684141	5.40584e-06	0.000138925
ENSG00000275886	AC129507.6	0.683831	1.31006e-06	4.04336e-05
ENSG00000026297	RNASET2	0.682085	5.99889e-12	5.46588e-10
ENSG00000213145	CRIP1	0.681211	1.2719e-06	3.93195e-05
ENSG00000060558	GNA15	0.681208	6.25059e-09	3.23451e-07
ENSG00000091986	CCDC80	0.680266	1.28501e-08	6.16382e-07
ENSG00000275990	NCF4	0.679779	1.10859e-07	4.39811e-06
ENSG00000134061	CD180	0.676859	9.78875e-14	1.20263e-11
ENSG00000236700	LINC01010	0.675387	6.72679e-12	6.07101e-10
ENSG00000179163	FUCA1	0.674411	2.83899e-15	4.78433e-13
ENSG00000010327	STAB1	0.672618	1.7255e-08	8.01433e-07
ENSG00000196511	TPK1	0.671075	2.80548e-10	1.93568e-08
ENSG00000168461	RAB31	0.670332	1.11299e-09	6.74988e-08
ENSG00000049860	HEXB	0.670176	2.1574e-19	7.89804e-17
ENSG00000171101	SIGLEC17P	0.669455	2.15934e-09	1.23857e-07
ENSG00000276043	UHRF1	0.666344	3.21886e-09	1.7614e-07
ENSG00000182022	CHST15	0.665999	3.96158e-06	0.000106554
ENSG00000063660	GPC1	0.665234	1.65618e-09	9.73415e-08
ENSG00000113083	LOX	0.663664	2.30481e-05	0.000494824
ENSG00000169403	PTAFR	0.663497	4.48563e-08	1.91458e-06
ENSG00000125257	ABCC4	0.661791	2.20037e-07	8.10477e-06
ENSG00000130830	MPP1	0.660675	1.66933e-15	3.05664e-13
ENSG00000182326	C1S	0.659305	4.06488e-11	3.26614e-09
ENSG00000087586	AURKA	0.658466	1.87181e-13	2.17347e-11
ENSG00000106868	SUSD1	0.656859	3.40756e-09	1.84347e-07
ENSG00000128815	WDFY4	0.656141	1.70979e-12	1.74116e-10
ENSG00000159216	RUNX1	0.655404	5.52009e-11	4.34376e-09
ENSG00000149557	FEZ1	0.654533	1.01199e-08	4.99258e-07
ENSG00000138185	ENTPD1	0.653422	1.528e-09	9.03657e-08
ENSG00000157404	KIT	0.653077	2.0549e-06	6.00176e-05
ENSG00000162520	SYNC	0.65278	6.08217e-05	0.00109294
ENSG00000204482	LST1	0.652003	0.000115362	0.00186014
ENSG00000103066	PLA2G15	0.651968	9.39972e-12	8.2488e-10
ENSG00000168961	LGALS9	0.651461	1.57402e-10	1.15285e-08
ENSG00000133805	AMPD3	0.650935	8.6734e-07	2.82821e-05
ENSG00000117724	CENPF	0.650087	1.5602e-13	1.82276e-11
ENSG00000102802	MEDAG	0.64883	8.22722e-07	2.69658e-05
ENSG00000121807	CCR2	0.646657	0.00184441	0.0175703
ENSG00000138756	BMP2K	0.646422	2.24534e-08	1.01083e-06
ENSG00000140968	IRF8	0.646326	0.000392795	0.00511977
ENSG00000138356	AOX1	0.645819	5.37333e-05	0.000991431
ENSG00000021645	NRXN3	0.644436	0.00034014	0.00456468
ENSG00000100767	PAPLN	0.643658	3.90756e-05	0.000762414
ENSG00000109861	CTSC	0.643205	3.61043e-09	1.94769e-07
ENSG00000147324	MFHAS1	0.642074	1.82501e-12	1.83882e-10
ENSG00000110092	CCND1	0.641928	0.0019601	0.0183691
ENSG00000172403	SYNPO2	0.641883	6.75314e-05	0.00119406
ENSG00000277943	CCL4	0.641515	1.10848e-05	0.000259953
ENSG00000111799	COL12A1	0.640113	2.44274e-06	6.97763e-05
ENSG00000012779	ALOX5	0.640007	0.00556515	0.0407761
ENSG00000224596	ZMIZ1-AS1	0.638786	2.59502e-13	2.9591e-11
ENSG00000166002	SMCO4	0.637873	6.07822e-10	3.95043e-08
ENSG00000164120	HPGD	0.636194	0.00264958	0.0230498
ENSG00000106565	TMEM176B	0.635332	2.71858e-05	0.000564557
ENSG00000154429	CCSAP	0.63502	1.07796e-10	8.08174e-09
ENSG00000086289	EPDR1	0.633582	2.37027e-07	8.66355e-06
ENSG00000005059	MCUB	0.633415	9.49901e-09	4.72297e-07
ENSG00000157483	MYO1E	0.633126	3.27075e-12	3.11424e-10
ENSG00000114405	C3orf14	0.632898	1.28885e-05	0.000297498
ENSG00000148848	ADAM12	0.632787	6.30254e-05	0.00112588
ENSG00000198879	SFMBT2	0.632384	1.94114e-07	7.26231e-06
ENSG00000104093	DMXL2	0.631736	2.631e-09	1.46927e-07
ENSG00000043462	LCP2	0.631636	1.08126e-06	3.43173e-05
ENSG00000108700	CCL8	0.630967	0.00231142	0.0207723
ENSG00000118855	MFSD1	0.630118	1.86016e-15	3.34179e-13
ENSG00000162723	SLAMF9	0.628235	7.14775e-13	7.56192e-11
ENSG00000113389	NPR3	0.626298	0.00301451	0.0253627
ENSG00000231312	MAP4K3-DT	0.623968	0.000152835	0.00234713
ENSG00000180596	H2BC4	0.622989	0.000722835	0.00842408
ENSG00000168384	HLA-DPA1	0.621881	2.17007e-05	0.000471742
ENSG00000081041	CXCL2	0.620598	0.0114039	0.0694012
ENSG00000160014	CALM3	0.620174	7.21969e-13	7.59583e-11
ENSG00000145386	CCNA2	0.619358	1.09563e-07	4.37253e-06
ENSG00000203943	SAMD13	0.619334	7.84272e-08	3.22568e-06
ENSG00000113088	GZMK	0.619282	0.000625445	0.00754775
ENSG00000161381	PLXDC1	0.618044	1.10875e-06	3.49818e-05
ENSG00000117154	IGSF21	0.617522	1.81959e-12	1.83882e-10
ENSG00000152953	STK32B	0.616369	9.3402e-09	4.65616e-07
ENSG00000117399	CDC20	0.616076	2.34945e-09	1.33156e-07
ENSG00000000971	CFH	0.614756	4.88838e-05	0.000915334
ENSG00000232229	LINC00865	0.613208	1.85925e-08	8.5315e-07
ENSG00000136634	IL10	0.612323	3.89005e-14	5.10884e-12
ENSG00000122870	BICC1	0.610679	8.21948e-06	0.000200929
ENSG00000123610	TNFAIP6	0.610149	0.00350132	0.0284695
ENSG00000140937	CDH11	0.610018	2.09561e-07	7.76396e-06
ENSG00000106366	SERPINE1	0.609939	2.47385e-05	0.00052344
ENSG00000181104	F2R	0.609918	7.46376e-06	0.000185794
ENSG00000181634	TNFSF15	0.608949	3.25869e-09	1.77809e-07
ENSG00000158457	TSPAN33	0.608931	3.07291e-10	2.08247e-08
ENSG00000166839	ANKDD1A	0.608828	0.00122064	0.012695
ENSG00000185477	GPRIN3	0.608408	1.09886e-08	5.36551e-07
ENSG00000142197	DOP1B	0.607839	6.9485e-10	4.44028e-08
ENSG00000102879	CORO1A	0.60639	0.0022813	0.0205793
ENSG00000145623	OSMR	0.606384	1.16281e-07	4.60363e-06
ENSG00000176658	MYO1D	0.606318	2.96323e-05	0.000609383
ENSG00000176788	BASP1	0.606065	0.000411444	0.00532278
ENSG00000204516	MICB	0.604781	3.35426e-05	0.000675213
ENSG00000025708	TYMP	0.604532	3.73785e-06	0.000100964
ENSG00000131238	PPT1	0.602549	1.84018e-15	3.33739e-13
ENSG00000145335	SNCA	0.602269	0.02814	0.130892
ENSG00000113273	ARSB	0.601132	6.87846e-08	2.86623e-06
ENSG00000180537	RNF182	0.599512	0.000444875	0.00567614
ENSG00000235531	MSC-AS1	0.598911	2.83711e-05	0.000586613
ENSG00000103642	LACTB	0.598879	3.3141e-11	2.68217e-09
ENSG00000180773	SLC36A4	0.597932	1.33747e-09	8.01607e-08
ENSG00000255031	AP002807.1	0.597851	1.57075e-08	7.36744e-07
ENSG00000095383	TBC1D2	0.597181	8.52984e-09	4.29061e-07
ENSG00000140931	CMTM3	0.597165	4.8202e-14	6.20209e-12
ENSG00000147614	ATP6V0D2	0.596416	4.01029e-08	1.73563e-06
ENSG00000203760	CENPW	0.596233	1.08253e-07	4.3308e-06
ENSG00000229391	HLA-DRB6	0.596051	4.51053e-07	1.56741e-05
ENSG00000119508	NR4A3	0.595918	0.00200936	0.0186746
ENSG00000182492	BGN	0.595527	3.93918e-05	0.000766229
ENSG00000123329	ARHGAP9	0.59314	0.00103996	0.0112522
ENSG00000166825	ANPEP	0.592939	3.57572e-06	9.71362e-05
ENSG00000170312	CDK1	0.592418	7.22354e-06	0.000180522
ENSG00000151176	PLBD2	0.592394	1.91439e-06	5.63458e-05
ENSG00000244405	ETV5	0.592364	5.96692e-09	3.12165e-07
ENSG00000136048	DRAM1	0.591835	3.01617e-13	3.37865e-11
ENSG00000113578	FGF1	0.591353	0.000445018	0.00567614
ENSG00000178199	ZC3H12D	0.591224	7.50171e-05	0.0013094
ENSG00000149591	TAGLN	0.590815	0.000299167	0.00411041
ENSG00000078098	FAP	0.589798	0.000109596	0.00177771
ENSG00000117632	STMN1	0.589612	2.35007e-11	1.94576e-09
ENSG00000153707	PTPRD	0.588932	0.000126381	0.00200556
ENSG00000108950	FAM20A	0.588555	8.03775e-08	3.27988e-06
ENSG00000134057	CCNB1	0.588148	3.80548e-05	0.00074632
ENSG00000188613	NANOS1	0.587626	0.000957251	0.010543
ENSG00000041353	RAB27B	0.58397	0.00195527	0.0183389
ENSG00000134247	PTGFRN	0.583134	2.34136e-06	6.73613e-05
ENSG00000145649	GZMA	0.581821	0.00807525	0.0536182
ENSG00000138778	CENPE	0.581258	2.1564e-10	1.52656e-08
ENSG00000111252	SH2B3	0.581198	7.40667e-12	6.65308e-10
ENSG00000162711	NLRP3	0.580488	2.40226e-05	0.000511132
ENSG00000162692	VCAM1	0.579915	0.00155603	0.0153331
ENSG00000163694	RBM47	0.579674	1.34363e-06	4.11362e-05
ENSG00000144837	PLA1A	0.579648	7.35463e-05	0.00128608
ENSG00000130592	LSP1	0.577772	2.81613e-08	1.24426e-06
ENSG00000166482	MFAP4	0.57684	2.22929e-06	6.44194e-05
ENSG00000155660	PDIA4	0.576799	1.8645e-08	8.53503e-07
ENSG00000259953	AL138756.1	0.576148	2.22698e-05	0.000483012
ENSG00000162636	FAM102B	0.576042	2.03608e-08	9.2537e-07
ENSG00000142634	EFHD2	0.575889	1.14878e-08	5.57694e-07
ENSG00000136250	AOAH	0.575712	5.29763e-06	0.000136697
ENSG00000089091	DZANK1	0.575136	0.00108509	0.0116086
ENSG00000171729	TMEM51	0.574505	1.13683e-10	8.45651e-09
ENSG00000111846	GCNT2	0.574133	5.00767e-05	0.00093217
ENSG00000101134	DOK5	0.573835	0.000160477	0.00244477
ENSG00000134245	WNT2B	0.57304	0.000338699	0.00455177
ENSG00000173559	NABP1	0.57173	8.95338e-05	0.00150656
ENSG00000088325	TPX2	0.571394	5.61285e-07	1.8985e-05
ENSG00000111679	PTPN6	0.571152	5.13224e-07	1.75779e-05
ENSG00000174004	NRROS	0.569916	1.70869e-07	6.49471e-06
ENSG00000231752	EMBP1	0.567791	0.000118155	0.00189237
ENSG00000111348	ARHGDIB	0.56735	5.41138e-09	2.85454e-07
ENSG00000103222	ABCC1	0.567093	5.2304e-12	4.81172e-10
ENSG00000142347	MYO1F	0.566914	0.00191067	0.0180195
ENSG00000114346	ECT2	0.566588	3.24068e-06	8.95677e-05
ENSG00000131389	SLC6A6	0.563376	3.33394e-06	9.14815e-05
ENSG00000129538	RNASE1	0.563347	1.16938e-06	3.6686e-05
ENSG00000102393	GLA	0.562755	2.87427e-12	2.80691e-10
ENSG00000228695	CES1P1	0.561979	0.00160857	0.0157572
ENSG00000079691	CARMIL1	0.561942	2.46943e-07	8.95723e-06
ENSG00000135919	SERPINE2	0.561458	0.000293559	0.00405384
ENSG00000102445	RUBCNL	0.560498	8.63762e-06	0.00020927
ENSG00000242371	IGKV1-39	0.560361	0.00262455	0.0228739
ENSG00000198951	NAGA	0.560153	7.24434e-16	1.42221e-13
ENSG00000156966	B3GNT7	0.558278	6.79777e-10	4.37331e-08
ENSG00000146192	FGD2	0.55803	2.92789e-07	1.04607e-05
ENSG00000145147	SLIT2	0.557053	3.43813e-06	9.40694e-05
ENSG00000174807	CD248	0.55597	3.26536e-05	0.000661512
ENSG00000162174	ASRGL1	0.555615	1.60218e-09	9.44593e-08
ENSG00000287778	AC006230.1	0.555559	3.92438e-05	0.000764131
ENSG00000106819	ASPN	0.555099	0.000108722	0.00176505
ENSG00000089327	FXYD5	0.552911	1.44655e-08	6.88665e-07
ENSG00000110880	CORO1C	0.552512	2.30469e-07	8.47261e-06
ENSG00000114770	ABCC5	0.552489	1.02505e-09	6.25642e-08
ENSG00000164181	ELOVL7	0.552231	0.0116039	0.0702169
ENSG00000213088	ACKR1	0.551514	0.00202389	0.0187638
ENSG00000230997	RAB42P1	0.551009	1.94637e-10	1.39867e-08
ENSG00000162998	FRZB	0.5507	0.00573934	0.0416995
ENSG00000165646	SLC18A2	0.549595	8.80598e-05	0.0014906
ENSG00000164932	CTHRC1	0.549366	0.00433297	0.0336649
ENSG00000241839	PLEKHO2	0.545569	3.28696e-09	1.78839e-07
ENSG00000153982	GDPD1	0.543957	1.04829e-05	0.000248601
ENSG00000162894	FCMR	0.543063	3.17611e-10	2.12967e-08
ENSG00000138821	SLC39A8	0.542039	0.000535591	0.00664014
ENSG00000187955	COL14A1	0.541958	0.0121253	0.0725421
ENSG00000089639	GMIP	0.541794	3.74146e-08	1.63414e-06
ENSG00000079931	MOXD1	0.541739	6.60786e-09	3.38262e-07
ENSG00000171792	RHNO1	0.541129	8.41675e-10	5.27237e-08
ENSG00000261888	AC144831.1	0.540968	4.28481e-05	0.000821709
ENSG00000274669	LILRB1	0.54094	1.11315e-08	5.42141e-07
ENSG00000133106	EPSTI1	0.540685	0.00241322	0.0214342
ENSG00000141968	VAV1	0.539905	1.72028e-06	5.12666e-05
ENSG00000013364	MVP	0.539719	4.13393e-08	1.78105e-06
ENSG00000153071	DAB2	0.53815	3.58997e-07	1.26835e-05
ENSG00000102010	BMX	0.537522	3.47557e-06	9.49574e-05
ENSG00000162745	OLFML2B	0.536793	7.87253e-06	0.000193191
ENSG00000139083	ETV6	0.53638	3.80101e-09	2.04471e-07
ENSG00000183022	TPM3P8	0.536364	3.56179e-17	8.87847e-15
ENSG00000181019	NQO1	0.534735	0.00147627	0.0147264
ENSG00000178573	MAF	0.534459	4.3662e-06	0.000115641
ENSG00000140450	ARRDC4	0.532435	1.83946e-06	5.44771e-05
ENSG00000156113	KCNMA1	0.532021	0.00189476	0.0178991
ENSG00000174175	SELP	0.531907	0.000329113	0.0044607
ENSG00000114450	GNB4	0.531876	3.02184e-08	1.32592e-06
ENSG00000175063	UBE2C	0.530634	6.94989e-08	2.8771e-06
ENSG00000167553	TUBA1C	0.530615	6.21995e-09	3.22742e-07
ENSG00000106462	EZH2	0.530505	1.44683e-07	5.61544e-06
ENSG00000082196	C1QTNF3	0.529155	0.0133314	0.0775887
ENSG00000135596	MICAL1	0.528663	8.93858e-08	3.61803e-06
ENSG00000172123	SLFN12	0.528262	1.02443e-06	3.28423e-05
ENSG00000105355	PLIN3	0.527744	4.3832e-09	2.33155e-07
ENSG00000278291	AL161772.1	0.527741	1.51784e-05	0.000345745
ENSG00000186074	CD300LF	0.527492	0.000938799	0.0103879
ENSG00000134215	VAV3	0.526905	2.84934e-06	8.03851e-05
ENSG00000267120	AD000671.2	0.526306	1.55581e-07	5.96123e-06
ENSG00000010932	FMO1	0.525799	0.000656727	0.00783097
ENSG00000007237	AC005747.1	0.525668	8.94866e-08	3.61803e-06
ENSG00000134955	SLC37A2	0.525492	1.86902e-07	7.02007e-06
ENSG00000154978	VOPP1	0.525218	5.07843e-12	4.69459e-10
ENSG00000228536	LYPLAL1-AS1	0.52506	0.00113626	0.0120459
ENSG00000128228	SDF2L1	0.524908	3.40572e-06	9.33168e-05
ENSG00000163191	S100A11	0.524292	1.08398e-06	3.43464e-05
ENSG00000106789	CORO2A	0.524229	2.4259e-07	8.81612e-06
ENSG00000282608	ADORA3	0.5241	1.18073e-06	3.69814e-05
ENSG00000189056	RELN	0.522729	7.16547e-05	0.00125995
ENSG00000183943	PRKX	0.521849	3.70884e-07	1.3055e-05
ENSG00000198715	GLMP	0.521474	1.84176e-09	1.07256e-07
ENSG00000165704	HPRT1	0.521284	6.63249e-11	5.12096e-09
ENSG00000109586	GALNT7	0.520811	2.15039e-05	0.000469071
ENSG00000071553	ATP6AP1	0.520726	3.10717e-11	2.53948e-09
ENSG00000231292	IGKV1OR2-108	0.520296	2.62412e-05	0.000548531
ENSG00000187210	GCNT1	0.519972	2.17365e-07	8.0226e-06
ENSG00000182013	PNMA8A	0.519925	0.0344685	0.149969
ENSG00000089094	KDM2B	0.519619	3.91251e-16	8.18746e-14
ENSG00000099256	PRTFDC1	0.519549	0.000151598	0.0023395
ENSG00000117600	PLPPR4	0.519209	0.000122585	0.00195184
ENSG00000197614	MFAP5	0.51918	0.0143639	0.0814813
ENSG00000141540	TTYH2	0.519087	2.28274e-10	1.60407e-08
ENSG00000167208	SNX20	0.517425	0.000281065	0.00390395
ENSG00000158473	CD1D	0.517156	0.00094825	0.0104742
ENSG00000172936	MYD88	0.516018	1.40327e-10	1.03575e-08
ENSG00000164211	STARD4	0.515606	5.53512e-07	1.87554e-05
ENSG00000186081	KRT5	0.515231	0.000181858	0.00270767
ENSG00000085662	AKR1B1	0.514893	3.81931e-15	6.21634e-13
ENSG00000179630	LACC1	0.514581	5.34569e-05	0.000987372
ENSG00000110218	PANX1	0.513424	1.12001e-05	0.000261698
ENSG00000186469	GNG2	0.512898	1.31309e-06	4.04614e-05
ENSG00000171992	SYNPO	0.512159	4.22321e-06	0.000112637
ENSG00000224379	TCF19	0.511911	8.69103e-10	5.42634e-08
ENSG00000143369	ECM1	0.511601	2.87392e-05	0.000593521
ENSG00000078401	EDN1	0.510992	0.0151082	0.0845198
ENSG00000134802	SLC43A3	0.510605	2.00175e-09	1.15513e-07
ENSG00000129450	SIGLEC9	0.510192	5.58198e-11	4.37185e-09
ENSG00000002933	TMEM176A	0.50995	7.49932e-07	2.47503e-05
ENSG00000186310	NAP1L3	0.509413	0.000262443	0.00369107
ENSG00000171766	GATM	0.509028	0.00300241	0.0252986
ENSG00000147416	ATP6V1B2	0.508855	1.3041e-11	1.12589e-09
ENSG00000183570	PCBP3	0.508592	1.73315e-07	6.57457e-06
ENSG00000138119	MYOF	0.508172	2.17991e-06	6.31841e-05
ENSG00000065308	TRAM2	0.507942	3.91915e-09	2.09642e-07
ENSG00000091490	SEL1L3	0.507589	7.39739e-07	2.44563e-05
ENSG00000099725	PRKY	0.506442	8.12682e-08	3.30682e-06
ENSG00000135047	CTSL	0.505722	2.88062e-08	1.26687e-06
ENSG00000165244	ZNF367	0.505608	2.49994e-05	0.000527786
ENSG00000111341	MGP	0.50517	6.5337e-06	0.000165207
ENSG00000197535	MYO5A	0.504709	7.53222e-06	0.00018694
ENSG00000138615	CILP	0.503629	0.00583661	0.0421074
ENSG00000162458	FBLIM1	0.502738	4.03891e-08	1.74406e-06
ENSG00000119782	FKBP1B	0.502388	3.53854e-05	0.000704859
ENSG00000171208	NETO2	0.502178	4.03315e-06	0.000108174
ENSG00000121966	CXCR4	0.502009	0.0395825	0.163863
ENSG00000156427	FGF18	0.500881	0.000216129	0.00313939
ENSG00000166387	PPFIBP2	0.500795	2.07481e-08	9.40731e-07
ENSG00000008277	ADAM22	0.500505	0.00174429	0.0168869
ENSG00000115165	CYTIP	0.500132	0.0479567	0.185996
ENSG00000100181	TPTEP1	0.500057	0.000132263	0.00207984
ENSG00000186265	BTLA	0.500035	1.39332e-06	4.225e-05
ENSG00000183023	SLC8A1	0.499995	0.000501202	0.00628333
ENSG00000197548	ATG7	0.499688	4.79849e-11	3.8074e-09
ENSG00000088538	DOCK3	0.499655	6.14278e-06	0.000156596
ENSG00000115525	ST3GAL5	0.499411	3.64569e-07	1.28565e-05
ENSG00000149428	HYOU1	0.499313	2.85735e-08	1.25955e-06
ENSG00000189129	PLAC9	0.499006	0.000443589	0.00566556
ENSG00000148834	GSTO1	0.498585	6.64222e-11	5.12096e-09
ENSG00000153721	CNKSR3	0.498271	0.00124159	0.0128637
ENSG00000181467	RAP2B	0.495949	7.7212e-11	5.8814e-09
ENSG00000108518	PFN1	0.494952	0.000156496	0.00239947
ENSG00000123892	RAB38	0.494658	1.22744e-05	0.000285051
ENSG00000239713	APOBEC3G	0.494154	0.000555491	0.00684674
ENSG00000099377	HSD3B7	0.494081	2.07345e-07	7.71184e-06
ENSG00000133195	SLC39A11	0.493308	2.22344e-06	6.43479e-05
ENSG00000197461	PDGFA	0.492536	8.34284e-06	0.000202644
ENSG00000171298	GAA	0.492142	2.6807e-10	1.85631e-08
ENSG00000166033	HTRA1	0.491938	3.29387e-06	9.06433e-05
ENSG00000164109	MAD2L1	0.490349	7.22953e-05	0.00126887
ENSG00000102359	SRPX2	0.490241	0.000808629	0.00923184
ENSG00000115318	LOXL3	0.489717	3.26877e-07	1.16133e-05
ENSG00000162704	ARPC5	0.488788	3.22381e-13	3.59012e-11
ENSG00000196730	DAPK1	0.488608	1.65259e-06	4.97162e-05
ENSG00000143320	CRABP2	0.488175	5.99143e-08	2.5131e-06
ENSG00000188257	PLA2G2A	0.487783	0.0240804	0.11701
ENSG00000122861	PLAU	0.48756	0.000213448	0.00311083
ENSG00000139725	RHOF	0.48749	4.90975e-07	1.69071e-05
ENSG00000010610	CD4	0.486913	7.81891e-09	3.94948e-07
ENSG00000142945	KIF2C	0.486527	3.01328e-09	1.65844e-07
ENSG00000178860	MSC	0.485558	2.23739e-05	0.000484718
ENSG00000104783	KCNN4	0.485358	1.32204e-06	4.06715e-05
ENSG00000188921	HACD4	0.484936	0.000778628	0.00893756
ENSG00000064692	SNCAIP	0.484627	8.51694e-07	2.78196e-05
ENSG00000128245	YWHAH	0.48348	4.98758e-05	0.000929929
ENSG00000156011	PSD3	0.483284	5.724e-05	0.00103921
ENSG00000109743	BST1	0.483239	0.000218688	0.00316684
ENSG00000065911	MTHFD2	0.482978	0.000998016	0.0109037
ENSG00000110876	SELPLG	0.48296	0.00037556	0.00495619
ENSG00000250519	AP002784.1	0.482331	1.55512e-05	0.000352591
ENSG00000183160	TMEM119	0.482216	1.54499e-05	0.000351088
ENSG00000137462	TLR2	0.482134	0.000269711	0.00376824
ENSG00000203761	MSTO2P	0.481794	0.00160011	0.0156974
ENSG00000121005	CRISPLD1	0.481747	0.0162475	0.0889851
ENSG00000118276	B4GALT6	0.481505	0.0343355	0.149691
ENSG00000179388	EGR3	0.480885	0.0337992	0.148099
ENSG00000172322	CLEC12A	0.480806	0.0130609	0.0765522
ENSG00000139514	SLC7A1	0.480479	6.71881e-05	0.00118935
ENSG00000131504	DIAPH1	0.478974	1.48072e-07	5.70797e-06
ENSG00000138600	SPPL2A	0.47871	2.30699e-10	1.61515e-08
ENSG00000155252	PI4K2A	0.478453	1.59577e-15	2.95032e-13
ENSG00000153956	CACNA2D1	0.478	0.0028568	0.0243846
ENSG00000254087	LYN	0.477861	0.000609697	0.00741409
ENSG00000282230	ADAM9	0.477435	0.000152498	0.00234384
ENSG00000109854	HTATIP2	0.477221	3.34171e-05	0.000674827
ENSG00000125730	C3	0.476434	3.51575e-06	9.56435e-05
ENSG00000170370	EMX2	0.476169	0.00166352	0.0161979
ENSG00000197142	ACSL5	0.475216	5.92665e-09	3.10913e-07
ENSG00000123416	TUBA1B	0.474532	6.88504e-09	3.51506e-07
ENSG00000137033	IL33	0.473288	0.000267934	0.00374616
ENSG00000255052	FAM66D	0.473233	0.000458944	0.00581481
ENSG00000123243	ITIH5	0.472884	5.39602e-06	0.00013886
ENSG00000224916	APOC4-APOC2	0.472476	1.33692e-06	4.09968e-05
ENSG00000064763	FAR2	0.472353	0.00175829	0.0169621
ENSG00000117410	ATP6V0B	0.471396	6.56708e-09	3.37991e-07
ENSG00000163071	SPATA18	0.471315	0.00965892	0.061455
ENSG00000139734	DIAPH3	0.470978	1.83444e-05	0.000409018
ENSG00000197165	SULT1A2	0.47045	0.00112146	0.0119308
ENSG00000236263	AC234582.2	0.469638	2.3237e-08	1.04364e-06
ENSG00000104870	FCGRT	0.469309	9.34469e-10	5.75893e-08
ENSG00000121769	FABP3	0.469182	0.000494965	0.00621743
ENSG00000100626	GALNT16	0.468272	0.0010129	0.011022
ENSG00000118292	C1orf54	0.468073	5.60614e-05	0.00102455
ENSG00000277879	AL391988.1	0.467632	0.000380672	0.0049994
ENSG00000082781	ITGB5	0.46733	2.31351e-07	8.48866e-06
ENSG00000089472	HEPH	0.466755	0.000233633	0.00334517
ENSG00000132965	ALOX5AP	0.466244	0.00489403	0.0369097
ENSG00000267279	AC090409.1	0.466182	0.000798771	0.00914122
ENSG00000285622	AL135926.1	0.465846	0.00320286	0.0265645
ENSG00000266094	RASSF5	0.465555	0.00211566	0.0193793
ENSG00000050165	DKK3	0.465378	0.0109217	0.067308
ENSG00000129151	BBOX1	0.464919	0.0381126	0.159652
ENSG00000007933	FMO3	0.464893	0.0325635	0.144332
ENSG00000275031	METRNL	0.464063	2.63337e-05	0.00054986
ENSG00000136010	ALDH1L2	0.464043	0.0032789	0.0269604
ENSG00000184500	PROS1	0.463824	3.24858e-06	8.96562e-05
ENSG00000160213	CSTB	0.463167	9.20887e-09	4.60707e-07
ENSG00000136108	CKAP2	0.463061	0.000319393	0.00435376
ENSG00000164136	IL15	0.462839	5.19886e-05	0.000963054
ENSG00000139410	SDSL	0.462474	2.15686e-05	0.000469407
ENSG00000223478	AL441992.2	0.462363	4.96927e-07	1.70504e-05
ENSG00000163814	CDCP1	0.462362	2.62601e-09	1.46927e-07
ENSG00000113648	MACROH2A1	0.46198	3.32744e-17	8.56277e-15
ENSG00000172995	ARPP21	0.460995	0.00748371	0.0504826
ENSG00000141574	SECTM1	0.46075	0.00021392	0.00311443
ENSG00000213316	LTC4S	0.460725	1.94436e-05	0.000431042
ENSG00000047457	CP	0.46015	0.00891369	0.0577752
ENSG00000253676	TAGLN2P1	0.459458	5.62101e-06	0.00014426
ENSG00000159403	C1R	0.458041	0.000113639	0.00183548
ENSG00000082397	EPB41L3	0.457344	0.000535385	0.00664014
ENSG00000087253	LPCAT2	0.45728	4.78858e-05	0.000901077
ENSG00000271943	AC098614.3	0.457116	0.0038263	0.0304871
ENSG00000285446	Z84488.2	0.457033	0.0394369	0.163376
ENSG00000155719	OTOA	0.456505	4.56531e-11	3.63754e-09
ENSG00000108846	ABCC3	0.456041	2.29816e-05	0.000494506
ENSG00000005108	THSD7A	0.455531	0.00290217	0.0246393
ENSG00000204054	LINC00963	0.455184	1.24862e-08	6.00441e-07
ENSG00000132481	TRIM47	0.455055	1.00437e-06	3.22897e-05
ENSG00000198225	FKBP1C	0.454989	0.000103852	0.00169902
ENSG00000010319	SEMA3G	0.453922	9.53865e-06	0.000228751
ENSG00000158406	H4C8	0.452481	0.00010337	0.00169405
ENSG00000081052	COL4A4	0.451959	0.000379229	0.00499077
ENSG00000174442	ZWILCH	0.450821	9.15638e-07	2.97044e-05
ENSG00000198829	SUCNR1	0.450497	0.00243509	0.0215581
ENSG00000165071	TMEM71	0.450188	0.0375981	0.158333
ENSG00000184216	IRAK1	0.448763	6.83815e-07	2.27258e-05
ENSG00000130635	COL5A1	0.448556	0.000422619	0.00544515
ENSG00000185052	SLC24A3	0.448197	3.70678e-05	0.000731484
ENSG00000167977	KCTD5	0.44793	1.46501e-09	8.691e-08
ENSG00000271605	MILR1	0.447882	4.10483e-05	0.000791978
ENSG00000168546	GFRA2	0.447465	4.0426e-06	0.000108275
ENSG00000170340	B3GNT2	0.447254	1.84685e-05	0.000410859
ENSG00000074410	CA12	0.447022	0.000812378	0.00926355
ENSG00000116132	PRRX1	0.446349	9.42964e-05	0.00157378
ENSG00000178722	C5orf64	0.444648	0.00595232	0.042669
ENSG00000177614	PGBD5	0.444476	1.00074e-05	0.00023881
ENSG00000136052	SLC41A2	0.444299	0.000151724	0.0023395
ENSG00000020577	SAMD4A	0.443919	0.000313465	0.00428522
ENSG00000197746	PSAP	0.442949	3.62646e-17	8.87847e-15
ENSG00000196639	HRH1	0.442006	8.89727e-05	0.00150071
ENSG00000169184	MN1	0.441443	0.00175622	0.0169521
ENSG00000163755	HPS3	0.439967	2.06418e-07	7.6924e-06
ENSG00000148773	MKI67	0.439726	5.71208e-07	1.92864e-05
ENSG00000162946	DISC1	0.439545	2.1537e-06	6.25197e-05
ENSG00000147570	DNAJC5B	0.438728	4.21785e-06	0.000112637
ENSG00000235505	CASP17P	0.438426	0.000667647	0.0079215
ENSG00000134242	PTPN22	0.438343	0.00391651	0.0310371
ENSG00000240859	AC093627.4	0.436945	2.38213e-05	0.000509696
ENSG00000281453	TGFB2-OT1	0.436862	0.000264601	0.00371046
ENSG00000118655	DCLRE1B	0.436778	1.37587e-06	4.18541e-05
ENSG00000184156	KCNQ3	0.43665	2.34855e-05	0.000503501
ENSG00000130748	TMEM160	0.43641	5.64659e-05	0.00102953
ENSG00000183696	UPP1	0.435708	2.91714e-05	0.000600551
ENSG00000135540	NHSL1	0.435012	0.00522685	0.0387899
ENSG00000230128	IER3	0.434935	0.0159361	0.0878352
ENSG00000128805	ARHGAP22	0.434294	1.05749e-06	3.36754e-05
ENSG00000180767	CHST13	0.43416	4.71194e-06	0.000123765
ENSG00000154096	THY1	0.433987	0.00386689	0.0307206
ENSG00000196924	FLNA	0.433897	3.07698e-06	8.57905e-05
ENSG00000065485	PDIA5	0.433725	2.41638e-05	0.00051299
ENSG00000175489	LRRC25	0.433699	5.0875e-05	0.000946105
ENSG00000171617	ENC1	0.433304	0.000425878	0.00547973
ENSG00000128973	CLN6	0.432826	1.13338e-06	3.56155e-05
ENSG00000121316	PLBD1	0.432644	1.95481e-06	5.73895e-05
ENSG00000156535	CD109	0.432617	4.7237e-07	1.63255e-05
ENSG00000158710	TAGLN2	0.432493	6.28919e-06	0.000160114
ENSG00000127324	TSPAN8	0.432413	0.0419573	0.170216
ENSG00000281103	TRG-AS1	0.432402	0.000486399	0.00613376
ENSG00000167996	FTH1	0.432362	0.000121905	0.00194508
ENSG00000137714	FDX1	0.432033	2.07279e-06	6.04472e-05
ENSG00000169919	GUSB	0.431664	6.94519e-08	2.8771e-06
ENSG00000187554	TLR5	0.431407	3.11473e-05	0.000636413
ENSG00000072571	HMMR	0.430962	6.40004e-06	0.000162285
ENSG00000166147	FBN1	0.430701	4.52586e-05	0.000860139
ENSG00000197971	MBP	0.430323	0.040223	0.165471
ENSG00000162687	KCNT2	0.430278	0.00288422	0.0245307
ENSG00000184584	STING1	0.430016	1.82764e-06	5.42114e-05
ENSG00000089685	BIRC5	0.42854	2.67306e-05	0.000556926
ENSG00000111331	OAS3	0.428466	0.00666236	0.046405
ENSG00000126709	IFI6	0.428358	0.0313898	0.140583
ENSG00000239194	RNU1-123P	0.428287	0.00455072	0.0349151
ENSG00000185215	TNFAIP2	0.427938	5.80415e-05	0.00104866
ENSG00000261884	AC040162.1	0.427336	0.000453833	0.00576156
ENSG00000114738	MAPKAPK3	0.427072	2.6171e-09	1.46927e-07
ENSG00000196754	S100A2	0.426614	3.50613e-05	0.000701666
ENSG00000146242	TPBG	0.426325	3.00276e-06	8.42143e-05
ENSG00000105472	CLEC11A	0.425023	1.03611e-06	3.31606e-05
ENSG00000004809	SLC22A16	0.424674	1.51727e-05	0.000345745
ENSG00000150403	TMCO3	0.424522	5.27638e-06	0.000136334
ENSG00000084070	SMAP2	0.424446	0.000232265	0.00333813
ENSG00000100599	AL159141.1	0.424345	1.63793e-07	6.23821e-06
ENSG00000101773	RBBP8	0.424152	1.23782e-06	3.84531e-05
ENSG00000142156	COL6A1	0.423895	2.44398e-06	6.97763e-05
ENSG00000168077	SCARA3	0.423776	4.58534e-07	1.59e-05
ENSG00000278220	CLN8	0.42322	6.12821e-06	0.000156434
ENSG00000162512	SDC3	0.423061	0.00147145	0.014686
ENSG00000163399	ATP1A1	0.42256	3.97639e-08	1.72488e-06
ENSG00000106683	LIMK1	0.422378	2.90035e-09	1.60091e-07
ENSG00000118503	TNFAIP3	0.422194	0.00504977	0.0378445
ENSG00000160593	JAML	0.421239	0.0271961	0.127875
ENSG00000198513	ATL1	0.421138	3.25284e-05	0.000660383
ENSG00000138735	PDE5A	0.421016	0.000296351	0.0040835
ENSG00000115738	ID2	0.420894	0.00270398	0.0233735
ENSG00000259775	AL138976.2	0.420541	0.00307095	0.0256829
ENSG00000075884	ARHGAP15	0.420485	0.000673623	0.00796758
ENSG00000023839	ABCC2	0.420483	0.000397234	0.00517056
ENSG00000241484	ARHGAP8	0.420038	7.56817e-05	0.00131708
ENSG00000189159	JPT1	0.419886	1.99107e-06	5.83321e-05
ENSG00000134042	MRO	0.419617	0.00303608	0.0254921
ENSG00000152804	HHEX	0.41948	0.000238801	0.0034166
ENSG00000165617	DACT1	0.419139	0.00131814	0.0134789
ENSG00000134574	DDB2	0.41828	1.00774e-05	0.000240181
ENSG00000166106	ADAMTS15	0.417716	0.0063325	0.0447458
ENSG00000183765	CHEK2	0.417228	2.56417e-06	7.27712e-05
ENSG00000138449	SLC40A1	0.416921	2.39641e-05	0.000510457
ENSG00000164877	MICALL2	0.416802	1.11659e-05	0.000261218
ENSG00000135052	GOLM1	0.416795	7.91599e-07	2.60353e-05
ENSG00000066697	MSANTD3	0.416747	1.46973e-07	5.67709e-06
ENSG00000064199	SPA17	0.416604	5.78414e-05	0.00104703
ENSG00000148158	SNX30	0.416392	4.24188e-06	0.000112839
ENSG00000163393	SLC22A15	0.41614	0.0013603	0.0137935
ENSG00000143344	RGL1	0.415761	1.47883e-05	0.000337666
ENSG00000129038	LOXL1	0.415352	0.0018864	0.0178589
ENSG00000157240	FZD1	0.41469	4.89212e-06	0.000127968
ENSG00000100079	LGALS2	0.414666	0.0366182	0.155721
ENSG00000100162	CENPM	0.413625	2.13299e-08	9.62524e-07
ENSG00000140368	PSTPIP1	0.413581	2.09501e-05	0.000458567
ENSG00000113552	GNPDA1	0.413348	1.44787e-07	5.61544e-06
ENSG00000088832	FKBP1A	0.41316	0.0126197	0.0747254
ENSG00000234575	CTSLP8	0.412537	0.000792422	0.00907402
ENSG00000064601	CTSA	0.412435	4.45499e-08	1.90644e-06
ENSG00000161800	RACGAP1	0.412226	1.61802e-05	0.000365071
ENSG00000138172	CALHM2	0.411803	6.71483e-07	2.2355e-05
ENSG00000186806	VSIG10L	0.411554	6.69822e-06	0.000168723
ENSG00000178789	CD300LB	0.410862	3.26459e-06	8.99676e-05
ENSG00000223953	C1QTNF5	0.410393	6.08367e-05	0.00109294
ENSG00000065615	CYB5R4	0.410174	2.01906e-06	5.90614e-05
ENSG00000116824	CD2	0.410139	0.0155446	0.0861514
ENSG00000145088	EAF2	0.410017	6.20821e-05	0.00111335
ENSG00000136943	CTSV	0.410012	1.68731e-06	5.04419e-05
ENSG00000133321	PLAAT4	0.409639	0.000191721	0.00283238
ENSG00000133083	DCLK1	0.409632	0.0125464	0.0745697
ENSG00000131711	MAP1B	0.409104	0.0186485	0.0977791
ENSG00000120280	CXorf21	0.408859	0.00017255	0.00258546
ENSG00000101439	CST3	0.4083	0.000247116	0.00350136
ENSG00000144136	SLC20A1	0.407872	0.0001955	0.00287927
ENSG00000124762	CDKN1A	0.407406	0.0058932	0.0423597
ENSG00000181631	P2RY13	0.407365	0.0255589	0.122076
ENSG00000206208	TAPBP	0.407251	7.78804e-05	0.00134948
ENSG00000188483	IER5L	0.407128	2.29412e-05	0.000494196
ENSG00000152465	NMT2	0.40706	0.00040427	0.00524422
ENSG00000147883	CDKN2B	0.405433	0.00314977	0.0262269
ENSG00000262446	GBA	0.405099	1.86103e-07	7.00386e-06
ENSG00000147065	MSN	0.404792	8.36149e-10	5.25504e-08
ENSG00000168918	INPP5D	0.404722	1.96904e-05	0.000434994
ENSG00000198431	TXNRD1	0.404472	2.98783e-06	8.39191e-05
ENSG00000006042	TMEM98	0.404142	0.000102743	0.0016868
ENSG00000023445	BIRC3	0.404002	2.39056e-05	0.000510352
ENSG00000184347	SLIT3	0.403257	2.45446e-05	0.000520492
ENSG00000128595	CALU	0.403237	1.45418e-07	5.62845e-06
ENSG00000090339	ICAM1	0.40291	0.00177934	0.0171045
ENSG00000244274	DBNDD2	0.402712	2.93797e-07	1.04771e-05
ENSG00000167850	CD300C	0.401683	1.94537e-07	7.26386e-06
ENSG00000139629	GALNT6	0.401602	1.25011e-05	0.000289608
ENSG00000169255	B3GALNT1	0.401563	0.000451293	0.00574464
ENSG00000163867	ZMYM6	0.400657	0.000104323	0.0017038
ENSG00000166900	STX3	0.400449	1.22518e-05	0.000284872
ENSG00000155254	MARVELD1	0.400176	3.37641e-07	1.19734e-05
ENSG00000134575	ACP2	0.399945	6.26534e-07	2.10054e-05
ENSG00000118508	RAB32	0.399819	3.40559e-07	1.20544e-05
ENSG00000156273	BACH1	0.399628	0.000575402	0.00704655
ENSG00000241697	TMEFF1	0.398863	0.00265775	0.0230787
ENSG00000198053	SIRPA	0.398842	5.87207e-06	0.000150096
ENSG00000276701	MIF	0.398752	0.000502142	0.00629097
ENSG00000087116	ADAMTS2	0.398675	0.00445284	0.0343719
ENSG00000282657	IGHM	0.398656	0.0328736	0.145314
ENSG00000280206	AC026401.3	0.398524	1.69632e-06	5.06316e-05
ENSG00000164574	GALNT10	0.397831	2.67372e-07	9.62487e-06
ENSG00000070961	ATP2B1	0.397545	0.00169181	0.0164373
ENSG00000168405	CMAHP	0.39712	0.00742325	0.0502171
ENSG00000122863	CHST3	0.396498	0.00368833	0.0296464
ENSG00000121898	CPXM2	0.396396	0.00680045	0.0471084
ENSG00000232143	GNL1	0.39581	3.08817e-06	8.59767e-05
ENSG00000222041	CYTOR	0.395756	0.0017813	0.0171146
ENSG00000128849	CGNL1	0.395576	0.00389315	0.0308777
ENSG00000119514	GALNT12	0.395541	0.0117333	0.0707301
ENSG00000132182	NUP210	0.395449	0.00016429	0.00249289
ENSG00000187239	FNBP1	0.3948	1.26007e-06	3.9017e-05
ENSG00000067715	SYT1	0.394794	3.49963e-05	0.00070151
ENSG00000213047	DENND1B	0.394212	6.39982e-05	0.00114005
ENSG00000259024	TVP23C-CDRT4	0.394201	0.000160009	0.00244213
ENSG00000159720	ATP6V0D1	0.394041	7.85488e-06	0.000193007
ENSG00000173198	CYSLTR1	0.394019	0.0223626	0.11133
ENSG00000101236	RNF24	0.393724	0.00123659	0.0128329
ENSG00000213648	SULT1A4	0.393619	0.00400321	0.0315796
ENSG00000136810	TXN	0.393341	1.0055e-06	3.22897e-05
ENSG00000197860	SGTB	0.392503	0.000297379	0.00409175
ENSG00000101294	HM13	0.39231	1.19379e-06	3.73288e-05
ENSG00000059378	PARP12	0.392242	0.000711167	0.00831648
ENSG00000135269	TES	0.391788	6.54132e-06	0.000165207
ENSG00000102007	PLP2	0.391787	0.000367148	0.00486542
ENSG00000105329	TGFB1	0.39169	0.00200287	0.0186324
ENSG00000152154	TMEM178A	0.390421	0.0308399	0.139266
ENSG00000130558	OLFM1	0.389594	0.00236125	0.0210511
ENSG00000115935	WIPF1	0.389436	0.000151912	0.0023405
ENSG00000131401	NAPSB	0.389394	0.000172563	0.00258546
ENSG00000135069	PSAT1	0.38935	0.0288227	0.132995
ENSG00000092931	MFSD11	0.388998	1.44016e-08	6.87341e-07
ENSG00000185567	AHNAK2	0.387969	0.00850211	0.0557718
ENSG00000274334	VASN	0.387959	0.00014363	0.0022346
ENSG00000167207	NOD2	0.387872	0.00278267	0.0239126
ENSG00000112242	E2F3	0.387829	8.8512e-05	0.00149427
ENSG00000163075	CFAP221	0.387752	0.0347824	0.150674
ENSG00000075624	ACTB	0.387646	9.02395e-10	5.5975e-08
ENSG00000142552	RCN3	0.387498	5.68765e-06	0.000145578
ENSG00000170915	PAQR8	0.387338	1.10435e-07	4.39042e-06
ENSG00000168246	UBTD2	0.386537	5.37027e-08	2.26252e-06
ENSG00000138092	CENPO	0.386455	5.9348e-05	0.00107023
ENSG00000071539	TRIP13	0.385546	5.07589e-06	0.000132049
ENSG00000198805	PNP	0.385232	0.0161793	0.0887389
ENSG00000152422	XRCC4	0.384991	0.000166771	0.0025185
ENSG00000104738	MCM4	0.384744	4.35087e-07	1.51746e-05
ENSG00000125637	PSD4	0.383861	6.96806e-06	0.000174826
ENSG00000111335	OAS2	0.383357	0.0196125	0.101269
ENSG00000213080	AL354714.2	0.382937	2.87675e-05	0.000593521
ENSG00000143851	PTPN7	0.382553	6.59002e-05	0.00116956
ENSG00000137501	SYTL2	0.38249	0.000705351	0.00826077
ENSG00000117152	RGS4	0.382257	0.001856	0.0176416
ENSG00000181458	TMEM45A	0.382143	0.000474918	0.00599725
ENSG00000099284	MACROH2A2	0.381724	1.10981e-05	0.000259953
ENSG00000097046	CDC7	0.381705	8.01034e-05	0.00138133
ENSG00000136867	SLC31A2	0.381661	0.000661056	0.00786706
ENSG00000100297	MCM5	0.381092	2.81641e-06	7.95739e-05
ENSG00000102034	ELF4	0.38096	6.23068e-05	0.00111619
ENSG00000000460	C1orf112	0.38076	3.77413e-05	0.000742467
ENSG00000108829	LRRC59	0.380695	7.54917e-06	0.00018694
ENSG00000182107	TMEM30B	0.380663	0.0147362	0.0829749
ENSG00000263231	AC217785.3	0.380539	6.01089e-07	2.02236e-05
ENSG00000129474	AJUBA	0.380444	0.00363972	0.0293442
ENSG00000196878	LAMB3	0.380285	0.0109794	0.0675656
ENSG00000131480	AOC2	0.38027	0.000320718	0.00436632
ENSG00000107551	RASSF4	0.380176	0.00220588	0.0200222
ENSG00000124357	NAGK	0.380085	1.17682e-08	5.68787e-07
ENSG00000174705	SH3PXD2B	0.379544	0.000256234	0.00361174
ENSG00000243449	C4orf48	0.379092	0.000107547	0.00174895
ENSG00000117122	MFAP2	0.379087	0.000439323	0.00562611
ENSG00000196405	EVL	0.379077	1.67021e-06	5.00092e-05
ENSG00000112893	MAN2A1	0.379	1.33375e-05	0.000306377
ENSG00000164885	CDK5	0.37835	4.8549e-05	0.000909959
ENSG00000162144	CYB561A3	0.378344	2.29368e-05	0.000494196
ENSG00000163249	CCNYL1	0.378068	0.00178641	0.0171465
ENSG00000261578	AP003119.3	0.377852	0.035116	0.151597
ENSG00000137393	RNF144B	0.377806	0.00028805	0.00398933
ENSG00000136193	SCRN1	0.377587	0.000153712	0.0023587
ENSG00000236094	LINC00545	0.37696	0.00034639	0.00462918
ENSG00000232533	AC093673.1	0.376681	9.16365e-06	0.000221732
ENSG00000166073	GPR176	0.376529	2.5513e-05	0.000536251
ENSG00000135956	TMEM127	0.376211	9.43586e-10	5.79636e-08
ENSG00000101335	MYL9	0.376092	0.000744857	0.00864369
ENSG00000170385	SLC30A1	0.375646	4.06878e-05	0.000786339
ENSG00000161955	TNFSF13	0.375641	9.84457e-07	3.17208e-05
ENSG00000138744	NAAA	0.375569	4.61323e-05	0.000874998
ENSG00000237773	AC073332.1	0.375478	0.00630318	0.0445882
ENSG00000099998	GGT5	0.375283	0.000147537	0.00228604
ENSG00000213614	HEXA	0.37518	6.99223e-08	2.88835e-06
ENSG00000157445	CACNA2D3	0.375157	0.00040345	0.00524041
ENSG00000113739	STC2	0.374755	0.000677202	0.00800494
ENSG00000103653	CSK	0.374698	3.50778e-05	0.000701666
ENSG00000182957	SPATA13	0.374481	0.000758756	0.00875696
ENSG00000263961	RHEX	0.374464	3.78912e-05	0.000743879
ENSG00000001036	FUCA2	0.374322	7.95765e-08	3.25887e-06
ENSG00000166130	IKBIP	0.37409	0.0032762	0.0269604
ENSG00000103496	STX4	0.373364	1.66594e-06	4.99599e-05
ENSG00000154309	DISP1	0.373242	9.75018e-05	0.0016216
ENSG00000109323	MANBA	0.372426	4.54856e-08	1.93305e-06
ENSG00000107819	SFXN3	0.372239	7.55888e-06	0.00018694
ENSG00000003056	M6PR	0.372096	6.36089e-09	3.28267e-07
ENSG00000147255	IGSF1	0.371515	0.0021474	0.0195849
ENSG00000170891	CYTL1	0.371195	0.00198206	0.0185022
ENSG00000023330	ALAS1	0.370986	7.63023e-05	0.00132575
ENSG00000136830	NIBAN2	0.370974	3.17618e-06	8.80408e-05
ENSG00000166797	CIAO2A	0.370603	3.20223e-06	8.86338e-05
ENSG00000170043	TRAPPC1	0.370491	0.00464344	0.0355106
ENSG00000147394	ZNF185	0.370406	0.000121858	0.00194508
ENSG00000240230	COX19	0.370195	2.96413e-06	8.34253e-05
ENSG00000112293	GPLD1	0.369039	0.0279389	0.130242
ENSG00000070404	FSTL3	0.368664	0.00385964	0.0306886
ENSG00000150867	PIP4K2A	0.368645	3.55778e-05	0.00070721
ENSG00000127334	DYRK2	0.368261	0.00663363	0.0462828
ENSG00000246100	LINC00900	0.368011	6.63353e-07	2.21241e-05
ENSG00000160216	AGPAT3	0.367708	0.000152326	0.00234347
ENSG00000150961	SEC24D	0.367683	0.00714751	0.0488548
ENSG00000166128	RAB8B	0.367095	8.04338e-08	3.27988e-06
ENSG00000163430	FSTL1	0.366957	2.51164e-06	7.16006e-05
ENSG00000152767	FARP1	0.366345	1.00819e-07	4.0504e-06
ENSG00000115091	ACTR3	0.366216	1.56277e-07	5.97588e-06
ENSG00000196776	CD47	0.366136	2.08368e-05	0.000456938
ENSG00000186185	KIF18B	0.366133	1.01546e-07	4.07104e-06
ENSG00000146232	NFKBIE	0.365843	0.000124176	0.00197386
ENSG00000168542	COL3A1	0.365648	5.72011e-05	0.00103921
ENSG00000164039	BDH2	0.365167	0.00269908	0.023363
ENSG00000106560	GIMAP2	0.365113	0.00884221	0.0574487
ENSG00000100629	CEP128	0.364956	0.000381803	0.00501081
ENSG00000076554	TPD52	0.364739	0.00362647	0.029287
ENSG00000173267	SNCG	0.364548	0.00639665	0.0450986
ENSG00000156471	PTDSS1	0.364519	6.02084e-09	3.14123e-07
ENSG00000110583	NAA40	0.364282	9.99883e-05	0.00165284
ENSG00000093010	COMT	0.362648	1.38323e-06	4.20109e-05
ENSG00000159840	ZYX	0.361936	0.000139096	0.00217472
ENSG00000174939	ASPHD1	0.361718	2.19882e-05	0.000477447
ENSG00000163013	FBXO41	0.361236	1.40401e-07	5.47882e-06
ENSG00000182481	KPNA2	0.361142	0.00133571	0.0135902
ENSG00000106333	PCOLCE	0.360906	0.00191302	0.0180256
ENSG00000172458	IL17D	0.360725	0.0279675	0.13028
ENSG00000262179	MYMX	0.360719	0.0260312	0.123835
ENSG00000092820	EZR	0.360636	0.000703289	0.00824676
ENSG00000197451	HNRNPAB	0.360607	6.99056e-06	0.00017516
ENSG00000135318	NT5E	0.360191	0.018517	0.0974089
ENSG00000180776	ZDHHC20	0.359329	3.61003e-06	9.77892e-05
ENSG00000101096	NFATC2	0.359116	0.0041662	0.0326489
ENSG00000106012	IQCE	0.358948	3.46124e-05	0.000695211
ENSG00000106546	AHR	0.358765	0.000750822	0.00868118
ENSG00000115107	STEAP3	0.358736	0.00424188	0.0330787
ENSG00000123485	HJURP	0.35827	7.84676e-06	0.000193007
ENSG00000255248	MIR100HG	0.357976	0.0035276	0.0286465
ENSG00000169499	PLEKHA2	0.357595	1.39399e-08	6.66977e-07
ENSG00000230341	PPP1R18	0.356808	5.53244e-05	0.001014
ENSG00000114999	TTL	0.356748	4.33996e-06	0.000115266
ENSG00000138448	ITGAV	0.356747	8.21041e-05	0.00140603
ENSG00000253276	CCDC71L	0.356557	0.000167212	0.00252315
ENSG00000075886	TUBA3D	0.356391	1.2293e-05	0.000285135
ENSG00000213064	SFT2D2	0.356258	3.14697e-07	1.12015e-05
ENSG00000073111	MCM2	0.356159	2.39468e-05	0.000510457
ENSG00000125249	RAP2A	0.356133	0.000124073	0.00197386
ENSG00000227051	C14orf132	0.355552	0.00761234	0.0511149
ENSG00000278174	NSF	0.355319	9.21559e-08	3.71806e-06
ENSG00000196072	BLOC1S2	0.355225	1.10569e-05	0.000259803
ENSG00000038002	AGA	0.354814	0.000863931	0.00972331
ENSG00000240382	IGKV1-17	0.354373	0.00279862	0.0240162
ENSG00000285851	AL359762.3	0.354286	0.00011757	0.00188458
ENSG00000267898	AC026803.2	0.354154	2.48153e-07	8.98398e-06
ENSG00000131873	CHSY1	0.354048	0.000767013	0.00883619
ENSG00000155324	GRAMD2B	0.354033	0.00028759	0.00398587
ENSG00000164128	NPY1R	0.353701	0.0181788	0.0962143
ENSG00000152558	TMEM123	0.353433	8.42963e-05	0.00143711
ENSG00000178695	KCTD12	0.353234	3.20339e-05	0.000653827
ENSG00000163431	LMOD1	0.353179	0.00844287	0.0555236
ENSG00000176619	LMNB2	0.353141	8.49938e-05	0.00144551
ENSG00000152127	MGAT5	0.35288	1.42917e-06	4.32682e-05
ENSG00000164692	COL1A2	0.35279	0.00107053	0.0115241
ENSG00000203805	PLPP4	0.352713	2.88841e-05	0.000595281
ENSG00000138376	BARD1	0.352526	0.00109497	0.0116816
ENSG00000143891	GALM	0.352103	1.36531e-06	4.15995e-05
ENSG00000213281	NRAS	0.351512	1.97221e-09	1.14154e-07
ENSG00000038210	PI4K2B	0.351407	2.61092e-07	9.41661e-06
ENSG00000243232	PCDHAC2	0.351336	0.0226019	0.112053
ENSG00000141736	ERBB2	0.351204	0.000225831	0.00326043
ENSG00000121064	SCPEP1	0.350667	0.00217071	0.0197406
ENSG00000169019	COMMD8	0.350645	4.45252e-06	0.000117437
ENSG00000077238	IL4R	0.350444	0.000240729	0.00343643
ENSG00000097021	ACOT7	0.350401	0.000564444	0.00693912
ENSG00000167461	RAB8A	0.349987	2.97185e-05	0.000610495
ENSG00000107438	PDLIM1	0.349864	3.5172e-05	0.000702075
ENSG00000181381	DDX60L	0.3497	0.0179905	0.0955896
ENSG00000114554	PLXNA1	0.349202	0.000214498	0.00312047
ENSG00000074800	ENO1	0.348835	1.7232e-05	0.000387425
ENSG00000115762	PLEKHB2	0.347984	0.000103949	0.00169914
ENSG00000075914	EXOSC7	0.347939	0.00421977	0.0329332
ENSG00000072858	SIDT1	0.347658	6.70703e-05	0.00118922
ENSG00000171159	C9orf16	0.347581	0.000115711	0.00186263
ENSG00000180828	BHLHE22	0.347419	0.00511038	0.0381635
ENSG00000032444	PNPLA6	0.347342	0.000144426	0.00224515
ENSG00000006327	TNFRSF12A	0.347156	0.000638618	0.00767269
ENSG00000143867	OSR1	0.346339	0.0183949	0.096927
ENSG00000070526	ST6GALNAC1	0.345832	0.0169813	0.0917128
ENSG00000089127	OAS1	0.345786	0.0189868	0.0990321
ENSG00000154328	NEIL2	0.345666	0.000835794	0.00945694
ENSG00000181804	SLC9A9	0.345173	3.86723e-05	0.000756095
ENSG00000090674	MCOLN1	0.344775	0.000170357	0.00256248
ENSG00000118557	PMFBP1	0.344638	7.05094e-06	0.00017644
ENSG00000165434	PGM2L1	0.34421	0.00111848	0.0119057
ENSG00000186340	THBS2	0.343867	0.00966934	0.0615008
ENSG00000123146	ADGRE5	0.343579	0.00538469	0.0396885
ENSG00000143507	DUSP10	0.343539	0.00150145	0.0148762
ENSG00000152137	HSPB8	0.343411	0.00866542	0.0565849
ENSG00000101928	MOSPD1	0.343387	0.00328584	0.0270057
ENSG00000147164	SNX12	0.343229	2.04038e-10	1.45524e-08
ENSG00000112977	DAP	0.342957	2.38322e-06	6.84518e-05
ENSG00000047648	ARHGAP6	0.342767	0.000822683	0.00934747
ENSG00000102218	RP2	0.342737	0.011278	0.0688358
ENSG00000176170	SPHK1	0.342715	0.000513309	0.0064098
ENSG00000258610	AF111169.1	0.342604	0.000363268	0.00482071
ENSG00000155393	HEATR3	0.342602	0.000352997	0.00470407
ENSG00000137267	TUBB2A	0.342253	0.0249723	0.120088
ENSG00000076641	PAG1	0.342075	0.00280764	0.0240621
ENSG00000163083	INHBB	0.34184	0.000611962	0.00743213
ENSG00000274703	OSCAR	0.341665	0.000140305	0.00219003
ENSG00000115129	TP53I3	0.341267	0.00232709	0.020854
ENSG00000171100	MTM1	0.340936	0.00136546	0.0138384
ENSG00000198937	CCDC167	0.340698	7.51853e-05	0.00131113
ENSG00000146918	NCAPG2	0.340177	0.000348319	0.0046515
ENSG00000244116	IGKV2-28	0.339695	0.00133742	0.0135945
ENSG00000287978	AC245407.2	0.339687	0.0248573	0.119686
ENSG00000092871	RFFL	0.339197	0.000210856	0.00307689
ENSG00000119408	NEK6	0.338983	2.35053e-05	0.000503501
ENSG00000103855	CD276	0.338928	1.25556e-06	3.89406e-05
ENSG00000196368	NUDT11	0.338855	0.000187061	0.0027743
ENSG00000234975	FTH1P2	0.338263	1.26927e-07	5.0043e-06
ENSG00000072786	STK10	0.338229	4.99074e-05	0.000929929
ENSG00000106211	HSPB1	0.337991	0.00250607	0.0220023
ENSG00000119681	LTBP2	0.337665	0.00810444	0.0537933
ENSG00000279166	AC009951.4	0.337579	0.016475	0.089886
ENSG00000139329	LUM	0.337537	0.00559438	0.040943
ENSG00000126247	CAPNS1	0.337414	0.000115563	0.00186182
ENSG00000221926	TRIM16	0.336618	0.00356423	0.0289028
ENSG00000130816	DNMT1	0.33647	8.10447e-06	0.000198627
ENSG00000131323	TRAF3	0.336433	3.00932e-05	0.000616862
ENSG00000100479	POLE2	0.336415	5.8005e-05	0.00104866
ENSG00000077549	CAPZB	0.336005	1.89057e-06	5.58171e-05
ENSG00000257950	P2RX5-TAX1BP3	0.335992	4.42117e-06	0.000116934
ENSG00000176273	SLC35G1	0.335881	0.00792875	0.0528601
ENSG00000139178	C1RL	0.335257	0.00715412	0.0488548
ENSG00000155189	AGPAT5	0.335166	8.72611e-05	0.00147839
ENSG00000109881	CCDC34	0.334966	0.00374065	0.0299803
ENSG00000282851	BISPR	0.334951	0.000243088	0.00346232
ENSG00000153551	CMTM7	0.334807	9.57206e-07	3.09475e-05
ENSG00000186523	FAM86B1	0.334795	0.000597945	0.00729446
ENSG00000167380	ZNF226	0.334773	0.000557709	0.00686076
ENSG00000107562	CXCL12	0.334671	9.14025e-05	0.0015322
ENSG00000129925	PGAP6	0.334417	0.000749907	0.00868114
ENSG00000267520	AC010733.2	0.333815	0.00174732	0.0168991
ENSG00000115970	THADA	0.333657	4.50525e-05	0.000857936
ENSG00000112137	PHACTR1	0.332704	7.80519e-05	0.00135122
ENSG00000122862	SRGN	0.332679	0.00560441	0.040985
ENSG00000286388	AC026748.3	0.332622	0.0126169	0.0747254
ENSG00000141526	SLC16A3	0.332587	8.43764e-05	0.00143719
ENSG00000197496	SLC2A10	0.332586	0.000655686	0.00782576
ENSG00000135828	RNASEL	0.332375	0.00237808	0.0211517
ENSG00000151327	FAM177A1	0.33237	0.000353627	0.00470918
ENSG00000040275	SPDL1	0.33226	0.000148221	0.00229477
ENSG00000028137	TNFRSF1B	0.332096	0.000162016	0.00246428
ENSG00000171155	C1GALT1C1	0.332036	1.82647e-05	0.000408233
ENSG00000161203	AP2M1	0.331829	1.36706e-05	0.000312897
ENSG00000106268	NUDT1	0.331586	0.000777428	0.00892917
ENSG00000110057	UNC93B1	0.33158	0.000174167	0.00260529
ENSG00000137273	FOXF2	0.331311	0.00101237	0.011022
ENSG00000196159	FAT4	0.330947	7.27863e-05	0.00127631
ENSG00000162924	REL	0.330792	0.00582019	0.0420181
ENSG00000155962	CLIC2	0.330656	0.00187173	0.0177595
ENSG00000005893	LAMP2	0.330419	6.28548e-05	0.00112495
ENSG00000165097	KDM1B	0.329902	0.00179762	0.0172445
ENSG00000250303	LINC02762	0.32926	0.00476133	0.0362101
ENSG00000182287	AP1S2	0.329053	2.34171e-06	6.73613e-05
ENSG00000142539	AC020909.1	0.328943	2.96586e-06	8.34253e-05
ENSG00000198774	RASSF9	0.328898	0.00827998	0.0546725
ENSG00000228526	MIR34AHG	0.328894	0.000526633	0.00655469
ENSG00000231528	FAM225A	0.328876	0.00043759	0.00560921
ENSG00000110042	DTX4	0.328802	0.00083387	0.00944567
ENSG00000164305	CASP3	0.328631	4.81968e-05	0.000904248
ENSG00000114648	KLHL18	0.328472	5.4541e-07	1.85138e-05
ENSG00000283149	AC068631.3	0.328087	3.83341e-08	1.67047e-06
ENSG00000169826	CSGALNACT2	0.328029	0.0020189	0.0187267
ENSG00000072682	P4HA2	0.327961	0.00119352	0.0125248
ENSG00000205744	DENND1C	0.327864	0.000872078	0.00978978
ENSG00000131459	GFPT2	0.327308	0.0130697	0.0765598
ENSG00000159674	SPON2	0.327183	0.0108696	0.0672048
ENSG00000106976	DNM1	0.327056	0.0109677	0.0675476
ENSG00000131446	MGAT1	0.326937	9.15042e-07	2.97044e-05
ENSG00000108439	PNPO	0.326897	0.00101991	0.011073
ENSG00000173950	XXYLT1	0.326534	0.000390914	0.00509875
ENSG00000128656	CHN1	0.326367	0.00024418	0.00347268
ENSG00000148288	GBGT1	0.326304	2.66152e-05	0.00055513
ENSG00000196139	AKR1C3	0.32626	0.00569772	0.0414762
ENSG00000057252	SOAT1	0.326245	7.31414e-05	0.00128018
ENSG00000019991	HGF	0.325002	2.00917e-05	0.000443345
ENSG00000261771	DNAAF4-CCPG1	0.324687	2.70079e-05	0.000561475
ENSG00000198467	TPM2	0.324668	0.00859598	0.056252
ENSG00000162073	PAQR4	0.324555	8.15183e-06	0.000199531
ENSG00000231205	ZNF826P	0.324319	0.0214391	0.107983
ENSG00000131236	CAP1	0.323683	2.7982e-06	7.91771e-05
ENSG00000163545	NUAK2	0.322579	0.0114685	0.0696412
ENSG00000121297	TSHZ3	0.322463	8.24647e-05	0.00140967
ENSG00000171385	KCND3	0.321662	0.00697252	0.0480382
ENSG00000119314	PTBP3	0.321003	0.000223425	0.00323059
ENSG00000050344	NFE2L3	0.32083	7.66385e-06	0.000189045
ENSG00000110911	SLC11A2	0.32075	0.000624848	0.00754775
ENSG00000138395	CDK15	0.320727	0.000336373	0.00453009
ENSG00000154175	ABI3BP	0.320455	0.00846359	0.0556342
ENSG00000110900	TSPAN11	0.320254	0.000106284	0.00173285
ENSG00000196975	ANXA4	0.320119	2.28871e-05	0.000494149
ENSG00000264324	AC006030.1	0.319914	0.00347221	0.0282827
ENSG00000111412	C12orf49	0.31974	9.34561e-06	0.000224992
ENSG00000111670	GNPTAB	0.319683	0.00107801	0.0115719
ENSG00000226137	BAIAP2-DT	0.319562	0.000747919	0.00866866
ENSG00000169299	PGM2	0.319469	0.00377464	0.0301752
ENSG00000163902	RPN1	0.31922	6.46249e-05	0.00114907
ENSG00000164402	SEPTIN8	0.318999	0.000655879	0.00782576
ENSG00000278107	AC027575.3	0.318959	0.00164359	0.0160343
ENSG00000197046	SIGLEC15	0.318692	9.13904e-05	0.0015322
ENSG00000143185	XCL2	0.318688	0.00874492	0.0569526
ENSG00000197747	S100A10	0.318532	1.48864e-06	4.49972e-05
ENSG00000148468	FAM171A1	0.318483	0.00211697	0.0193793
ENSG00000166452	AKIP1	0.318416	1.35114e-06	4.12998e-05
ENSG00000153563	CD8A	0.318381	0.0472853	0.184221
ENSG00000153898	MCOLN2	0.318267	0.002825	0.0241565
ENSG00000111962	UST	0.31825	0.0208293	0.105944
ENSG00000013275	PSMC4	0.31823	4.15521e-06	0.000111134
ENSG00000165124	SVEP1	0.31817	0.0131401	0.0767802
ENSG00000039560	RAI14	0.318087	0.00486732	0.0367955
ENSG00000166780	BMERB1	0.317883	8.83065e-05	0.00149212
ENSG00000226248	CLIC1	0.317824	4.94425e-07	1.69952e-05
ENSG00000113657	DPYSL3	0.317593	0.000494526	0.00621602
ENSG00000070190	DAPP1	0.317534	0.0225979	0.112053
ENSG00000144843	ADPRH	0.316749	0.000525113	0.00654005
ENSG00000197045	GMFB	0.316353	2.83103e-05	0.000585992
ENSG00000140287	HDC	0.316349	0.00130959	0.0134078
ENSG00000158717	RNF166	0.316269	0.00057517	0.00704655
ENSG00000104381	GDAP1	0.316221	0.00517919	0.0385715
ENSG00000134901	POGLUT2	0.316068	0.00251973	0.0221034
ENSG00000071127	WDR1	0.315985	1.62718e-08	7.61337e-07
ENSG00000184840	TMED9	0.315791	8.39026e-07	2.74529e-05
ENSG00000229116	AL137026.1	0.31565	0.000303607	0.00416841
ENSG00000103381	CPPED1	0.315529	0.00318946	0.0264995
ENSG00000178033	CALHM5	0.315501	8.7142e-05	0.00147769
ENSG00000167552	TUBA1A	0.315361	7.55728e-06	0.00018694
ENSG00000224608	HLA-B	0.315165	0.0163638	0.0895084
ENSG00000021355	SERPINB1	0.315136	0.000202757	0.00297236
ENSG00000049656	CLPTM1L	0.314992	0.000204534	0.00299611
ENSG00000114353	GNAI2	0.314733	0.00184295	0.0175652
ENSG00000083857	FAT1	0.314429	0.00379719	0.0302793
ENSG00000145246	ATP10D	0.3144	0.00177262	0.0170658
ENSG00000115652	UXS1	0.314112	5.50921e-05	0.00101169
ENSG00000137094	DNAJB5	0.314098	0.000822487	0.00934747
ENSG00000134779	TPGS2	0.314097	0.00109488	0.0116816
ENSG00000181523	SGSH	0.31367	2.25611e-05	0.000488088
ENSG00000104312	RIPK2	0.313579	9.85808e-06	0.000235543
ENSG00000143387	CTSK	0.313523	0.00704914	0.0483562
ENSG00000048392	RRM2B	0.31297	9.87983e-05	0.00163793
ENSG00000135677	GNS	0.312875	5.22375e-05	0.000966724
ENSG00000165804	ZNF219	0.312695	0.00050384	0.0063081
ENSG00000259399	TGIF2-RAB5IF	0.312379	0.000736409	0.00856654
ENSG00000006576	PHTF2	0.312231	0.00207835	0.0191198
ENSG00000239862	IGKV1-37	0.312078	0.00368965	0.0296464
ENSG00000112773	TENT5A	0.312039	0.000330567	0.00446529
ENSG00000051128	HOMER3	0.311305	0.000244039	0.00347268
ENSG00000272914	AL359532.1	0.31128	0.00748061	0.0504826
ENSG00000204604	ZNF468	0.310995	0.000660051	0.00786075
ENSG00000102743	SLC25A15	0.310649	0.000715079	0.00835414
ENSG00000042753	AP2S1	0.310444	0.000515089	0.00642781
ENSG00000204434	POTEKP	0.310358	0.000134431	0.00210523
ENSG00000161013	MGAT4B	0.310309	0.000133887	0.00210018
ENSG00000266920	ACTBP9	0.310228	0.00324722	0.0267923
ENSG00000112249	ASCC3	0.310205	0.00149071	0.0148161
ENSG00000143324	XPR1	0.310019	1.0911e-06	3.45148e-05
ENSG00000164294	GPX8	0.309433	0.00681507	0.0471925
ENSG00000176222	ZNF404	0.309342	0.0228105	0.112505
ENSG00000119899	SLC17A5	0.309232	6.42811e-05	0.00114402
ENSG00000095015	MAP3K1	0.30898	0.000383135	0.00502137
ENSG00000132357	CARD6	0.308422	0.000227736	0.00328295
ENSG00000166311	SMPD1	0.308401	4.40607e-05	0.000840729
ENSG00000184988	TMEM106A	0.308372	0.0179187	0.0953678
ENSG00000142694	EVA1B	0.308368	5.15126e-05	0.000955165
ENSG00000138760	SCARB2	0.308254	4.56857e-09	2.42338e-07
ENSG00000010292	NCAPD2	0.308227	0.00151586	0.0149956
ENSG00000164111	ANXA5	0.308118	4.80192e-05	0.000901804
ENSG00000100345	MYH9	0.307709	0.000661406	0.00786706
ENSG00000050438	SLC4A8	0.307653	0.000635868	0.00765412
ENSG00000249437	NAIP	0.307517	0.0379581	0.159292
ENSG00000105989	WNT2	0.307453	0.00394257	0.0312176
ENSG00000112276	BVES	0.307336	0.0022411	0.0202935
ENSG00000130300	PLVAP	0.306786	0.0256162	0.122304
ENSG00000087903	RFX2	0.306722	0.0329173	0.145344
ENSG00000149179	C11orf49	0.306671	1.23315e-06	3.84334e-05
ENSG00000261061	AC092718.4	0.306583	0.00196678	0.0183956
ENSG00000138642	HERC6	0.306409	0.0305142	0.13832
ENSG00000267272	LINC01140	0.306202	0.0193248	0.100164
ENSG00000172667	ZMAT3	0.306126	0.0408725	0.167237
ENSG00000088756	ARHGAP28	0.305981	0.00365234	0.0294087
ENSG00000133119	RFC3	0.305717	0.00120211	0.0125917
ENSG00000002586	CD99	0.305578	2.8098e-08	1.24426e-06
ENSG00000134769	DTNA	0.305483	0.0166171	0.0903853
ENSG00000123213	NLN	0.305455	0.00122235	0.012699
ENSG00000104626	ERI1	0.305241	7.29175e-05	0.00127743
ENSG00000178537	SLC25A20	0.305193	0.00293832	0.0248465
ENSG00000134013	LOXL2	0.305061	0.0127095	0.075069
ENSG00000181163	NPM1	0.304946	2.15516e-05	0.000469407
ENSG00000268297	CLEC4GP1	0.304932	0.00575547	0.0417529
ENSG00000175073	VCPIP1	0.304919	0.000293807	0.00405432
ENSG00000137767	SQOR	0.304733	5.43513e-05	0.000999045
ENSG00000125744	RTN2	0.304366	2.56456e-05	0.000538444
ENSG00000110090	CPT1A	0.304026	0.000105297	0.00171822
ENSG00000171659	GPR34	0.303986	0.0205831	0.105028
ENSG00000182566	CLEC4G	0.30391	0.00121682	0.0126831
ENSG00000155849	ELMO1	0.303809	0.000951224	0.010501
ENSG00000162551	ALPL	0.303714	0.00255077	0.0223023
ENSG00000105808	RASA4	0.303645	0.0224044	0.1114
ENSG00000115641	FHL2	0.303598	0.0192269	0.0997653
ENSG00000110427	KIAA1549L	0.303587	0.000316627	0.00432535
ENSG00000244038	DDOST	0.303383	3.6843e-05	0.000728558
ENSG00000171428	NAT1	0.302891	0.00166743	0.0162252
ENSG00000253626	EIF5AL1	0.302757	0.0175232	0.0939189
ENSG00000167513	CDT1	0.302576	0.00107683	0.0115708
ENSG00000006756	ARSD	0.302263	0.000940374	0.0103993
ENSG00000226540	GAPDHP73	0.302159	0.00301668	0.0253627
ENSG00000177363	LRRN4CL	0.302148	0.018649	0.0977791
ENSG00000168268	NT5DC2	0.30182	0.00507528	0.0380057
ENSG00000132840	BHMT2	0.301803	0.00335086	0.0274572
ENSG00000197956	S100A6	0.301802	0.000227179	0.0032774
ENSG00000172578	KLHL6	0.301762	4.66003e-05	0.000882732
ENSG00000123685	BATF3	0.301231	0.000459696	0.00582048
ENSG00000137845	ADAM10	0.301224	2.58993e-05	0.000543172
ENSG00000128604	IRF5	0.301098	0.000594136	0.00725265
ENSG00000112343	TRIM38	0.300824	0.000159577	0.00243887
ENSG00000197943	PLCG2	0.300689	0.000342418	0.00458879
ENSG00000260920	AL031985.3	0.300646	0.000248602	0.00351457
ENSG00000163565	IFI16	0.300611	0.00971459	0.0616445
ENSG00000198689	SLC9A6	0.300403	1.32343e-05	0.000304804
ENSG00000130038	CRACR2A	0.300307	0.0134914	0.0782092
ENSG00000138080	EMILIN1	0.300044	0.00227565	0.020538
ENSG00000104331	IMPAD1	0.299446	0.00189584	0.0178991
ENSG00000247271	ZBED5-AS1	0.299051	0.00028919	0.00400221
ENSG00000067057	PFKP	0.299036	0.000190609	0.00281815
ENSG00000167394	ZNF668	0.298802	0.000117108	0.00187949
ENSG00000088854	C20orf194	0.29837	1.07831e-05	0.000254137
ENSG00000163389	POGLUT1	0.297796	4.95519e-05	0.000925114
ENSG00000105711	SCN1B	0.297445	0.000369853	0.00489105
ENSG00000125912	NCLN	0.297254	0.0015014	0.0148762
ENSG00000107679	PLEKHA1	0.297114	3.04354e-05	0.000623207
ENSG00000136868	SLC31A1	0.296531	3.74417e-05	0.000738098
ENSG00000102390	PBDC1	0.296467	0.000129211	0.00204366
ENSG00000064652	SNX24	0.296397	0.000334375	0.00450637
ENSG00000115380	EFEMP1	0.296262	2.7921e-05	0.000579193
ENSG00000140575	IQGAP1	0.296253	8.36331e-08	3.39579e-06
ENSG00000040487	SLC66A1	0.295885	0.0003306	0.00446529
ENSG00000165490	DDIAS	0.295723	0.00011037	0.00178875
ENSG00000223960	CHROMR	0.295371	0.00654123	0.0458801
ENSG00000005302	MSL3	0.295363	9.83438e-07	3.17208e-05
ENSG00000270800	RPS10-NUDT3	0.295159	1.5553e-05	0.000352591
ENSG00000110002	VWA5A	0.295108	0.000200149	0.00293866
ENSG00000120254	MTHFD1L	0.2951	0.021596	0.10831
ENSG00000284079	MIR4775	0.295001	0.0053509	0.0395257
ENSG00000204262	COL5A2	0.294909	0.00107961	0.0115826
ENSG00000273038	AL365203.2	0.294883	0.0213943	0.107928
ENSG00000240583	AQP1	0.294848	0.0424676	0.171628
ENSG00000120334	CENPL	0.294793	0.00114251	0.0120908
ENSG00000010295	IFFO1	0.294726	1.10645e-05	0.000259803
ENSG00000144354	CDCA7	0.294705	0.00182819	0.01745
ENSG00000174697	LEP	0.294664	0.00934995	0.0599467
ENSG00000110801	PSMD9	0.294149	0.0220613	0.110064
ENSG00000119333	WDR34	0.294105	0.000228322	0.00328891
ENSG00000122224	LY9	0.29402	0.00548156	0.0402877
ENSG00000158560	DYNC1I1	0.294019	0.00429524	0.03344
ENSG00000080546	SESN1	0.29383	0.00109626	0.0116822
ENSG00000071073	MGAT4A	0.293721	0.000978439	0.0107268
ENSG00000187815	ZFP69	0.293616	0.00146525	0.0146317
ENSG00000010704	HFE	0.293552	0.000341055	0.00457373
ENSG00000136122	BORA	0.293396	0.0019251	0.0181035
ENSG00000087088	BAX	0.292919	0.00525252	0.0389349
ENSG00000161091	MFSD12	0.292816	4.80147e-05	0.000901804
ENSG00000226054	MEMO1P1	0.292719	0.000145826	0.00226339
ENSG00000230204	FTH1P5	0.292713	2.4636e-09	1.388e-07
ENSG00000163874	ZC3H12A	0.292632	0.0262545	0.124493
ENSG00000134853	PDGFRA	0.292606	0.00249831	0.0219828
ENSG00000145354	CISD2	0.292597	3.67593e-05	0.000727657
ENSG00000154237	LRRK1	0.292566	0.000418078	0.00539395
ENSG00000124641	MED20	0.29245	8.64254e-05	0.00146684
ENSG00000204856	FAM216A	0.292442	0.000280063	0.00389572
ENSG00000170190	SLC16A5	0.292428	0.00116103	0.0122558
ENSG00000140105	WARS1	0.292372	0.0067338	0.0467828
ENSG00000048052	HDAC9	0.292132	0.0058904	0.0423597
ENSG00000224905	AP001347.1	0.291963	0.00442171	0.0341592
ENSG00000101871	MID1	0.291753	0.0214842	0.108002
ENSG00000207991	MIR601	0.291529	0.00473692	0.036082
ENSG00000111206	FOXM1	0.291445	0.000682737	0.00805537
ENSG00000183486	MX2	0.291163	0.033433	0.146866
ENSG00000159322	ADPGK	0.29115	5.38277e-06	0.000138706
ENSG00000168386	FILIP1L	0.290867	0.00844386	0.0555236
ENSG00000167106	FAM102A	0.290791	6.97596e-05	0.00122889
ENSG00000228315	GUSBP11	0.290673	0.00299659	0.025272
ENSG00000143499	SMYD2	0.290546	5.56183e-05	0.00101742
ENSG00000148655	LRMDA	0.289957	0.00117719	0.012392
ENSG00000151694	ADAM17	0.289848	0.000126308	0.00200556
ENSG00000171408	PDE7B	0.289679	0.0029114	0.0246737
ENSG00000126882	FAM78A	0.288969	0.00399241	0.0315336
ENSG00000172500	FIBP	0.288893	0.000443593	0.00566556
ENSG00000175782	SLC35E3	0.288094	3.52429e-05	0.000702754
ENSG00000253497	IGKV1-13	0.288091	0.00433754	0.0336729
ENSG00000261338	AC021016.2	0.287978	0.0049488	0.0372405
ENSG00000197989	SNHG12	0.287974	0.00465363	0.0355472
ENSG00000177697	CD151	0.287788	0.0020474	0.0189316
ENSG00000252714	RNA5SP392	0.287707	0.00335856	0.0274729
ENSG00000177058	SLC38A9	0.287517	0.000690786	0.00813019
ENSG00000241973	PI4KA	0.287349	0.000169987	0.00255894
ENSG00000139508	SLC46A3	0.287313	1.95431e-05	0.000432743
ENSG00000183935	HTR7P1	0.287276	0.000639462	0.00767314
ENSG00000115963	RND3	0.287268	0.0223821	0.111373
ENSG00000276111	SDCCAG8	0.287184	0.00792776	0.0528601
ENSG00000276230	RNH1	0.286829	3.40842e-05	0.000685391
ENSG00000104689	TNFRSF10A	0.286521	0.0348743	0.150969
ENSG00000140750	ARHGAP17	0.285583	3.3276e-05	0.000672692
ENSG00000128487	SPECC1	0.28489	0.00615518	0.0439
ENSG00000155366	RHOC	0.284451	0.000509851	0.00637079
ENSG00000177105	RHOG	0.284408	0.000133474	0.00209542
ENSG00000140022	STON2	0.284369	0.0144604	0.0818576
ENSG00000163738	MTHFD2L	0.284328	0.00703509	0.0483227
ENSG00000139192	TAPBPL	0.284148	0.00191143	0.0180195
ENSG00000197013	ZNF429	0.284006	0.00883107	0.0573959
ENSG00000145979	TBC1D7	0.283879	0.000433163	0.00555844
ENSG00000129667	RHBDF2	0.283747	0.00275995	0.0237711
ENSG00000171700	RGS19	0.283523	0.000748954	0.00867538
ENSG00000172179	PRL	0.283194	0.0328847	0.145329
ENSG00000165475	CRYL1	0.283162	7.04954e-05	0.00124071
ENSG00000185561	TLCD2	0.282556	0.0179054	0.0953678
ENSG00000143870	PDIA6	0.282275	3.765e-05	0.000741436
ENSG00000198856	OSTC	0.282033	4.99326e-06	0.000130078
ENSG00000279148	AC126474.1	0.281863	0.000273033	0.00380907
ENSG00000151883	PARP8	0.281729	0.0112121	0.068543
ENSG00000122176	FMOD	0.28166	0.0150092	0.0841329
ENSG00000138071	ACTR2	0.281511	5.72456e-05	0.00103921
ENSG00000159640	ACE	0.281308	0.0137988	0.0792671
ENSG00000205208	C4orf46	0.281278	0.00675734	0.0468805
ENSG00000188385	JAKMIP3	0.281002	0.00532321	0.0393516
ENSG00000080839	RBL1	0.280718	0.00687315	0.0475083
ENSG00000276263	TFPT	0.280714	0.000398592	0.00518469
ENSG00000143179	UCK2	0.280698	0.00101618	0.0110514
ENSG00000075223	SEMA3C	0.280579	0.0231438	0.113707
ENSG00000177885	GRB2	0.279923	4.5578e-08	1.93305e-06
ENSG00000196155	AC040160.1	0.279578	0.000788682	0.00903662
ENSG00000169604	ANTXR1	0.279433	0.00630222	0.0445882
ENSG00000272325	NUDT3	0.279429	2.42274e-06	6.93777e-05
ENSG00000172954	LCLAT1	0.279393	0.00464835	0.0355211
ENSG00000119321	FKBP15	0.279389	6.42736e-08	2.69003e-06
ENSG00000121073	SLC35B1	0.279188	8.29173e-06	0.000202176
ENSG00000072609	CHFR	0.279065	0.000587837	0.00718036
ENSG00000051341	POLQ	0.279024	0.000172288	0.00258541
ENSG00000168393	DTYMK	0.278871	9.68485e-05	0.00161214
ENSG00000119185	ITGB1BP1	0.278864	0.00235558	0.0210174
ENSG00000150764	DIXDC1	0.278802	0.00142768	0.0143393
ENSG00000182240	BACE2	0.278626	0.000146575	0.00227299
ENSG00000124209	RAB22A	0.278594	0.00013127	0.00206934
ENSG00000130520	LSM4	0.2779	0.000425844	0.00547973
ENSG00000256612	CYP2B7P	0.277886	0.0237837	0.115953
ENSG00000136514	RTP4	0.277838	0.0342404	0.149442
ENSG00000226608	FTLP3	0.277827	8.5393e-09	4.29061e-07
ENSG00000206190	ATP10A	0.277502	0.0152756	0.0851813
ENSG00000180233	ZNRF2	0.277009	0.00313822	0.0261536
ENSG00000276371	SINHCAF	0.27692	0.000889176	0.00993696
ENSG00000250302	LINC01618	0.276659	3.01372e-06	8.43976e-05
ENSG00000033100	CHPF2	0.276566	2.52545e-05	0.000531993
ENSG00000125821	DTD1	0.276399	1.02344e-05	0.000243314
ENSG00000185483	ROR1	0.276292	0.00250163	0.0219828
ENSG00000075618	FSCN1	0.276256	0.0137082	0.0788895
ENSG00000110628	SLC22A18	0.276216	0.00035227	0.00469768
ENSG00000128524	ATP6V1F	0.276101	7.75887e-05	0.00134565
ENSG00000143882	ATP6V1C2	0.275734	0.00377661	0.0301752
ENSG00000197694	SPTAN1	0.275732	0.0105828	0.0659453
ENSG00000107833	NPM3	0.27563	0.00101967	0.011073
ENSG00000127951	FGL2	0.275562	0.0389773	0.162275
ENSG00000064961	HMG20B	0.275531	0.000903131	0.0100458
ENSG00000157193	LRP8	0.274909	0.00152493	0.0150696
ENSG00000116679	IVNS1ABP	0.274794	0.015331	0.0853402
ENSG00000134285	FKBP11	0.274643	0.0130237	0.0763812
ENSG00000145882	PCYOX1L	0.274629	0.000582685	0.007122
ENSG00000111640	GAPDH	0.274291	0.000388903	0.00508645
ENSG00000260118	AL157700.1	0.274105	0.00491346	0.0370271
ENSG00000197355	UAP1L1	0.27398	0.00572694	0.0416411
ENSG00000105717	PBX4	0.27395	0.00130495	0.0133819
ENSG00000143476	DTL	0.273704	0.000887839	0.00992784
ENSG00000115419	GLS	0.273627	0.00323077	0.0266913
ENSG00000033050	ABCF2	0.273578	0.000565609	0.00694897
ENSG00000159788	RGS12	0.273561	0.000895133	0.00997699
ENSG00000105726	ATP13A1	0.273543	4.54412e-05	0.000862748
ENSG00000168781	PPIP5K1	0.273403	0.00060282	0.00734453
ENSG00000185896	LAMP1	0.273391	6.08451e-09	3.16577e-07
ENSG00000164951	PDP1	0.273138	0.00160082	0.0156974
ENSG00000158485	CD1B	0.273058	5.4333e-05	0.000999045
ENSG00000186104	CYP2R1	0.272897	0.00173107	0.0167828
ENSG00000184900	SUMO3	0.272854	9.14575e-07	2.97044e-05
ENSG00000246695	RASSF8-AS1	0.272767	0.00585009	0.0421503
ENSG00000167065	DUSP18	0.27268	6.78056e-05	0.00119779
ENSG00000135931	ARMC9	0.272033	3.69345e-05	0.00072961
ENSG00000175793	SFN	0.271992	0.00175276	0.0169344
ENSG00000147872	PLIN2	0.271852	0.00885087	0.0574657
ENSG00000122786	CALD1	0.271833	0.000100755	0.00166121
ENSG00000188486	H2AX	0.271736	0.00793609	0.0528601
ENSG00000104856	RELB	0.271618	0.00239994	0.0213361
ENSG00000112096	SOD2	0.271089	0.0171366	0.0923406
ENSG00000118762	PKD2	0.27102	0.00233527	0.0208978
ENSG00000164949	GEM	0.270917	0.0381654	0.159791
ENSG00000101464	PIGU	0.270701	0.00184993	0.0176105
ENSG00000144063	MALL	0.270676	0.021091	0.10696
ENSG00000153044	CENPH	0.270651	0.0114179	0.0694445
ENSG00000168496	FEN1	0.270553	2.25808e-05	0.000488088
ENSG00000110660	SLC35F2	0.270494	0.000651665	0.00779011
ENSG00000092847	AGO1	0.27035	3.25686e-05	0.000660493
ENSG00000136485	DCAF7	0.2703	1.09675e-05	0.000258163
ENSG00000249624	AP000295.1	0.270293	0.000174297	0.00260529
ENSG00000162522	KIAA1522	0.270144	0.000379607	0.00499231
ENSG00000197180	AC244090.1	0.269606	0.00114225	0.0120908
ENSG00000111602	TIMELESS	0.269466	8.07733e-05	0.00138698
ENSG00000115252	PDE1A	0.269455	0.0196483	0.101399
ENSG00000151881	TMEM267	0.269387	0.00144245	0.0144647
ENSG00000166451	CENPN	0.269315	0.00322992	0.0266913
ENSG00000005469	CROT	0.269266	6.37747e-05	0.0011382
ENSG00000167703	SLC43A2	0.268737	0.000959721	0.0105641
ENSG00000180448	AC004151.1	0.268721	0.0254885	0.121833
ENSG00000279423	AL445363.3	0.26854	1.36435e-06	4.15995e-05
ENSG00000104763	ASAH1	0.268447	0.000112772	0.00182303
ENSG00000065882	TBC1D1	0.268271	0.000151504	0.0023395
ENSG00000176463	SLCO3A1	0.267759	0.000546986	0.00675503
ENSG00000172331	BPGM	0.267729	0.00232434	0.0208392
ENSG00000085449	WDFY1	0.267397	0.00457289	0.035057
ENSG00000230679	ENO1-AS1	0.267307	0.0192142	0.0997264
ENSG00000249992	TMEM158	0.267261	0.00509541	0.0380965
ENSG00000165359	INTS6L	0.266879	0.0069443	0.0479132
ENSG00000113209	PCDHB5	0.266839	0.0232533	0.114068
ENSG00000104450	SPAG1	0.26658	0.0281966	0.131123
ENSG00000099785	MARCHF2	0.266554	0.0209143	0.106243
ENSG00000003137	CYP26B1	0.266539	0.0345647	0.150209
ENSG00000160789	LMNA	0.266523	0.00235091	0.0209884
ENSG00000211455	STK38L	0.266302	0.00524825	0.0389184
ENSG00000155974	GRIP1	0.266218	0.0242385	0.117479
ENSG00000159055	MIS18A	0.266149	0.00210461	0.0193427
ENSG00000162734	PEA15	0.265801	2.33411e-06	6.73461e-05
ENSG00000116830	TTF2	0.265777	0.0219541	0.109701
ENSG00000088812	ATRN	0.265744	0.000245188	0.00347923
ENSG00000173457	PPP1R14B	0.265718	0.00128324	0.013209
ENSG00000033170	FUT8	0.265697	0.00597628	0.0428004
ENSG00000153012	LGI2	0.265549	0.00041177	0.00532337
ENSG00000179029	TMEM107	0.265538	0.000711419	0.00831648
ENSG00000198771	RCSD1	0.265315	0.0181206	0.0959864
ENSG00000132274	TRIM22	0.265034	0.0199213	0.102558
ENSG00000101997	CCDC22	0.26492	0.00089504	0.00997699
ENSG00000106829	TLE4	0.264862	0.00947341	0.060619
ENSG00000123473	STIL	0.264783	0.000143508	0.00223453
ENSG00000091317	CMTM6	0.264772	0.00129276	0.0132855
ENSG00000139291	TMEM19	0.264741	0.000197359	0.00290218
ENSG00000163606	CD200R1	0.264547	0.00356424	0.0289028
ENSG00000143514	TP53BP2	0.264523	4.72434e-05	0.000893402
ENSG00000277161	PIGW	0.264493	0.0137796	0.0792028
ENSG00000082269	FAM135A	0.264275	0.000160201	0.00244252
ENSG00000261832	AC138894.1	0.26423	0.000245938	0.00348727
ENSG00000198814	GK	0.263922	0.0023177	0.0207984
ENSG00000087245	MMP2	0.26388	0.0143557	0.0814623
ENSG00000118156	ZNF541	0.263662	0.0149824	0.0840382
ENSG00000155792	DEPTOR	0.263589	0.0297767	0.136013
ENSG00000128645	HOXD1	0.263486	0.00615143	0.0438898
ENSG00000272990	AC084036.1	0.263478	0.0178785	0.0952601
ENSG00000273555	MIR6812	0.263338	4.7558e-05	0.000896681
ENSG00000115756	HPCAL1	0.263232	0.000327999	0.00444878
ENSG00000277511	AC116407.2	0.263079	0.0235693	0.115232
ENSG00000170468	RIOX1	0.263017	0.0003328	0.00448832
ENSG00000186088	GSAP	0.262956	0.00317812	0.0264284
ENSG00000102900	NUP93	0.262882	0.000263237	0.00369676
ENSG00000103042	SLC38A7	0.26276	0.000119296	0.00190903
ENSG00000130449	ZSWIM6	0.262348	0.0010773	0.0115708
ENSG00000154127	UBASH3B	0.262267	0.000918874	0.0102089
ENSG00000117385	P3H1	0.26224	0.000380607	0.0049994
ENSG00000277443	MARCKS	0.262232	0.00528343	0.0391183
ENSG00000081818	PCDHB4	0.262231	0.00880642	0.0572944
ENSG00000196372	ASB13	0.262167	0.00305482	0.0256156
ENSG00000137752	CASP1	0.262164	0.0068838	0.0475646
ENSG00000166444	DENND2B	0.262062	0.000165315	0.00250446
ENSG00000152240	HAUS1	0.26186	0.00622674	0.0442117
ENSG00000135046	ANXA1	0.26174	6.52867e-05	0.00115975
ENSG00000129009	ISLR	0.261601	0.0214574	0.107984
ENSG00000133138	TBC1D8B	0.261314	0.00279375	0.023997
ENSG00000244509	APOBEC3C	0.261181	0.00177636	0.0170919
ENSG00000238113	LINC01410	0.260842	0.0318833	0.142313
ENSG00000125877	ITPA	0.260768	5.97433e-05	0.00107634
ENSG00000273544	SNORA44	0.260691	0.0356985	0.153179
ENSG00000106105	GARS1	0.260645	0.000382587	0.00501764
ENSG00000117450	PRDX1	0.260545	4.47538e-05	0.000853099
ENSG00000171365	CLCN5	0.260502	0.00016913	0.00254805
ENSG00000070759	TESK2	0.260468	0.000255159	0.00360192
ENSG00000101152	DNAJC5	0.260309	6.39052e-05	0.00113946
ENSG00000134684	YARS1	0.260209	0.000159417	0.00243837
ENSG00000187676	B3GLCT	0.260139	0.0405827	0.166304
