# Supplementary material for: Assessing the Contribution of Relative Macrophage Frequencies to Subcutaneous Adipose Tissue
Source: Front Nutr. 2021 May 31;8:675935. doi: 10.3389/fnut.2021.675935 (PMC8200404; doi:10.3389/fnut.2021.675935)
Supplement: Supplementary file 1 [file Data_Sheet_1.ZIP › Tables/Table S12.xlsx]

## Sheet: Sheet 1
Table S12. Significantly downregulated genes sensitivity analysis that excludes study GSE27916
for the M3 vs M0 group comparison adjusted for sex and study (model 1).
The log 2 fold changes, nominal and FDR p-values are shown.
Ensembl GeneID	Gene Symbol	log2FC	p	FDR-p
ENSG00000134548	SPX	-1.66606	2.54129e-06	7.23375e-05
ENSG00000206384	COL6A6	-1.62142	5.73427e-07	1.9327e-05
ENSG00000164879	CA3	-1.56327	1.18116e-05	0.000274974
ENSG00000160862	AZGP1	-1.5593	6.39757e-10	4.12979e-08
ENSG00000140284	SLC27A2	-1.44974	2.82023e-05	0.000584392
ENSG00000163736	PPBP	-1.34347	0.00384194	0.0305989
ENSG00000077616	NAALAD2	-1.28808	8.88139e-10	5.52707e-08
ENSG00000130876	SLC7A10	-1.1883	2.49708e-07	9.02311e-06
ENSG00000099954	CECR2	-1.17066	1.52641e-08	7.19489e-07
ENSG00000138835	RGS3	-0.983412	1.00651e-07	4.0504e-06
ENSG00000138678	GPAT3	-0.976433	0.000100843	0.00166121
ENSG00000174145	NWD2	-0.968485	0.00049445	0.00621602
ENSG00000084674	APOB	-0.95362	0.000179282	0.00267141
ENSG00000165028	NIPSNAP3B	-0.944011	3.98398e-07	1.39976e-05
ENSG00000100344	PNPLA3	-0.939915	4.74357e-06	0.000124424
ENSG00000166473	PKD1L2	-0.925168	6.72028e-05	0.00118935
ENSG00000073605	GSDMB	-0.894837	1.54316e-07	5.92468e-06
ENSG00000165323	FAT3	-0.894351	0.000390466	0.0050964
ENSG00000136383	ALPK3	-0.884211	2.41986e-07	8.81097e-06
ENSG00000170522	ELOVL6	-0.880009	0.0123394	0.0735462
ENSG00000264968	AC090844.2	-0.876275	9.19174e-05	0.00153948
ENSG00000172425	TTC36	-0.861122	6.98827e-07	2.31843e-05
ENSG00000119711	ALDH6A1	-0.851167	1.0696e-10	8.05074e-09
ENSG00000163737	PF4	-0.848421	0.0061486	0.043886
ENSG00000137441	FGFBP2	-0.840291	0.00200124	0.0186264
ENSG00000118729	CASQ2	-0.8366	9.86323e-05	0.00163754
ENSG00000176194	CIDEA	-0.827786	2.13012e-05	0.000465182
ENSG00000186458	DEFB132	-0.825951	0.0116879	0.0705236
ENSG00000185100	ADSS1	-0.818102	4.59223e-07	1.59e-05
ENSG00000165730	STOX1	-0.803974	2.3866e-05	0.000510079
ENSG00000166292	TMEM100	-0.797887	1.81751e-08	8.38034e-07
ENSG00000169710	FASN	-0.791766	0.000127745	0.00202383
ENSG00000112715	VEGFA	-0.787989	1.08935e-10	8.13509e-09
ENSG00000119915	ELOVL3	-0.784347	2.41087e-05	0.00051239
ENSG00000118596	SLC16A7	-0.781976	0.000103836	0.00169902
ENSG00000163993	S100P	-0.78115	0.00786242	0.052556
ENSG00000160678	S100A1	-0.778641	3.9161e-05	0.000763299
ENSG00000105205	CLC	-0.758217	0.00416389	0.0326443
ENSG00000134324	LPIN1	-0.745883	4.34952e-07	1.51746e-05
ENSG00000150051	MKX	-0.7457	0.000574629	0.00704615
ENSG00000198963	RORB	-0.743831	0.024268	0.117562
ENSG00000149485	FADS1	-0.740223	0.00392987	0.03113
ENSG00000134775	FHOD3	-0.739279	0.00105618	0.0114147
ENSG00000152642	GPD1L	-0.735689	9.94616e-09	4.93241e-07
ENSG00000166165	CKB	-0.727775	5.10863e-09	2.70232e-07
ENSG00000106772	PRUNE2	-0.727718	0.00265303	0.0230587
ENSG00000116761	CTH	-0.726533	2.48297e-05	0.000524787
ENSG00000145708	CRHBP	-0.716338	0.000551886	0.00681112
ENSG00000122691	TWIST1	-0.708021	3.07228e-06	8.57851e-05
ENSG00000103034	NDRG4	-0.706727	0.000166504	0.00251718
ENSG00000175161	CADM2	-0.701825	8.05556e-05	0.00138698
ENSG00000081760	AACS	-0.698842	0.000173824	0.0026023
ENSG00000166582	CENPV	-0.698235	1.81523e-07	6.85862e-06
ENSG00000163221	S100A12	-0.69598	0.0475378	0.18471
ENSG00000142973	CYP4B1	-0.681914	0.00274132	0.0236319
ENSG00000008311	AASS	-0.681066	7.86926e-08	3.22962e-06
ENSG00000119147	ECRG4	-0.678872	7.88841e-05	0.00136315
ENSG00000135744	AGT	-0.678714	0.000364088	0.00482822
ENSG00000172572	PDE3A	-0.675404	6.67136e-08	2.78602e-06
ENSG00000180871	CXCR2	-0.670742	0.0468148	0.182833
ENSG00000285854	AC010197.2	-0.670258	0.0463384	0.18177
ENSG00000087237	CETP	-0.664064	0.0121821	0.0728209
ENSG00000166123	GPT2	-0.659064	4.33642e-07	1.51746e-05
ENSG00000035664	DAPK2	-0.658059	1.43782e-07	5.59927e-06
ENSG00000117479	SLC19A2	-0.656341	0.000190022	0.00281384
ENSG00000256632	AC135586.2	-0.653308	5.52089e-09	2.90426e-07
ENSG00000160972	PPP1R16A	-0.651369	4.34982e-06	0.000115367
ENSG00000163884	KLF15	-0.650016	1.47197e-08	6.9555e-07
ENSG00000134463	ECHDC3	-0.646835	3.48284e-06	9.50196e-05
ENSG00000165959	CLMN	-0.64618	4.0256e-05	0.000781442
ENSG00000111058	ACSS3	-0.640334	1.60893e-06	4.84791e-05
ENSG00000206120	EGFEM1P	-0.63558	0.000116753	0.00187782
ENSG00000124253	PCK1	-0.632841	0.00170615	0.0165597
ENSG00000091844	RGS17	-0.630294	0.00187273	0.0177601
ENSG00000123080	CDKN2C	-0.62714	6.07759e-07	2.04119e-05
ENSG00000235688	SNTG2-AS1	-0.621994	0.000960571	0.0105674
ENSG00000206177	HBM	-0.621574	0.0324965	0.144218
ENSG00000144908	ALDH1L1	-0.612308	1.01533e-05	0.000241686
ENSG00000166816	LDHD	-0.611352	0.000193252	0.00285279
ENSG00000133317	LGALS12	-0.610299	5.77671e-05	0.00104668
ENSG00000276776	TC2N	-0.608952	0.00132072	0.0134789
ENSG00000214456	PLIN5	-0.607611	5.17339e-07	1.7687e-05
ENSG00000173253	DMRT2	-0.605091	0.000810138	0.00924353
ENSG00000167232	ZNF91	-0.604795	7.65544e-07	2.52219e-05
ENSG00000114790	ARHGEF26	-0.604421	7.21372e-05	0.00126726
ENSG00000108924	HLF	-0.603194	1.07508e-05	0.000253689
ENSG00000149809	TM7SF2	-0.598557	3.98066e-06	0.000106916
ENSG00000080493	SLC4A4	-0.597807	0.000177418	0.00264571
ENSG00000137941	TTLL7	-0.594734	6.93684e-06	0.000174272
ENSG00000214776	AC092821.2	-0.594571	0.00286586	0.0244182
ENSG00000076555	ACACB	-0.58852	2.95386e-10	2.0234e-08
ENSG00000280018	CU634019.6	-0.582673	0.0138039	0.0792725
ENSG00000141576	RNF157	-0.571601	3.77833e-05	0.000742526
ENSG00000103528	SYT17	-0.569774	0.00045725	0.00580108
ENSG00000166823	MESP1	-0.569518	6.61766e-07	2.21241e-05
ENSG00000278540	ACACA	-0.568505	4.18721e-05	0.000806239
ENSG00000197442	MAP3K5	-0.568364	0.000319164	0.00435376
ENSG00000112246	SIM1	-0.567657	0.0189799	0.0990233
ENSG00000131473	ACLY	-0.566544	0.00139488	0.0140692
ENSG00000160339	FCN2	-0.565821	0.000617958	0.0074954
ENSG00000091831	ESR1	-0.564657	2.04264e-05	0.000449169
ENSG00000253661	ZFHX4-AS1	-0.5644	0.00151858	0.0150147
ENSG00000170525	PFKFB3	-0.564201	6.9031e-08	2.87021e-06
ENSG00000165115	KIF27	-0.563783	1.59567e-07	6.08946e-06
ENSG00000144115	THNSL2	-0.561944	0.000329872	0.00446529
ENSG00000114200	BCHE	-0.558119	0.00620098	0.0441008
ENSG00000135917	SLC19A3	-0.556376	0.00010844	0.00176197
ENSG00000163629	PTPN13	-0.553186	9.88281e-05	0.00163793
ENSG00000140932	CMTM2	-0.549804	0.0306444	0.138679
ENSG00000064989	CALCRL	-0.548011	6.36468e-06	0.000161604
ENSG00000197321	SVIL	-0.546713	2.06157e-05	0.000452807
ENSG00000160886	LY6K	-0.546608	0.000463428	0.00586382
ENSG00000091513	TF	-0.543935	0.0193824	0.100353
ENSG00000123612	ACVR1C	-0.54236	9.32389e-10	5.75893e-08
ENSG00000154645	CHODL	-0.541475	0.00112688	0.011975
ENSG00000284203	MIR29B2	-0.540371	7.71707e-05	0.00133962
ENSG00000114737	CISH	-0.538942	0.00270852	0.0234022
ENSG00000043591	ADRB1	-0.53721	0.00133854	0.0135945
ENSG00000117791	MARC2	-0.535334	1.26047e-11	1.09604e-09
ENSG00000070159	PTPN3	-0.532259	1.12044e-06	3.52668e-05
ENSG00000135821	GLUL	-0.531022	9.21753e-09	4.60707e-07
ENSG00000102287	GABRE	-0.529502	7.56663e-05	0.00131708
ENSG00000274126	C14orf180	-0.528612	0.000233486	0.00334517
ENSG00000163145	C1QTNF7	-0.523875	0.00799202	0.0531954
ENSG00000046889	PREX2	-0.522745	0.000669559	0.00792745
ENSG00000173599	PC	-0.522139	4.34278e-05	0.000830817
ENSG00000164849	GPR146	-0.519264	3.64482e-05	0.00072225
ENSG00000143768	LEFTY2	-0.518315	0.00812236	0.0538559
ENSG00000164708	PGAM2	-0.517963	0.00110008	0.0117163
ENSG00000185946	RNPC3	-0.516597	0.00187573	0.0177798
ENSG00000100417	PMM1	-0.51633	1.93506e-05	0.000429479
ENSG00000055732	MCOLN3	-0.515497	0.00289055	0.0245669
ENSG00000131069	ACSS2	-0.513995	1.3262e-05	0.00030501
ENSG00000096060	FKBP5	-0.510864	0.00986375	0.0623416
ENSG00000229939	AL589880.1	-0.508862	0.00101736	0.011058
ENSG00000163050	COQ8A	-0.506196	4.43456e-06	0.000117125
ENSG00000254109	RBPMS-AS1	-0.504497	2.02194e-05	0.000445645
ENSG00000147454	SLC25A37	-0.504393	0.0380646	0.159583
ENSG00000215845	TSTD1	-0.504199	0.00929484	0.0597108
ENSG00000199094	MIR30C2	-0.503792	0.000437709	0.00560921
ENSG00000111052	LIN7A	-0.503747	0.000296869	0.00408769
ENSG00000127955	GNAI1	-0.503745	2.08744e-07	7.74877e-06
ENSG00000176720	BOK	-0.502719	9.2711e-05	0.00155125
ENSG00000157064	NMNAT2	-0.502295	0.00156644	0.0154159
ENSG00000274089	PRIMA1	-0.500824	0.000312216	0.00427122
ENSG00000101695	RNF125	-0.500524	5.64799e-05	0.00102953
ENSG00000215559	ANKRD20A11P	-0.496724	0.00386133	0.0306892
ENSG00000113231	PDE8B	-0.495651	0.00120723	0.0126208
ENSG00000180660	MAB21L1	-0.495492	0.00164741	0.0160633
ENSG00000124615	MOCS1	-0.49538	0.000117154	0.00187949
ENSG00000165996	HACD1	-0.493312	0.000176484	0.00263385
ENSG00000196353	CPNE4	-0.492562	0.00137008	0.0138631
ENSG00000185950	IRS2	-0.491595	2.88714e-07	1.0354e-05
ENSG00000187775	DNAH17	-0.490351	0.00173518	0.0168072
ENSG00000009950	MLXIPL	-0.490033	0.00012731	0.00201862
ENSG00000196274	AC027243.1	-0.489981	0.00710061	0.0486402
ENSG00000182963	GJC1	-0.489564	5.63756e-06	0.00014449
ENSG00000141469	SLC14A1	-0.488759	0.00665634	0.04638
ENSG00000164442	CITED2	-0.487149	0.00037068	0.00489858
ENSG00000139631	CSAD	-0.486095	4.75208e-05	0.000896681
ENSG00000278991	AC090181.3	-0.485272	0.00150533	0.0149069
ENSG00000054690	PLEKHH1	-0.484969	0.000112571	0.00182132
ENSG00000011198	ABHD5	-0.484388	0.000240367	0.00343642
ENSG00000158571	PFKFB1	-0.483011	2.53434e-05	0.000533276
ENSG00000125878	TCF15	-0.482332	0.000152351	0.00234347
ENSG00000206567	AC022007.1	-0.481061	4.36027e-05	0.000832824
ENSG00000138796	HADH	-0.474473	7.76746e-10	4.91414e-08
ENSG00000142748	FCN3	-0.474314	0.00479623	0.0363883
ENSG00000172057	ORMDL3	-0.474139	2.08517e-05	0.000456938
ENSG00000066583	ISOC1	-0.474031	8.60753e-05	0.00146221
ENSG00000138074	SLC5A6	-0.473793	2.98137e-05	0.000611792
ENSG00000171723	GPHN	-0.47138	1.79592e-05	0.000402061
ENSG00000180530	NRIP1	-0.46978	1.76554e-07	6.68414e-06
ENSG00000176974	SHMT1	-0.469533	9.48462e-06	0.000227762
ENSG00000164736	SOX17	-0.469375	0.00552858	0.0406019
ENSG00000161267	BDH1	-0.469267	0.00122024	0.012695
ENSG00000087338	GMCL1	-0.468401	9.22282e-06	0.000222881
ENSG00000152270	PDE3B	-0.468143	5.39698e-07	1.83526e-05
ENSG00000164066	INTU	-0.468129	0.000956041	0.0105358
ENSG00000138134	STAMBPL1	-0.465499	0.000285606	0.00396413
ENSG00000124003	MOGAT1	-0.463514	0.000868385	0.00976767
ENSG00000160111	CPAMD8	-0.461201	0.00120198	0.0125917
ENSG00000187742	SECISBP2	-0.460499	0.000317609	0.00433564
ENSG00000169418	NPR1	-0.460359	5.18301e-07	1.76882e-05
ENSG00000153446	C16orf89	-0.460091	0.000385436	0.00504804
ENSG00000165113	GKAP1	-0.45914	5.09243e-06	0.000132299
ENSG00000256771	ZNF253	-0.458892	1.04682e-06	3.33911e-05
ENSG00000096717	SIRT1	-0.458357	2.30483e-05	0.000494824
ENSG00000198523	PLN	-0.456541	0.023002	0.113214
ENSG00000173535	TNFRSF10C	-0.45449	0.0248032	0.119516
ENSG00000181234	TMEM132C	-0.453045	1.47706e-05	0.000337666
ENSG00000138411	HECW2	-0.452399	0.00042672	0.00548685
ENSG00000187840	EIF4EBP1	-0.449598	0.000339164	0.0045548
ENSG00000172554	SNTG2	-0.44953	0.000145837	0.00226339
ENSG00000138792	ENPEP	-0.448313	0.00181826	0.0173908
ENSG00000270055	AC127502.2	-0.447684	0.00281704	0.0241209
ENSG00000272414	FAM47E-STBD1	-0.447153	3.20822e-05	0.000654112
ENSG00000122435	TRMT13	-0.446704	0.00327857	0.0269604
ENSG00000262655	SPON1	-0.446641	0.000166552	0.00251718
ENSG00000106004	HOXA5	-0.446607	0.000689112	0.00811549
ENSG00000118985	ELL2	-0.446584	0.00420759	0.032898
ENSG00000144362	PHOSPHO2	-0.446188	0.00652017	0.0457493
ENSG00000121716	PILRB	-0.445385	0.00185048	0.0176105
ENSG00000121310	ECHDC2	-0.443832	3.10193e-06	8.62336e-05
ENSG00000115361	ACADL	-0.443243	1.89573e-05	0.000421241
ENSG00000165633	VSTM4	-0.442105	0.000272508	0.00380453
ENSG00000165084	C8orf34	-0.441836	0.00715774	0.0488548
ENSG00000176533	GNG7	-0.441029	9.38789e-06	0.000225724
ENSG00000180785	OR51E1	-0.441025	0.0374562	0.158015
ENSG00000184906	AMYH02020865.1	-0.440342	0.0169652	0.0916912
ENSG00000167969	ECI1	-0.439807	6.56315e-06	0.000165539
ENSG00000162407	PLPP3	-0.437676	0.000497412	0.00624404
ENSG00000168917	SLC35G2	-0.437638	1.93041e-07	7.23637e-06
ENSG00000138772	ANXA3	-0.437074	0.0119118	0.0715119
ENSG00000173926	MARCHF3	-0.435719	0.000771928	0.00888207
ENSG00000107537	PHYH	-0.435494	4.49414e-08	1.91458e-06
ENSG00000137642	SORL1	-0.435007	0.0174518	0.0936683
ENSG00000188735	TMEM120B	-0.434606	0.00241525	0.02144
ENSG00000186205	MARC1	-0.433079	2.71057e-06	7.68115e-05
ENSG00000120332	TNN	-0.432687	0.00290623	0.0246518
ENSG00000130821	SLC6A8	-0.432579	0.000746809	0.00866108
ENSG00000107186	MPDZ	-0.432512	1.06815e-05	0.000252711
ENSG00000152492	CCDC50	-0.431545	3.87216e-08	1.68351e-06
ENSG00000170293	CMTM8	-0.431378	0.000149432	0.00231164
ENSG00000182782	HCAR2	-0.430982	0.000183329	0.00272531
ENSG00000112559	MDFI	-0.430728	0.000481569	0.00607722
ENSG00000147548	NSD3	-0.430266	0.00269298	0.0233314
ENSG00000176907	TCIM	-0.43007	0.0118477	0.0711944
ENSG00000088179	PTPN4	-0.429765	0.00064576	0.00773896
ENSG00000163687	DNASE1L3	-0.429529	0.020294	0.103943
ENSG00000162496	DHRS3	-0.428051	9.70653e-06	0.000232213
ENSG00000117054	ACADM	-0.427891	8.07382e-05	0.00138698
ENSG00000121057	AKAP1	-0.427678	3.10016e-05	0.000634117
ENSG00000135245	HILPDA	-0.425885	0.00307018	0.0256829
ENSG00000117525	F3	-0.425684	0.000390224	0.0050964
ENSG00000005961	ITGA2B	-0.425521	0.000358287	0.00476456
ENSG00000269955	FMC1-LUC7L2	-0.425423	9.54979e-06	0.000228751
ENSG00000146938	NLGN4X	-0.4254	0.00359774	0.0291168
ENSG00000092621	PHGDH	-0.42265	0.00323696	0.0267309
ENSG00000211829	TRDC	-0.421974	0.0310999	0.139916
ENSG00000239218	RPS20P22	-0.420563	0.00141783	0.0142554
ENSG00000081913	PHLPP1	-0.418508	0.00275236	0.0237164
ENSG00000076662	ICAM3	-0.416909	0.000611341	0.00742934
ENSG00000129757	CDKN1C	-0.416508	8.20643e-05	0.00140603
ENSG00000251637	LINC02754	-0.416221	0.0243266	0.117816
ENSG00000271533	Z83843.1	-0.415969	0.00175637	0.0169521
ENSG00000184005	ST6GALNAC3	-0.415584	0.00848038	0.0557061
ENSG00000228463	AP006222.1	-0.414553	0.00981172	0.0620952
ENSG00000102471	NDFIP2	-0.414376	0.000207132	0.00302951
ENSG00000109929	SC5D	-0.41428	0.00207504	0.0191064
ENSG00000134824	FADS2	-0.413982	0.0111066	0.0680728
ENSG00000237887	RPL23AP32	-0.413866	0.00121992	0.012695
ENSG00000108244	KRT23	-0.412984	0.0012176	0.0126842
ENSG00000131097	HIGD1B	-0.411888	0.00242972	0.0215206
ENSG00000224958	PGM5-AS1	-0.41159	0.00486298	0.0367775
ENSG00000241158	ADAMTS9-AS1	-0.409966	0.0108131	0.0669419
ENSG00000167434	CA4	-0.409638	0.00530294	0.039217
ENSG00000113971	NPHP3	-0.409444	0.000527293	0.00655501
ENSG00000163536	SERPINI1	-0.409168	0.00855049	0.0560047
ENSG00000224660	SH3BP5-AS1	-0.408873	4.07147e-05	0.000786339
ENSG00000269887	AL391001.1	-0.408327	0.000338349	0.00455027
ENSG00000169047	IRS1	-0.408155	0.00105796	0.0114275
ENSG00000107372	ZFAND5	-0.407371	0.000139556	0.00218012
ENSG00000151150	ANK3	-0.407147	0.0239403	0.116478
ENSG00000058056	USP13	-0.406941	7.57338e-05	0.00131708
ENSG00000176171	BNIP3	-0.406031	1.05118e-08	5.17249e-07
ENSG00000138640	FAM13A	-0.405229	0.000651597	0.00779011
ENSG00000155744	FAM126B	-0.404118	3.85336e-05	0.000754158
ENSG00000241684	ADAMTS9-AS2	-0.403388	0.00584827	0.0421503
ENSG00000274471	AC242376.2	-0.403265	0.0286898	0.132575
ENSG00000170264	FAM161A	-0.403244	0.00579089	0.041914
ENSG00000102755	FLT1	-0.401303	9.97938e-05	0.00165106
ENSG00000083123	BCKDHB	-0.400821	4.8946e-05	0.000915598
ENSG00000204789	ZNF204P	-0.400597	0.00168775	0.0164062
ENSG00000003402	CFLAR	-0.400551	0.0137398	0.0790235
ENSG00000156218	ADAMTSL3	-0.400425	0.00287035	0.0244455
ENSG00000068976	PYGM	-0.400309	0.034204	0.149323
ENSG00000049323	LTBP1	-0.399634	1.77108e-05	0.000397251
ENSG00000197776	KLHDC1	-0.39946	0.00100748	0.010985
ENSG00000173848	NET1	-0.399411	0.00148369	0.0147748
ENSG00000182985	CADM1	-0.398624	0.000289676	0.00400603
ENSG00000198300	PEG3	-0.39837	0.0178627	0.0952295
ENSG00000171621	SPSB1	-0.395478	0.00498858	0.0374596
ENSG00000187260	WDR86	-0.395222	0.0130775	0.0765624
ENSG00000182378	PLCXD1	-0.394911	0.00214432	0.0195754
ENSG00000161649	CD300LG	-0.394661	3.16175e-06	8.77686e-05
ENSG00000121210	TMEM131L	-0.393399	8.23897e-05	0.00140966
ENSG00000132170	PPARG	-0.393331	4.9044e-05	0.00091653
ENSG00000124440	HIF3A	-0.392457	0.00438562	0.0339217
ENSG00000156735	BAG4	-0.39226	1.53535e-05	0.000349314
ENSG00000137573	SULF1	-0.391729	0.0138956	0.0796072
ENSG00000017427	IGF1	-0.389871	0.000605569	0.00737244
ENSG00000099875	MKNK2	-0.388541	2.82375e-09	1.56316e-07
ENSG00000124102	PI3	-0.388509	0.00144046	0.0144524
ENSG00000275501	MUC20	-0.386326	0.000639281	0.00767314
ENSG00000118482	PHF3	-0.386295	2.67652e-05	0.000557039
ENSG00000111913	RIPOR2	-0.385877	0.0250776	0.120412
ENSG00000178922	HYI	-0.385434	3.35392e-05	0.000675213
ENSG00000064225	ST3GAL6	-0.384592	0.00161863	0.0158476
ENSG00000244734	HBB	-0.384519	0.0307544	0.138945
ENSG00000278119	GOLGA8J	-0.383945	0.000240599	0.00343643
ENSG00000157782	CABP1	-0.383871	1.60717e-05	0.000363052
ENSG00000172901	LVRN	-0.383232	0.00207951	0.0191213
ENSG00000172340	SUCLG2	-0.382931	0.00340107	0.0277849
ENSG00000072657	TRHDE	-0.382852	0.00250042	0.0219828
ENSG00000171105	INSR	-0.382759	4.77e-05	0.000898468
ENSG00000159131	GART	-0.38275	0.00211709	0.0193793
ENSG00000181192	DHTKD1	-0.382664	1.76907e-06	5.2556e-05
ENSG00000109906	ZBTB16	-0.381758	0.0108985	0.0672425
ENSG00000244234	GMCL2	-0.38071	0.00686706	0.0474834
ENSG00000163485	ADORA1	-0.379056	0.00575125	0.0417382
ENSG00000100625	SIX4	-0.379047	0.00130864	0.0134078
ENSG00000150907	FOXO1	-0.37888	4.04871e-05	0.000785129
ENSG00000114054	PCCB	-0.378685	3.23463e-05	0.000658087
ENSG00000188536	HBA2	-0.377607	0.0194116	0.100449
ENSG00000044446	PHKA2	-0.377536	2.092e-06	6.09142e-05
ENSG00000101049	SGK2	-0.377404	0.0030212	0.0253895
ENSG00000236333	TRHDE-AS1	-0.377232	0.0171513	0.0923939
ENSG00000101605	MYOM1	-0.376757	0.000330623	0.00446529
ENSG00000252139	AC090227.1	-0.376301	0.00204584	0.0189305
ENSG00000184508	HDDC3	-0.374894	5.17206e-06	0.000134185
ENSG00000181751	C5orf30	-0.374409	0.0363836	0.155139
ENSG00000114857	NKTR	-0.373984	0.00720034	0.0490752
ENSG00000092445	TYRO3	-0.372882	4.06938e-05	0.000786339
ENSG00000174899	SLC66A1L	-0.372612	0.00138888	0.0140161
ENSG00000188732	FAM221A	-0.372167	5.37808e-05	0.000991431
ENSG00000188933	USP32P1	-0.371776	0.00722344	0.0491799
ENSG00000230578	AC234781.5	-0.370775	0.000309282	0.00423411
ENSG00000164754	RAD21	-0.370632	0.00103408	0.011195
ENSG00000260912	AL158206.1	-0.369219	0.00963946	0.0613722
ENSG00000177990	DPY19L2	-0.368877	0.0110217	0.0677439
ENSG00000197083	ZNF300P1	-0.36864	0.0130379	0.0764413
ENSG00000158373	H2BC5	-0.368454	0.00977091	0.0619193
ENSG00000185813	PCYT2	-0.367343	0.00108402	0.0116037
ENSG00000163697	APBB2	-0.36713	7.63717e-06	0.000188631
ENSG00000175745	NR2F1	-0.366407	0.00100614	0.0109799
ENSG00000151692	RNF144A	-0.366005	0.00193305	0.0181604
ENSG00000147592	LACTB2	-0.365839	0.00182903	0.01745
ENSG00000211899	IGHM	-0.365593	0.0349423	0.151194
ENSG00000152402	GUCY1A2	-0.365468	0.0110444	0.0678421
ENSG00000230333	AC004160.1	-0.365417	0.00305979	0.0256255
ENSG00000047346	FAM214A	-0.365246	0.000806393	0.00921737
ENSG00000144357	UBR3	-0.364282	0.000625405	0.00754775
ENSG00000280099	AL603750.1	-0.364236	3.2888e-05	0.000665554
ENSG00000165525	NEMF	-0.364134	0.00642011	0.0451971
ENSG00000173638	SLC19A1	-0.363973	0.000649384	0.0077775
ENSG00000047410	TPR	-0.363876	0.0373922	0.15792
ENSG00000115486	GGCX	-0.363349	0.00733254	0.0497625
ENSG00000221886	ZBED8	-0.363297	0.00182678	0.01745
ENSG00000065243	PKN2	-0.362958	0.00258428	0.0225642
ENSG00000287255	AC007877.1	-0.36189	0.000403701	0.00524041
ENSG00000186472	PCLO	-0.361589	0.0439824	0.17592
ENSG00000126858	RHOT1	-0.361231	5.38278e-07	1.83371e-05
ENSG00000069275	NUCKS1	-0.360685	0.0223323	0.111212
ENSG00000163053	SLC16A14	-0.36048	0.0026671	0.0231387
ENSG00000256235	SMIM3	-0.360131	0.000964466	0.0106041
ENSG00000166148	AVPR1A	-0.360095	0.00297951	0.0251502
ENSG00000102786	INTS6	-0.359691	0.000224016	0.00323668
ENSG00000240935	PLGLA	-0.358989	0.0287773	0.132818
ENSG00000189077	TMEM120A	-0.357095	8.92036e-05	0.00150328
ENSG00000225731	AP001627.1	-0.357024	9.80179e-05	0.00162876
ENSG00000181938	GINS3	-0.356324	0.00206897	0.0190611
ENSG00000282241	AL121839.6	-0.355994	0.00992222	0.0625866
ENSG00000266086	AC015813.2	-0.35554	0.00327131	0.0269604
ENSG00000158321	AUTS2	-0.355492	0.000274881	0.00383175
ENSG00000265996	MIR3671	-0.35491	0.00105473	0.0114056
ENSG00000189306	RRP7A	-0.354358	0.00568836	0.0414397
ENSG00000269939	PCF11-AS1	-0.354194	0.00619295	0.0441008
ENSG00000078295	ADCY2	-0.353877	0.00621085	0.0441482
ENSG00000119138	KLF9	-0.353118	0.019561	0.101086
ENSG00000278931	CR381670.1	-0.352863	0.0249136	0.119926
ENSG00000270629	NBPF14	-0.352314	0.0486744	0.187937
ENSG00000228794	LINC01128	-0.352251	0.000188127	0.00278794
ENSG00000260907	AC015818.2	-0.351918	0.00244082	0.0215987
ENSG00000106804	C5	-0.351529	0.00886418	0.0575326
ENSG00000235105	AL356968.2	-0.350478	5.14539e-05	0.000955006
ENSG00000173611	SCAI	-0.350162	0.00142921	0.0143471
ENSG00000246022	ALDH1L1-AS2	-0.349951	0.000441741	0.00564947
ENSG00000157152	SYN2	-0.349803	0.00988602	0.0624203
ENSG00000196199	MPHOSPH8	-0.348875	0.00595467	0.042669
ENSG00000197008	ZNF138	-0.348759	0.000258378	0.00363928
ENSG00000137675	MMP27	-0.348752	0.0181188	0.0959864
ENSG00000111077	TNS2	-0.348693	0.000242715	0.00346127
ENSG00000186951	PPARA	-0.348269	5.702e-05	0.00103808
ENSG00000168952	STXBP6	-0.347835	0.0368801	0.156416
ENSG00000145777	TSLP	-0.347671	0.0392305	0.163008
ENSG00000153165	RGPD3	-0.347618	0.0075283	0.0506412
ENSG00000132541	RIDA	-0.347401	0.000472491	0.00597453
ENSG00000128573	FOXP2	-0.347013	0.00663741	0.0462828
ENSG00000120549	KIAA1217	-0.34701	5.83496e-05	0.00105322
ENSG00000215187	FAM166B	-0.347007	0.00292862	0.0247865
ENSG00000260565	ERVK13-1	-0.346942	0.0170177	0.0918039
ENSG00000115942	ORC2	-0.346529	0.00442583	0.0341773
ENSG00000144891	AGTR1	-0.346376	0.000217882	0.00316004
ENSG00000109458	GAB1	-0.346211	0.00280435	0.0240447
ENSG00000183549	ACSM5	-0.346154	0.0139459	0.0797752
ENSG00000189184	PCDH18	-0.345971	0.00230908	0.020761
ENSG00000140374	ETFA	-0.344655	2.11454e-05	0.00046231
ENSG00000258818	RNASE4	-0.344603	1.03283e-05	0.00024524
ENSG00000224822	THRB-IT1	-0.344343	0.00421008	0.032898
ENSG00000135093	USP30	-0.344266	7.83379e-05	0.00135494
ENSG00000151303	AL136982.1	-0.343708	0.00205458	0.0189773
ENSG00000165810	BTNL9	-0.343082	0.00131232	0.0134286
ENSG00000146281	PM20D2	-0.342663	0.00299345	0.0252567
ENSG00000280938	TRARG1	-0.342516	0.000697997	0.0081948
ENSG00000178449	COX14	-0.34235	0.000132185	0.00207984
ENSG00000103150	MLYCD	-0.341823	4.98535e-06	0.000130049
ENSG00000152661	GJA1	-0.340684	0.00368176	0.029608
ENSG00000270640	AC104695.4	-0.340606	0.0220386	0.110008
ENSG00000105607	GCDH	-0.338621	0.00197599	0.0184546
ENSG00000136206	SPDYE1	-0.338276	0.00162023	0.0158551
ENSG00000170954	ZNF415	-0.338239	0.0211994	0.107338
ENSG00000182568	SATB1	-0.338105	1.36267e-05	0.000312266
ENSG00000132326	PER2	-0.337981	0.0184606	0.0971925
ENSG00000005882	PDK2	-0.337909	0.00228959	0.0206345
ENSG00000157502	PWWP3B	-0.337675	0.00791346	0.0528202
ENSG00000204323	SMIM5	-0.337673	0.00021885	0.00316684
ENSG00000152133	GPATCH11	-0.337313	0.000132416	0.00208052
ENSG00000275003	DDT	-0.337052	0.00133794	0.0135945
ENSG00000077063	CTTNBP2	-0.336654	0.000367663	0.00486884
ENSG00000154153	RETREG1	-0.336425	0.000858142	0.00967531
ENSG00000113240	CLK4	-0.336371	0.000112281	0.00181816
ENSG00000204950	LRRC10B	-0.336334	0.00212372	0.0194059
ENSG00000159921	GNE	-0.336169	1.14212e-05	0.000266536
ENSG00000156928	MALSU1	-0.335092	1.38111e-07	5.41163e-06
ENSG00000063127	SLC6A16	-0.335075	0.00351549	0.0285726
ENSG00000119986	AVPI1	-0.335017	0.000664587	0.00789055
ENSG00000153291	SLC25A27	-0.334931	0.0125112	0.0743835
ENSG00000184903	IMMP2L	-0.334659	0.000117009	0.00187949
ENSG00000205464	ATP6AP1L	-0.334205	0.00228492	0.0206021
ENSG00000197358	BNIP3P1	-0.333926	0.000486694	0.00613376
ENSG00000139970	RTN1	-0.3339	0.0179572	0.0954657
ENSG00000080200	CRYBG3	-0.333495	9.38211e-05	0.00156722
ENSG00000198563	DDX39B	-0.3319	0.0271746	0.127806
ENSG00000163728	TTC14	-0.33188	0.00197077	0.0184148
ENSG00000233191	AC006372.2	-0.331069	3.60015e-05	0.000714143
ENSG00000109738	GLRB	-0.330891	0.0152014	0.0848668
ENSG00000128309	MPST	-0.330676	9.95805e-05	0.00164897
ENSG00000187824	TMEM220	-0.330654	0.000487596	0.00614106
ENSG00000151726	ACSL1	-0.330546	3.5162e-05	0.000702075
ENSG00000251322	SHANK3	-0.330546	0.00959865	0.0612147
ENSG00000127914	AKAP9	-0.329979	0.000395499	0.00515149
ENSG00000128311	TST	-0.32993	0.000458317	0.00581075
ENSG00000138764	CCNG2	-0.329554	0.00327326	0.0269604
ENSG00000261970	AL391840.2	-0.32941	0.00203464	0.0188451
ENSG00000213930	GALT	-0.329386	0.000183776	0.00272984
ENSG00000172840	PDP2	-0.329164	0.000161058	0.00245167
ENSG00000147174	GCNA	-0.328909	0.00358129	0.0290206
ENSG00000149089	APIP	-0.328232	9.63327e-05	0.00160636
ENSG00000164318	EGFLAM	-0.327644	0.0227326	0.112355
ENSG00000144224	UBXN4	-0.326657	0.0296292	0.135534
ENSG00000167701	GPT	-0.326254	3.24324e-05	0.000659136
ENSG00000128923	MINDY2	-0.325282	0.00431585	0.0335867
ENSG00000270820	AC016727.1	-0.32512	0.00829526	0.0547355
ENSG00000261399	AL031710.1	-0.324542	0.00489333	0.0369097
ENSG00000041515	MYO16	-0.324312	0.0211053	0.107005
ENSG00000132510	KDM6B	-0.32423	0.00349979	0.0284693
ENSG00000134198	TSPAN2	-0.324109	0.009352	0.0599467
ENSG00000092758	COL9A3	-0.323335	0.00223272	0.0202465
ENSG00000129292	PHF20L1	-0.323303	4.66328e-05	0.000882732
ENSG00000196361	ELAVL3	-0.323229	0.00029336	0.00405384
ENSG00000013392	RWDD2A	-0.323074	0.0135366	0.0783072
ENSG00000168234	TTC39C	-0.322838	3.22598e-05	0.00065703
ENSG00000245958	AC093752.1	-0.32282	0.000755006	0.00871897
ENSG00000162444	RBP7	-0.322814	0.00848373	0.0557089
ENSG00000137720	C11orf1	-0.322268	0.00015164	0.0023395
ENSG00000231074	HCG18	-0.322213	0.0163713	0.0895084
ENSG00000258593	AL583810.1	-0.3217	0.00451583	0.0347573
ENSG00000286125	AC006115.2	-0.321603	0.0214717	0.107999
ENSG00000188937	NYX	-0.3215	0.00010078	0.00166121
ENSG00000134480	CCNH	-0.319704	0.000230905	0.00332109
ENSG00000198625	MDM4	-0.319646	0.00126551	0.0130689
ENSG00000015568	RGPD5	-0.318586	0.0176033	0.0942158
ENSG00000139263	LRIG3	-0.318378	0.0237309	0.115785
ENSG00000179142	CYP11B2	-0.317571	0.00135622	0.0137595
ENSG00000005249	PRKAR2B	-0.316694	9.43189e-07	3.05462e-05
ENSG00000274605	PCCA-DT	-0.316687	0.00130937	0.0134078
ENSG00000137880	GCHFR	-0.316686	0.0191109	0.0994341
ENSG00000283799	MIR1182	-0.316657	0.00182756	0.01745
ENSG00000196616	ADH1B	-0.31661	0.000247938	0.00350922
ENSG00000148090	AUH	-0.31646	7.95358e-05	0.00137317
ENSG00000132554	RGS22	-0.316358	0.000857731	0.00967531
ENSG00000221869	CEBPD	-0.316308	0.0131814	0.0769746
ENSG00000130762	ARHGEF16	-0.316235	0.000719055	0.0083903
ENSG00000170145	SIK2	-0.316172	0.00052254	0.00651226
ENSG00000147642	SYBU	-0.315793	0.00108962	0.0116506
ENSG00000157514	TSC22D3	-0.315714	0.0100759	0.0633882
ENSG00000133392	MYH11	-0.315506	0.0491952	0.189334
ENSG00000054654	SYNE2	-0.314883	0.00132078	0.0134789
ENSG00000121039	RDH10	-0.314835	0.0106453	0.0661615
ENSG00000253304	TMEM200B	-0.314518	0.00236824	0.0210937
ENSG00000131398	KCNC3	-0.314335	0.00153881	0.015191
ENSG00000277512	SNORD65	-0.314275	0.0227624	0.112355
ENSG00000159388	BTG2	-0.313947	0.00352322	0.0286232
ENSG00000223745	CCDC18-AS1	-0.313885	0.018812	0.0983538
ENSG00000174562	KLK15	-0.313433	0.00394663	0.0312368
ENSG00000139112	GABARAPL1	-0.313364	0.000129741	0.00204864
ENSG00000235396	NOTCH4	-0.313246	0.00267854	0.0232274
ENSG00000110721	CHKA	-0.312961	0.000244778	0.00347859
ENSG00000124374	PAIP2B	-0.312763	0.00568543	0.0414397
ENSG00000239280	AC108693.1	-0.312698	0.00792711	0.0528601
ENSG00000136002	ARHGEF4	-0.312225	0.00569147	0.0414465
ENSG00000137166	FOXP4	-0.311785	0.00515866	0.0384336
ENSG00000169738	DCXR	-0.31118	0.0093558	0.059947
ENSG00000237298	TTN-AS1	-0.311036	0.00106366	0.0114761
ENSG00000151500	THYN1	-0.310824	5.12991e-05	0.000953062
ENSG00000225511	LINC00475	-0.310712	0.00181975	0.0173964
ENSG00000088205	DDX18	-0.310485	0.00145939	0.0145962
ENSG00000119326	CTNNAL1	-0.310453	0.00397742	0.0314543
ENSG00000271204	AC016831.4	-0.310374	0.0371074	0.15717
ENSG00000170919	TPT1-AS1	-0.309631	0.0195313	0.100963
ENSG00000198932	GPRASP1	-0.309622	0.00398673	0.0315018
ENSG00000154640	BTG3	-0.309592	0.00096788	0.0106294
ENSG00000174132	FAM174A	-0.309295	0.000213509	0.00311083
ENSG00000254553	AL033529.1	-0.30922	0.003618	0.029231
ENSG00000162063	CCNF	-0.309014	0.000332486	0.00448727
ENSG00000140538	NTRK3	-0.308848	0.00760031	0.0510521
ENSG00000042317	AL049834.1	-0.308763	0.0149536	0.083926
ENSG00000077684	JADE1	-0.307715	4.34539e-05	0.000830817
ENSG00000010310	GIPR	-0.307613	0.0032406	0.0267493
ENSG00000138193	PLCE1	-0.307326	0.0372687	0.157643
ENSG00000162413	KLHL21	-0.307013	0.000848605	0.0095905
ENSG00000163453	IGFBP7	-0.306696	0.0252542	0.121168
ENSG00000215612	HMX1	-0.306665	0.000925573	0.0102594
ENSG00000086712	TXLNG	-0.306418	0.000195327	0.00287896
ENSG00000091136	LAMB1	-0.306047	0.0106776	0.0663186
ENSG00000107779	BMPR1A	-0.305861	0.000175316	0.00261847
ENSG00000215483	LINC00598	-0.305449	0.000299053	0.00411041
ENSG00000107485	GATA3	-0.305357	0.00590301	0.0423873
ENSG00000162065	TBC1D24	-0.305228	0.00661533	0.0462466
ENSG00000101751	POLI	-0.305114	0.0027106	0.0234076
ENSG00000186106	ANKRD46	-0.304562	1.96456e-05	0.000434508
ENSG00000129315	CCNT1	-0.304502	1.06828e-05	0.000252711
ENSG00000225470	JPX	-0.304317	0.0480559	0.186343
ENSG00000181666	ZNF875	-0.304041	0.000229001	0.00329619
ENSG00000163541	SUCLG1	-0.303685	4.58788e-06	0.00012084
ENSG00000125834	STK35	-0.303408	0.00300805	0.0253349
ENSG00000224546	EIF4BP3	-0.303276	0.00092	0.0102103
ENSG00000164292	RHOBTB3	-0.303142	0.000891988	0.00996254
ENSG00000175198	PCCA	-0.302708	0.000280857	0.00390391
ENSG00000184083	FAM120C	-0.302684	0.000652155	0.00779109
ENSG00000065833	ME1	-0.302516	0.00388461	0.0308356
ENSG00000141449	GREB1L	-0.302493	0.00476354	0.0362124
ENSG00000123472	ATPAF1	-0.302415	6.30209e-05	0.00112588
ENSG00000157110	RBPMS	-0.3024	0.000417638	0.00539192
ENSG00000178567	EPM2AIP1	-0.302312	0.000717993	0.00838305
ENSG00000147576	ADHFE1	-0.301956	0.00174944	0.016911
ENSG00000187446	CHP1	-0.301754	4.67467e-06	0.000122955
ENSG00000142949	PTPRF	-0.301581	8.33829e-06	0.000202644
ENSG00000274320	GOLGA6L9	-0.299441	0.031744	0.141868
ENSG00000138162	TACC2	-0.299218	0.00423604	0.0330466
ENSG00000137871	ZNF280D	-0.298991	0.00595569	0.042669
ENSG00000150768	DLAT	-0.298959	0.0311855	0.140045
ENSG00000105976	MET	-0.298762	0.0202655	0.10388
ENSG00000067141	NEO1	-0.298691	0.00206543	0.0190377
ENSG00000079156	OSBPL6	-0.298541	0.00452036	0.0347663
ENSG00000214941	ZSWIM7	-0.298422	0.0346097	0.150269
ENSG00000138081	FBXO11	-0.29816	0.000546268	0.00675054
ENSG00000152952	PLOD2	-0.298126	0.00230549	0.0207551
ENSG00000247137	AP000873.2	-0.298079	0.0398656	0.164639
ENSG00000205189	ZBTB10	-0.297037	0.000216385	0.00314071
ENSG00000069122	ADGRF5	-0.296977	0.000619693	0.00750688
ENSG00000164104	HMGB2	-0.296582	0.00647378	0.0454573
ENSG00000277671	FP671120.3	-0.296429	0.00216106	0.0196623
ENSG00000143878	RHOB	-0.296135	0.0379148	0.159174
ENSG00000251400	ALDH7A1P1	-0.295997	6.79956e-06	0.000171049
ENSG00000119689	DLST	-0.295612	0.00049254	0.00619924
ENSG00000149582	TMEM25	-0.295146	0.000376086	0.0049597
ENSG00000102763	VWA8	-0.295082	4.52253e-05	0.000860139
ENSG00000109339	MAPK10	-0.295051	0.00667068	0.046443
ENSG00000275555	DLL1	-0.294954	0.0329299	0.145344
ENSG00000093144	ECHDC1	-0.294019	0.0263736	0.124871
ENSG00000092607	TBX15	-0.293976	0.0175841	0.0941661
ENSG00000137872	SEMA6D	-0.293878	0.00486922	0.0367955
ENSG00000144199	FAHD2B	-0.293776	4.37336e-07	1.52252e-05
ENSG00000100075	SLC25A1	-0.293775	0.0214899	0.108002
ENSG00000013375	PGM3	-0.293692	0.0134413	0.0780372
ENSG00000135678	CPM	-0.292826	0.00230625	0.0207551
ENSG00000278928	AC136621.1	-0.292639	0.00117352	0.0123671
ENSG00000115425	PECR	-0.292284	0.00157571	0.0154991
ENSG00000140577	CRTC3	-0.291861	4.97137e-06	0.000129862
ENSG00000169252	ADRB2	-0.291529	0.00446212	0.0344149
ENSG00000133026	MYH10	-0.291169	0.000771367	0.00888098
ENSG00000205213	LGR4	-0.291093	0.00491926	0.037056
ENSG00000146414	SHPRH	-0.290998	0.0167627	0.0909697
ENSG00000176834	VSIG10	-0.290859	0.00497754	0.0373915
ENSG00000095203	EPB41L4B	-0.290597	0.0230235	0.113291
ENSG00000260643	AC092718.3	-0.290513	0.00748319	0.0504826
ENSG00000069431	ABCC9	-0.290368	0.0144479	0.0818356
ENSG00000173653	RCE1	-0.290087	0.00200654	0.0186574
ENSG00000221411	MIR1227	-0.290064	0.000135337	0.00211769
ENSG00000125482	TTF1	-0.290019	0.00117181	0.012356
ENSG00000146373	RNF217	-0.289921	0.00162985	0.015941
ENSG00000276724	AC123768.4	-0.289732	0.00907445	0.0586913
ENSG00000087303	NID2	-0.289668	0.0181433	0.0960533
ENSG00000117592	PRDX6	-0.289176	6.93193e-05	0.00122227
ENSG00000279688	AQP7P3	-0.289083	0.00562921	0.0411347
ENSG00000058063	ATP11B	-0.288943	0.000330375	0.00446529
ENSG00000105852	PON3	-0.28875	0.000905129	0.0100621
ENSG00000276278	AC048382.6	-0.288687	9.34334e-06	0.000224992
ENSG00000104231	ZFAND1	-0.28862	0.000847126	0.00957947
ENSG00000164008	C1orf50	-0.288454	2.04081e-05	0.000449169
ENSG00000068831	RASGRP2	-0.288277	0.000623276	0.00754069
ENSG00000079435	LIPE	-0.288182	0.0134741	0.0781562
ENSG00000167549	CORO6	-0.287609	0.00304517	0.0255486
ENSG00000169599	NFU1	-0.287252	0.000210356	0.00307194
ENSG00000108788	MLX	-0.287069	1.5719e-05	0.000355508
ENSG00000233237	LINC00472	-0.286774	0.0206138	0.105156
ENSG00000150347	ARID5B	-0.286764	0.0445991	0.177307
ENSG00000129595	EPB41L4A	-0.286625	0.000742507	0.00862694
ENSG00000106610	STAG3L4	-0.286221	0.0191412	0.0995644
ENSG00000138685	FGF2	-0.285941	0.0192124	0.0997264
ENSG00000197594	ENPP1	-0.28574	0.0444082	0.176874
ENSG00000246731	AC100786.1	-0.28574	0.0361936	0.154572
ENSG00000288431	AC187652.1	-0.2855	0.00252944	0.0221622
ENSG00000150995	ITPR1	-0.284931	0.000538895	0.00667676
ENSG00000183864	TOB2	-0.284872	0.00953332	0.0608796
ENSG00000276429	PLCH2	-0.284702	0.00177713	0.0170919
ENSG00000160285	LSS	-0.284549	0.00286274	0.0244134
ENSG00000119950	MXI1	-0.284265	0.00437467	0.0338921
ENSG00000013619	MAMLD1	-0.284249	0.0158532	0.0874796
ENSG00000046604	DSG2	-0.283997	0.00888715	0.0576227
ENSG00000214274	ANG	-0.283995	0.00825786	0.0545643
ENSG00000167508	MVD	-0.283883	0.00536346	0.0396031
ENSG00000248144	ADH1C	-0.283845	0.0414204	0.168612
ENSG00000133624	ZNF767P	-0.283647	0.00730148	0.0495871
ENSG00000165626	BEND7	-0.283519	2.50751e-05	0.000528799
ENSG00000185839	AL035411.1	-0.283236	0.0064015	0.0451161
ENSG00000141232	TOB1	-0.282898	0.00935261	0.0599467
ENSG00000231721	LINC-PINT	-0.282539	0.00489352	0.0369097
ENSG00000242861	AL591895.1	-0.282436	0.00750499	0.0505523
ENSG00000111276	CDKN1B	-0.282023	0.00146505	0.0146317
ENSG00000148339	SLC25A25	-0.282015	0.0307114	0.13885
ENSG00000185418	TARS3	-0.281871	0.000624368	0.00754775
ENSG00000141447	OSBPL1A	-0.281406	0.000184774	0.00274252
ENSG00000277494	GPIHBP1	-0.281354	0.00990312	0.0624868
ENSG00000106538	RARRES2	-0.281266	0.00205855	0.0189927
ENSG00000106511	MEOX2	-0.280721	0.0104566	0.0653086
ENSG00000082258	CCNT2	-0.280433	0.00227528	0.020538
ENSG00000102738	MRPS31	-0.280248	0.000143047	0.00223099
ENSG00000105997	HOXA3	-0.280113	0.0146388	0.0824997
ENSG00000120158	RCL1	-0.280002	0.00230858	0.020761
ENSG00000267322	SNHG22	-0.279818	0.0109812	0.0675656
ENSG00000171316	CHD7	-0.279641	0.00266598	0.0231387
ENSG00000149294	NCAM1	-0.279618	0.0328334	0.14517
ENSG00000144749	LRIG1	-0.279391	0.00518575	0.0385901
ENSG00000239911	PRKAG2-AS1	-0.27934	0.0102981	0.0645087
ENSG00000273433	AC004080.6	-0.27926	0.000106543	0.00173559
ENSG00000112039	FANCE	-0.278688	0.00403252	0.031745
ENSG00000261269	AC093278.2	-0.278213	0.00460534	0.0352774
ENSG00000267283	AC005306.1	-0.278173	0.00166377	0.0161979
ENSG00000222020	HDAC4-AS1	-0.278062	0.0019201	0.0180655
ENSG00000148498	PARD3	-0.277894	0.0135033	0.0782271
ENSG00000133065	SLC41A1	-0.277635	0.000337859	0.00454689
ENSG00000144642	RBMS3	-0.277593	0.00234121	0.0209411
ENSG00000177119	ANO6	-0.277587	8.28251e-05	0.00141456
ENSG00000164828	SUN1	-0.277486	0.00525642	0.0389486
ENSG00000144031	ANKRD53	-0.277205	0.000971549	0.0106635
ENSG00000075234	TTC38	-0.276751	0.00509393	0.0380965
ENSG00000189195	BTBD8	-0.276591	0.0179799	0.0955598
ENSG00000137942	FNBP1L	-0.276509	0.00361328	0.0292053
ENSG00000050426	LETMD1	-0.276221	0.000566481	0.00695519
ENSG00000106537	TSPAN13	-0.276204	0.000780001	0.00894792
ENSG00000137504	CREBZF	-0.276197	0.01461	0.0824997
ENSG00000183688	RFLNB	-0.276009	0.0080195	0.053341
ENSG00000125375	DMAC2L	-0.275504	0.00540825	0.0398411
ENSG00000008086	CDKL5	-0.27527	0.018257	0.0964445
ENSG00000103064	SLC7A6	-0.275001	0.00910801	0.0588145
ENSG00000163848	ZNF148	-0.274621	0.00887956	0.0575932
ENSG00000151892	GFRA1	-0.274468	0.0238061	0.116003
ENSG00000096746	HNRNPH3	-0.27421	9.07868e-05	0.00152591
ENSG00000164114	MAP9	-0.273372	0.0182578	0.0964445
ENSG00000196922	ZNF252P	-0.272753	0.00484926	0.0367029
ENSG00000124532	MRS2	-0.272628	0.0053	0.039217
ENSG00000151729	SLC25A4	-0.272534	0.00106855	0.0115093
ENSG00000146648	EGFR	-0.272425	0.0220608	0.110064
ENSG00000164167	LSM6	-0.271805	0.000196284	0.00288859
ENSG00000166004	CEP295	-0.271702	0.0168416	0.0912158
ENSG00000183807	FAM162B	-0.271061	0.0133313	0.0775887
ENSG00000215417	MIR17HG	-0.270857	0.0479562	0.185996
ENSG00000126351	THRA	-0.269362	8.95566e-05	0.00150656
ENSG00000166432	ZMAT1	-0.269222	0.0247449	0.119295
ENSG00000112964	GHR	-0.269106	2.61618e-05	0.000547471
ENSG00000260345	AC009052.1	-0.268143	0.000800231	0.00915243
ENSG00000254470	AP5B1	-0.268118	0.00141235	0.0142228
ENSG00000102781	KATNAL1	-0.267989	0.000605885	0.00737244
ENSG00000078070	MCCC1	-0.266819	0.00204795	0.0189316
ENSG00000072201	LNX1	-0.266461	0.0376118	0.158355
ENSG00000183629	GOLGA8G	-0.266436	0.000304692	0.00417728
ENSG00000151748	SAV1	-0.266392	0.0159895	0.0880533
ENSG00000185920	PTCH1	-0.266297	0.020226	0.103762
ENSG00000137955	RABGGTB	-0.266141	0.00627371	0.0444789
ENSG00000128298	BAIAP2L2	-0.265792	0.00485689	0.0367461
ENSG00000151276	MAGI1	-0.265721	0.00773793	0.0518485
ENSG00000255495	AC145124.1	-0.265645	0.049162	0.189283
ENSG00000184675	AMER1	-0.265622	0.0018806	0.0178171
ENSG00000243649	CFB	-0.265502	0.0044566	0.034387
ENSG00000186994	KANK3	-0.265054	0.00969849	0.0615628
ENSG00000187758	ADH1A	-0.264967	0.00364465	0.0293592
ENSG00000115137	DNAJC27	-0.264747	0.00575949	0.0417662
ENSG00000090905	TNRC6A	-0.264697	0.017216	0.0926113
ENSG00000230148	HOXB-AS1	-0.264624	0.00468233	0.0357234
ENSG00000111907	TPD52L1	-0.264537	0.00817948	0.054178
ENSG00000259972	AC009120.2	-0.264424	0.0229856	0.113163
ENSG00000157150	TIMP4	-0.264359	0.0312737	0.140227
ENSG00000232611	AL683813.2	-0.26435	0.00123822	0.0128359
ENSG00000279332	AC090772.5	-0.264263	0.0160122	0.0881527
ENSG00000075239	ACAT1	-0.263778	0.00016511	0.00250334
ENSG00000111615	KRR1	-0.263081	0.00634579	0.044823
ENSG00000013441	CLK1	-0.263029	0.00754613	0.050724
ENSG00000152782	PANK1	-0.262914	0.0152884	0.0851924
ENSG00000121440	PDZRN3	-0.262733	0.0126271	0.074746
ENSG00000259448	LINC02352	-0.262289	0.00456332	0.0349977
ENSG00000243989	ACY1	-0.261553	0.016386	0.0895497
ENSG00000215271	HOMEZ	-0.261383	0.00343918	0.0280481
ENSG00000130921	C12orf65	-0.261365	0.00047486	0.00599725
ENSG00000106006	HOXA6	-0.261359	0.0376877	0.1585
ENSG00000106049	HIBADH	-0.261177	0.00120812	0.0126208
ENSG00000116106	EPHA4	-0.260771	0.0280592	0.130611
ENSG00000120645	IQSEC3	-0.260604	0.0133001	0.0775363
ENSG00000114698	PLSCR4	-0.260469	0.00336396	0.0275053
ENSG00000185485	SDHAP1	-0.26013	5.55582e-05	0.0010173
