# Supplementary material for: Assessing the Contribution of Relative Macrophage Frequencies to Subcutaneous Adipose Tissue
Source: Front Nutr. 2021 May 31;8:675935. doi: 10.3389/fnut.2021.675935 (PMC8200404; doi:10.3389/fnut.2021.675935)
Supplement: Supplementary file 1 [file Data_Sheet_1.ZIP › Tables/Table S13.xlsx]

## Sheet: Sheet 1
Table S13. Significantly upregulated genes sensitivity analysis that excludes study E-MTAB-1985
for the M3 vs M0 group comparison adjusted for sex and study (model 1).
The log 2 fold changes, nominal and FDR p-values are shown.
Ensembl GeneID	Gene Symbol	log2FC	p	FDR-p
ENSG00000133048	CHI3L1	4.76029	8.30616e-105	1.58174e-100
ENSG00000118785	SPP1	4.22815	7.43399e-84	1.57295e-80
ENSG00000198759	EGFL6	4.12892	1.5486e-35	9.48231e-34
ENSG00000100985	MMP9	3.64969	7.49837e-100	7.13958e-96
ENSG00000136689	IL1RN	3.58298	4.71237e-90	1.12172e-86
ENSG00000146070	PLA2G7	2.94319	4.17033e-92	1.32359e-88
ENSG00000170017	ALCAM	2.8979	8.13397e-93	3.0979e-89
ENSG00000102575	ACP5	2.89627	8.88104e-97	4.22804e-93
ENSG00000160255	ITGB2	2.70563	3.03798e-79	3.85682e-76
ENSG00000110079	MS4A4A	2.67555	5.03401e-78	5.3257e-75
ENSG00000090382	LYZ	2.54633	2.47869e-50	4.4954e-48
ENSG00000216490	IFI30	2.5307	5.80811e-99	3.6868e-95
ENSG00000011600	TYROBP	2.51745	8.29174e-83	1.43545e-79
ENSG00000038945	MSR1	2.45321	9.70488e-71	7.10808e-68
ENSG00000177575	CD163	2.43782	1.03359e-82	1.64022e-79
ENSG00000133063	CHIT1	2.36	4.66841e-54	9.76928e-52
ENSG00000166928	MS4A14	2.28742	8.21139e-70	5.58463e-67
ENSG00000173369	C1QB	2.25686	2.87409e-66	1.40337e-63
ENSG00000169442	CD52	2.22763	5.63173e-57	1.46911e-54
ENSG00000155659	VSIG4	2.21081	1.18011e-83	2.24729e-80
ENSG00000231823	HLA-DQA2	2.19521	4.33021e-33	2.26539e-31
ENSG00000143153	ATP1B1	2.07969	7.87195e-56	1.87382e-53
ENSG00000159189	C1QC	2.06741	5.27503e-54	1.09187e-51
ENSG00000060982	BCAT1	2.01742	5.25829e-67	2.78149e-64
ENSG00000169413	RNASE6	2.00482	2.58395e-78	2.89448e-75
ENSG00000275395	FCGBP	1.98097	9.39579e-63	3.57848e-60
ENSG00000181649	PHLDA2	1.96294	7.87959e-43	8.38274e-41
ENSG00000154277	UCHL1	1.96024	3.4879e-44	4.17736e-42
ENSG00000215218	UBE2QL1	1.95601	3.68862e-29	1.42769e-27
ENSG00000246430	LINC00968	1.95591	4.15835e-25	1.13775e-23
ENSG00000144959	NCEH1	1.94557	6.11985e-64	2.58978e-61
ENSG00000166927	MS4A7	1.93612	1.83055e-65	8.50225e-63
ENSG00000135838	NPL	1.92494	2.28256e-81	3.3436e-78
ENSG00000000005	TNMD	1.88133	2.77814e-42	2.8443e-40
ENSG00000158869	FCER1G	1.85561	1.74626e-69	1.10847e-66
ENSG00000066294	CD84	1.8527	3.71531e-76	3.72372e-73
ENSG00000095970	TREM2	1.83325	3.00374e-81	4.08573e-78
ENSG00000184254	ALDH1A3	1.82777	1.08906e-63	4.50847e-61
ENSG00000171860	C3AR1	1.82766	1.37262e-78	1.63367e-75
ENSG00000041982	TNC	1.80829	4.07001e-48	6.42481e-46
ENSG00000260314	MRC1	1.80288	1.24172e-60	4.3789e-58
ENSG00000170458	CD14	1.77637	1.25965e-66	6.4831e-64
ENSG00000089041	P2RX7	1.7762	1.91311e-65	8.67414e-63
ENSG00000140749	IGSF6	1.75851	8.36582e-49	1.42241e-46
ENSG00000132205	EMILIN2	1.75815	1.84654e-75	1.75818e-72
ENSG00000118640	VAMP8	1.75038	4.94759e-69	2.94428e-66
ENSG00000274497	IGHG2	1.71818	2.53383e-17	3.54107e-16
ENSG00000060718	COL11A1	1.70798	2.53645e-23	6.06043e-22
ENSG00000197405	C5AR1	1.68975	3.89931e-51	7.20918e-49
ENSG00000169896	ITGAM	1.6893	1.01742e-61	3.72591e-59
ENSG00000173372	C1QA	1.68405	1.63058e-56	4.08568e-54
ENSG00000106483	SFRP4	1.65845	1.86721e-27	6.17314e-26
ENSG00000072694	FCGR2B	1.65363	2.16234e-59	6.86292e-57
ENSG00000010278	CD9	1.64873	1.7299e-40	1.49713e-38
ENSG00000139278	GLIPR1	1.64474	4.51861e-57	1.19511e-54
ENSG00000110077	MS4A6A	1.64046	4.19958e-63	1.6321e-60
ENSG00000106066	CPVL	1.63321	2.94424e-69	1.80862e-66
ENSG00000116701	NCF2	1.62661	2.667e-46	3.73439e-44
ENSG00000140379	BCL2A1	1.61913	5.19116e-46	7.16343e-44
ENSG00000090104	RGS1	1.61787	1.57952e-41	1.48905e-39
ENSG00000161921	CXCL16	1.60282	5.6104e-71	4.45162e-68
ENSG00000155629	PIK3AP1	1.59523	3.319e-60	1.10884e-57
ENSG00000093072	ADA2	1.59138	2.53013e-60	8.76023e-58
ENSG00000136167	LCP1	1.59122	1.43879e-65	6.8497e-63
ENSG00000126860	EVI2A	1.57667	1.12999e-44	1.43455e-42
ENSG00000163131	CTSS	1.57461	1.9619e-54	4.34425e-52
ENSG00000145703	IQGAP2	1.56292	1.92406e-64	8.32723e-62
ENSG00000159212	CLIC6	1.56223	1.61711e-22	3.57662e-21
ENSG00000197614	MFAP5	1.56133	8.0333e-43	8.49879e-41
ENSG00000117594	HSD11B1	1.5516	6.19387e-38	4.4678e-36
ENSG00000166839	ANKDD1A	1.55094	1.05682e-36	7.03669e-35
ENSG00000225824	HLA-DQB1	1.54653	1.21408e-44	1.53111e-42
ENSG00000172724	CCL19	1.54157	2.23476e-40	1.91696e-38
ENSG00000124491	F13A1	1.53707	3.27805e-54	7.09363e-52
ENSG00000072274	TFRC	1.53043	2.4551e-49	4.28922e-47
ENSG00000042493	CAPG	1.52085	3.71489e-57	1.02526e-54
ENSG00000196154	S100A4	1.52048	7.40933e-46	1.00068e-43
ENSG00000101916	TLR8	1.51201	4.51405e-44	5.30623e-42
ENSG00000110324	IL10RA	1.49905	1.26972e-58	3.96382e-56
ENSG00000137801	THBS1	1.49611	3.03612e-33	1.6105e-31
ENSG00000277263	AL662796.1	1.49423	1.14545e-63	4.64102e-61
ENSG00000135077	HAVCR2	1.48638	2.58736e-56	6.31682e-54
ENSG00000143119	CD53	1.48594	9.42421e-51	1.72563e-48
ENSG00000064205	CCN5	1.48554	2.90829e-37	2.01391e-35
ENSG00000163563	MNDA	1.48347	1.46143e-18	2.29054e-17
ENSG00000118523	CCN2	1.48313	8.36338e-33	4.24704e-31
ENSG00000143110	C1orf162	1.47052	2.82865e-56	6.81848e-54
ENSG00000073737	DHRS9	1.46596	5.88657e-75	5.09536e-72
ENSG00000118257	NRP2	1.46095	5.30529e-29	2.01654e-27
ENSG00000166926	MS4A6E	1.45735	7.90453e-38	5.63767e-36
ENSG00000185862	EVI2B	1.44197	4.9418e-38	3.5782e-36
ENSG00000162772	ATF3	1.44177	5.70067e-41	5.12066e-39
ENSG00000197629	MPEG1	1.43829	9.22364e-47	1.35112e-44
ENSG00000106785	TRIM14	1.43635	4.19453e-47	6.28948e-45
ENSG00000187474	FPR3	1.4348	2.49107e-54	5.45257e-52
ENSG00000162511	LAPTM5	1.42487	3.08493e-68	1.72783e-65
ENSG00000114541	FRMD4B	1.42285	5.10729e-55	1.17179e-52
ENSG00000100364	KIAA0930	1.41292	2.89713e-68	1.67182e-65
ENSG00000163106	HPGDS	1.40925	4.75394e-45	6.11685e-43
ENSG00000182578	CSF1R	1.39144	1.22929e-64	5.44403e-62
ENSG00000077585	GPR137B	1.38379	1.09065e-57	3.14686e-55
ENSG00000156299	TIAM1	1.38282	2.74532e-52	5.28072e-50
ENSG00000100979	PLTP	1.3733	8.52547e-42	8.28319e-40
ENSG00000230763	HLA-DPB1	1.37172	6.13019e-55	1.38973e-52
ENSG00000173110	HSPA6	1.35951	5.74069e-33	2.95459e-31
ENSG00000275385	CCL18	1.35524	2.5812e-40	2.20421e-38
ENSG00000211677	IGLC2	1.34263	1.92898e-14	2.09189e-13
ENSG00000100292	HMOX1	1.34026	2.50725e-45	3.29279e-43
ENSG00000102265	TIMP1	1.33499	3.24874e-58	9.97835e-56
ENSG00000101336	HCK	1.33344	2.87972e-36	1.85265e-34
ENSG00000154589	LY96	1.32814	6.9627e-53	1.38115e-50
ENSG00000149781	FERMT3	1.32805	3.99716e-55	9.28266e-53
ENSG00000231679	HLA-DRB3	1.32721	4.14559e-46	5.76238e-44
ENSG00000187164	SHTN1	1.32641	5.92767e-50	1.06491e-47
ENSG00000107798	LIPA	1.30597	5.37833e-75	4.87712e-72
ENSG00000241674	HLA-DMB	1.30153	2.33624e-90	6.35559e-87
ENSG00000139354	GAS2L3	1.30031	1.35597e-45	1.81843e-43
ENSG00000133027	PEMT	1.28823	8.44428e-35	4.80013e-33
ENSG00000090659	CD209	1.28665	2.43348e-62	9.08644e-60
ENSG00000038427	VCAN	1.28282	3.50247e-35	2.04594e-33
ENSG00000165025	SYK	1.27899	2.96328e-52	5.5871e-50
ENSG00000100600	LGMN	1.26716	3.74968e-70	2.64464e-67
ENSG00000186517	ARHGAP30	1.26711	2.53861e-44	3.0989e-42
ENSG00000113389	NPR3	1.26246	2.0783e-19	3.51483e-18
ENSG00000196743	GM2A	1.26177	1.36234e-66	6.82711e-64
ENSG00000130775	THEMIS2	1.26046	8.30333e-49	1.42241e-46
ENSG00000012779	ALOX5	1.25528	7.01887e-24	1.74264e-22
ENSG00000128340	RAC2	1.25441	2.19759e-33	1.16896e-31
ENSG00000081237	PTPRC	1.25168	9.05335e-20	1.5588e-18
ENSG00000165168	CYBB	1.25026	1.30872e-47	2.00984e-45
ENSG00000104972	LILRB1	1.24895	3.0145e-35	1.77725e-33
ENSG00000149177	PTPRJ	1.24771	1.50797e-44	1.85266e-42
ENSG00000129116	PALLD	1.24668	2.65462e-44	3.21987e-42
ENSG00000104435	STMN2	1.24637	6.20518e-15	7.01694e-14
ENSG00000026751	SLAMF7	1.2435	1.38691e-46	2.00083e-44
ENSG00000019169	MARCO	1.23718	1.57897e-46	2.2439e-44
ENSG00000137491	SLCO2B1	1.22497	1.68109e-63	6.66936e-61
ENSG00000155307	SAMSN1	1.22189	3.55736e-37	2.44559e-35
ENSG00000206240	HLA-DRB1	1.22088	7.97367e-52	1.48865e-49
ENSG00000100368	CSF2RB	1.22021	3.27018e-31	1.44823e-29
ENSG00000101265	RASSF2	1.21429	1.57622e-38	1.19586e-36
ENSG00000196735	HLA-DQA1	1.21311	6.216e-08	3.34477e-07
ENSG00000148908	RGS10	1.21163	4.21098e-34	2.3043e-32
ENSG00000103490	PYCARD	1.21126	9.67128e-58	2.83339e-55
ENSG00000134516	DOCK2	1.21055	4.93154e-44	5.76143e-42
ENSG00000163823	CCR1	1.21002	2.48001e-35	1.47124e-33
ENSG00000231939	HLA-DQB1	1.20919	2.41944e-31	1.08664e-29
ENSG00000172243	CLEC7A	1.20866	2.15676e-26	6.54001e-25
ENSG00000155465	SLC7A7	1.19998	4.18689e-57	1.13901e-54
ENSG00000277632	CCL3	1.19581	1.50613e-41	1.42693e-39
ENSG00000122694	GLIPR2	1.19132	3.70439e-41	3.37524e-39
ENSG00000169508	GPR183	1.18326	1.26725e-42	1.32595e-40
ENSG00000051523	CYBA	1.18023	7.84582e-36	4.91474e-34
ENSG00000137673	MMP7	1.173	1.06085e-42	1.11612e-40
ENSG00000197253	TPSB2	1.17049	3.82497e-24	9.62206e-23
ENSG00000235985	AIF1	1.16773	3.15815e-60	1.07394e-57
ENSG00000148848	ADAM12	1.16697	1.52751e-30	6.47848e-29
ENSG00000164181	ELOVL7	1.16521	4.29203e-25	1.16929e-23
ENSG00000181374	CCL13	1.15937	4.16809e-44	4.92999e-42
ENSG00000108700	CCL8	1.15732	3.88165e-28	1.36886e-26
ENSG00000133800	LYVE1	1.15539	8.82143e-31	3.81787e-29
ENSG00000110446	SLC15A3	1.15121	2.57411e-57	7.31624e-55
ENSG00000165457	FOLR2	1.14935	9.34129e-60	3.01502e-57
ENSG00000164932	CTHRC1	1.14679	1.24235e-24	3.26319e-23
ENSG00000132334	PTPRE	1.14305	2.78783e-45	3.63621e-43
ENSG00000179344	HLA-DQB1	1.13558	2.0189e-28	7.32302e-27
ENSG00000140968	IRF8	1.13481	8.40717e-27	2.64624e-25
ENSG00000140678	ITGAX	1.12739	2.50299e-38	1.84746e-36
ENSG00000173559	NABP1	1.125	2.93532e-40	2.46243e-38
ENSG00000228903	RASA4CP	1.12194	1.50742e-21	3.02484e-20
ENSG00000184060	ADAP2	1.12101	3.39063e-53	6.7966e-51
ENSG00000108691	CCL2	1.12029	1.10485e-26	3.44838e-25
ENSG00000000938	FGR	1.11639	1.04665e-31	4.95806e-30
ENSG00000123338	NCKAP1L	1.11538	2.8554e-43	3.16136e-41
ENSG00000142227	EMP3	1.11533	4.77289e-31	2.08463e-29
ENSG00000105223	PLD3	1.11368	1.4414e-40	1.25336e-38
ENSG00000095585	BLNK	1.10884	1.80857e-35	1.09335e-33
ENSG00000118515	SGK1	1.10721	4.49081e-33	2.33657e-31
ENSG00000136235	GPNMB	1.10323	1.10359e-69	7.24678e-67
ENSG00000142173	COL6A2	1.10046	5.92203e-28	2.0467e-26
ENSG00000103187	COTL1	1.09445	1.48883e-25	4.26344e-24
ENSG00000257473	HLA-DQA2	1.09399	9.27574e-07	4.28733e-06
ENSG00000213145	CRIP1	1.0936	2.58212e-25	7.1888e-24
ENSG00000244682	FCGR2C	1.09025	4.08235e-48	6.42481e-46
ENSG00000102359	SRPX2	1.08847	3.22589e-34	1.7806e-32
ENSG00000244255	AL645922.1	1.0826	7.94415e-42	7.75797e-40
ENSG00000150687	PRSS23	1.08168	2.59163e-31	1.1558e-29
ENSG00000167851	CD300A	1.08094	6.88645e-35	3.92631e-33
ENSG00000176788	BASP1	1.0794	2.46364e-29	9.71328e-28
ENSG00000138755	CXCL9	1.07785	4.95251e-21	9.44997e-20
ENSG00000118971	CCND2	1.07577	1.68258e-22	3.7171e-21
ENSG00000174807	CD248	1.07261	9.03652e-39	6.91094e-37
ENSG00000119655	NPC2	1.07201	1.94011e-53	3.93037e-51
ENSG00000276173	IGHA2	1.0696	4.84866e-09	2.98137e-08
ENSG00000082074	FYB1	1.06953	2.26095e-22	4.91498e-21
ENSG00000273991	LILRB5	1.06856	5.43976e-43	5.95341e-41
ENSG00000105851	PIK3CG	1.06499	6.18062e-40	5.05139e-38
ENSG00000110031	LPXN	1.06264	9.76613e-49	1.64581e-46
ENSG00000276600	RAB7B	1.05823	1.53781e-46	2.20185e-44
ENSG00000010327	STAB1	1.057	5.66901e-42	5.65209e-40
ENSG00000166278	C2	1.05258	5.38467e-60	1.76794e-57
ENSG00000166557	TMED3	1.04955	1.32589e-44	1.65026e-42
ENSG00000050165	DKK3	1.04915	7.28385e-24	1.80607e-22
ENSG00000115902	SLC1A4	1.04449	1.79168e-45	2.36937e-43
ENSG00000284190	MIR21	1.03945	5.03391e-24	1.25967e-22
ENSG00000078237	TIGAR	1.03825	1.09428e-31	5.15799e-30
ENSG00000170266	GLB1	1.03786	1.11747e-48	1.86667e-46
ENSG00000120885	CLU	1.03639	3.0209e-48	4.8342e-46
ENSG00000180353	HCLS1	1.03628	1.04114e-39	8.33041e-38
ENSG00000222041	CYTOR	1.03403	2.42576e-42	2.49696e-40
ENSG00000134668	SPOCD1	1.03329	2.27799e-43	2.55176e-41
ENSG00000204136	GGTA1P	1.0324	1.12119e-46	1.62984e-44
ENSG00000168461	RAB31	1.03027	7.64486e-41	6.77121e-39
ENSG00000117984	CTSD	1.02898	2.21435e-34	1.22581e-32
ENSG00000146386	ABRACL	1.02547	1.19491e-30	5.11341e-29
ENSG00000101825	MXRA5	1.02358	6.17523e-19	9.97412e-18
ENSG00000228080	HLA-DRB1	1.02308	3.50969e-47	5.30436e-45
ENSG00000142669	SH3BGRL3	1.02275	4.52966e-42	4.53991e-40
ENSG00000005059	MCUB	1.01242	6.9542e-45	8.88784e-43
ENSG00000237807	AC022034.1	1.01172	3.07781e-27	1.00879e-25
ENSG00000249141	AL159163.1	1.01154	4.0286e-45	5.21882e-43
ENSG00000149591	TAGLN	1.01082	2.21014e-22	4.81552e-21
ENSG00000115738	ID2	1.00882	7.66668e-40	6.21262e-38
ENSG00000121281	ADCY7	1.00749	1.43053e-32	7.07575e-31
ENSG00000164761	TNFRSF11B	1.0067	2.17391e-21	4.28992e-20
ENSG00000115414	FN1	1.00137	3.80921e-54	8.15043e-52
ENSG00000112299	VNN1	0.9966	5.69804e-35	3.28811e-33
ENSG00000103569	AQP9	0.995182	3.32761e-22	7.11806e-21
ENSG00000141480	ARRB2	0.994029	7.1258e-40	5.799e-38
ENSG00000275990	NCF4	0.989785	1.23328e-37	8.66619e-36
ENSG00000110092	CCND1	0.989405	1.29218e-17	1.86416e-16
ENSG00000138061	CYP1B1	0.989082	6.97394e-19	1.11662e-17
ENSG00000019582	CD74	0.988758	9.72303e-40	7.81247e-38
ENSG00000063660	GPC1	0.988626	2.4003e-52	4.66418e-50
ENSG00000128918	ALDH1A2	0.987435	7.19356e-30	2.94596e-28
ENSG00000122420	PTGFR	0.982751	3.51314e-29	1.36532e-27
ENSG00000145147	SLIT2	0.982128	1.40804e-36	9.24597e-35
ENSG00000213088	ACKR1	0.981701	4.04789e-33	2.12939e-31
ENSG00000182326	C1S	0.981454	1.45116e-73	1.20149e-70
ENSG00000091986	CCDC80	0.979204	2.40936e-46	3.39862e-44
ENSG00000228695	CES1P1	0.97793	2.83846e-22	6.12149e-21
ENSG00000188613	NANOS1	0.977308	1.09159e-18	1.7265e-17
ENSG00000140937	CDH11	0.976152	4.26005e-33	2.23482e-31
ENSG00000165140	FBP1	0.976045	7.13111e-31	3.1004e-29
ENSG00000123342	MMP19	0.975247	4.51196e-43	4.96655e-41
ENSG00000025708	TYMP	0.971826	1.10229e-30	4.73833e-29
ENSG00000168384	HLA-DPA1	0.971557	1.39151e-43	1.5963e-41
ENSG00000023902	PLEKHO1	0.970214	2.29387e-41	2.13084e-39
ENSG00000106565	TMEM176B	0.967642	6.56912e-27	2.0919e-25
ENSG00000284292	AC004922.1	0.967396	1.09872e-55	2.58309e-53
ENSG00000145416	MARCHF1	0.963484	3.35946e-41	3.07569e-39
ENSG00000181019	NQO1	0.963247	1.10216e-21	2.24235e-20
ENSG00000189129	PLAC9	0.960063	1.90481e-29	7.5727e-28
ENSG00000126264	HCST	0.959582	4.45898e-47	6.63377e-45
ENSG00000131711	MAP1B	0.957107	6.79385e-29	2.55682e-27
ENSG00000257017	HP	0.956382	9.95352e-09	5.91035e-08
ENSG00000110880	CORO1C	0.95476	1.30656e-31	6.05371e-30
ENSG00000178562	CD28	0.952733	8.52312e-34	4.61096e-32
ENSG00000133805	AMPD3	0.952444	8.70028e-33	4.40637e-31
ENSG00000167261	DPEP2	0.952051	1.77415e-32	8.66284e-31
ENSG00000103811	CTSH	0.951713	1.39087e-36	9.19667e-35
ENSG00000162520	SYNC	0.951478	1.70503e-23	4.12041e-22
ENSG00000100767	PAPLN	0.951271	2.88611e-31	1.28412e-29
ENSG00000164733	CTSB	0.950286	9.34712e-71	7.10808e-68
ENSG00000113578	FGF1	0.94486	1.18516e-23	2.90838e-22
ENSG00000113083	LOX	0.943621	2.53802e-21	4.96727e-20
ENSG00000166106	ADAMTS15	0.941236	2.41332e-29	9.53463e-28
ENSG00000013364	MVP	0.940306	2.81048e-52	5.35199e-50
ENSG00000082397	EPB41L3	0.940199	1.51526e-22	3.36698e-21
ENSG00000203761	MSTO2P	0.935617	1.47565e-28	5.39363e-27
ENSG00000067225	PKM	0.933283	2.66775e-27	8.78926e-26
ENSG00000197971	MBP	0.932063	1.77847e-19	3.02658e-18
ENSG00000146409	SLC18B1	0.928943	9.82086e-38	6.95236e-36
ENSG00000119681	LTBP2	0.927341	6.00445e-29	2.26871e-27
ENSG00000064886	CHI3L2	0.925535	2.1279e-17	3.01276e-16
ENSG00000088827	SIGLEC1	0.924852	6.32144e-50	1.11462e-47
ENSG00000076716	GPC4	0.923159	2.08943e-32	1.01503e-30
ENSG00000164023	SGMS2	0.917683	5.31329e-33	2.74203e-31
ENSG00000101347	SAMHD1	0.917673	4.48649e-40	3.68259e-38
ENSG00000111799	COL12A1	0.916398	2.52375e-36	1.62915e-34
ENSG00000086991	NOX4	0.91238	2.46246e-20	4.47023e-19
ENSG00000136404	TM6SF1	0.911009	1.05147e-32	5.29711e-31
ENSG00000204634	TBC1D8	0.909344	2.07603e-56	5.13426e-54
ENSG00000130592	LSP1	0.907236	1.87276e-30	7.90753e-29
ENSG00000117676	RPS6KA1	0.907025	2.59496e-32	1.25103e-30
ENSG00000100055	CYTH4	0.906373	9.58998e-38	6.81425e-36
ENSG00000179639	FCER1A	0.900365	5.50797e-20	9.71187e-19
ENSG00000155926	SLA	0.897743	1.95634e-26	5.97029e-25
ENSG00000138039	LHCGR	0.89722	5.71318e-12	4.89632e-11
ENSG00000054219	LY75	0.895629	4.47698e-19	7.33061e-18
ENSG00000104774	MAN2B1	0.89427	5.45461e-61	1.95985e-58
ENSG00000147883	CDKN2B	0.893542	1.72658e-22	3.80987e-21
ENSG00000030582	GRN	0.890647	3.57762e-58	1.08141e-55
ENSG00000139974	SLC38A6	0.890185	8.49864e-40	6.85761e-38
ENSG00000102879	CORO1A	0.889473	5.32781e-15	6.06078e-14
ENSG00000285446	Z84488.2	0.888082	8.3435e-18	1.22408e-16
ENSG00000101160	CTSZ	0.882162	2.85776e-22	6.1492e-21
ENSG00000145335	SNCA	0.881314	1.63705e-06	7.30764e-06
ENSG00000187688	TRPV2	0.88041	4.10353e-40	3.38284e-38
ENSG00000150782	IL18	0.880145	2.73224e-40	2.32277e-38
ENSG00000129538	RNASE1	0.879875	5.90241e-23	1.36739e-21
ENSG00000106952	TNFSF8	0.879534	1.00451e-31	4.77028e-30
ENSG00000111679	PTPN6	0.878355	3.6561e-31	1.60792e-29
ENSG00000132965	ALOX5AP	0.877788	8.51242e-25	2.26716e-23
ENSG00000132514	CLEC10A	0.876753	2.09118e-29	8.27908e-28
ENSG00000112149	CD83	0.876489	3.55458e-38	2.59348e-36
ENSG00000168961	LGALS9	0.875299	8.70631e-41	7.67566e-39
ENSG00000085514	PILRA	0.872899	4.72362e-36	2.97854e-34
ENSG00000069424	KCNAB2	0.872824	9.50908e-42	9.19195e-40
ENSG00000087495	PHACTR3	0.872149	1.02333e-09	6.7995e-09
ENSG00000174175	SELP	0.871431	1.48966e-31	6.83556e-30
ENSG00000123610	TNFAIP6	0.870929	2.7812e-20	5.02014e-19
ENSG00000133321	PLAAT4	0.86852	1.04592e-35	6.50897e-34
ENSG00000141506	PIK3R5	0.864937	1.37893e-34	7.79197e-33
ENSG00000153956	CACNA2D1	0.859872	4.08774e-21	7.84707e-20
ENSG00000166501	PRKCB	0.858758	7.27493e-18	1.07309e-16
ENSG00000102802	MEDAG	0.858244	1.09475e-30	4.71657e-29
ENSG00000149557	FEZ1	0.857999	1.45797e-41	1.3882e-39
ENSG00000026297	RNASET2	0.856398	1.61143e-43	1.82658e-41
ENSG00000122870	BICC1	0.854209	3.30879e-26	9.90713e-25
ENSG00000151176	PLBD2	0.853077	1.89626e-35	1.13913e-33
ENSG00000000971	CFH	0.85274	8.14939e-19	1.29757e-17
ENSG00000104894	CD37	0.852552	2.26893e-19	3.82028e-18
ENSG00000172403	SYNPO2	0.852395	4.19918e-22	8.89489e-21
ENSG00000179163	FUCA1	0.851722	1.08546e-54	2.43182e-52
ENSG00000135914	HTR2B	0.850965	6.06574e-19	9.82708e-18
ENSG00000176658	MYO1D	0.850907	9.48179e-28	3.21284e-26
ENSG00000240143	AL023653.1	0.849256	1.37381e-26	4.24699e-25
ENSG00000160883	HK3	0.847441	9.2246e-33	4.65953e-31
ENSG00000164935	DCSTAMP	0.847164	7.86849e-28	2.6853e-26
ENSG00000115956	PLEK	0.84594	1.37979e-30	5.89134e-29
ENSG00000111729	CLEC4A	0.844035	2.00073e-24	5.16258e-23
ENSG00000163751	CPA3	0.841545	2.50893e-17	3.51047e-16
ENSG00000169245	CXCL10	0.841177	1.59541e-15	1.92166e-14
ENSG00000277751	LILRB2	0.840216	7.66585e-38	5.488e-36
ENSG00000171992	SYNPO	0.836342	3.83925e-29	1.47699e-27
ENSG00000152137	HSPB8	0.836082	1.76017e-20	3.22607e-19
ENSG00000142347	MYO1F	0.835574	1.17064e-16	1.54701e-15
ENSG00000114405	C3orf14	0.835059	3.48121e-28	1.23059e-26
ENSG00000242685	HLA-DMA	0.8349	1.64037e-34	9.2419e-33
ENSG00000070961	ATP2B1	0.834149	6.06185e-30	2.50948e-28
ENSG00000145623	OSMR	0.83241	1.21219e-39	9.65846e-38
ENSG00000260007	AC107871.1	0.830138	6.73983e-42	6.65008e-40
ENSG00000162745	OLFML2B	0.828526	5.46102e-28	1.89425e-26
ENSG00000163191	S100A11	0.827766	1.12621e-19	1.93385e-18
ENSG00000138356	AOX1	0.827671	1.25452e-20	2.33072e-19
ENSG00000181195	PENK	0.825691	6.42598e-22	1.34325e-20
ENSG00000121552	CSTA	0.825568	7.36862e-27	2.33868e-25
ENSG00000137267	TUBB2A	0.824517	1.41186e-20	2.61283e-19
ENSG00000162998	FRZB	0.824198	3.02381e-14	3.22771e-13
ENSG00000086289	EPDR1	0.824001	5.98719e-27	1.91151e-25
ENSG00000108846	ABCC3	0.822932	5.19734e-39	4.02329e-37
ENSG00000233901	LINC01503	0.820594	1.46706e-32	7.2189e-31
ENSG00000140030	GPR65	0.819738	2.75643e-27	9.06576e-26
ENSG00000178860	MSC	0.819223	1.19769e-27	4.02962e-26
ENSG00000237632	S100A11P1	0.818977	1.89131e-22	4.14934e-21
ENSG00000196878	LAMB3	0.818911	1.76355e-24	4.58163e-23
ENSG00000176890	TYMS	0.818726	7.24759e-25	1.93571e-23
ENSG00000197535	MYO5A	0.817708	1.45612e-30	6.1895e-29
ENSG00000168386	FILIP1L	0.816565	8.80376e-35	4.98958e-33
ENSG00000142634	EFHD2	0.815848	7.54043e-39	5.81346e-37
ENSG00000187955	COL14A1	0.813321	3.9368e-18	5.95934e-17
ENSG00000255031	AP002807.1	0.813127	2.06638e-29	8.19791e-28
ENSG00000285920	AC087721.2	0.812516	1.58591e-25	4.52782e-24
ENSG00000075914	EXOSC7	0.811823	7.52512e-25	2.00701e-23
ENSG00000182022	CHST15	0.81155	6.86012e-24	1.70545e-22
ENSG00000105329	TGFB1	0.810474	1.61566e-22	3.57662e-21
ENSG00000138964	PARVG	0.809207	1.41947e-28	5.19826e-27
ENSG00000198467	TPM2	0.808612	1.79256e-22	3.94633e-21
ENSG00000091879	ANGPT2	0.807528	2.50514e-16	3.21682e-15
ENSG00000198019	FCGR1B	0.805638	5.28638e-25	1.42187e-23
ENSG00000230128	IER3	0.803756	3.54016e-23	8.36417e-22
ENSG00000020577	SAMD4A	0.803193	3.47256e-21	6.71351e-20
ENSG00000159403	C1R	0.802885	3.74071e-44	4.45215e-42
ENSG00000163694	RBM47	0.802123	3.55685e-37	2.44559e-35
ENSG00000166033	HTRA1	0.80171	2.31022e-31	1.0425e-29
ENSG00000175471	MCTP1	0.801078	1.27258e-09	8.37671e-09
ENSG00000123329	ARHGAP9	0.799257	7.03748e-14	7.22452e-13
ENSG00000140450	ARRDC4	0.79811	2.28749e-32	1.1056e-30
ENSG00000204103	MAFB	0.797664	2.18495e-48	3.55625e-46
ENSG00000102524	TNFSF13B	0.793426	5.28334e-23	1.23297e-21
ENSG00000103222	ABCC1	0.793321	2.92644e-39	2.29334e-37
ENSG00000138615	CILP	0.792211	1.75783e-20	3.22607e-19
ENSG00000112936	C7	0.79178	1.12066e-14	1.2393e-13
ENSG00000065923	SLC9A7	0.791546	3.32108e-32	1.58903e-30
ENSG00000162692	VCAM1	0.791497	5.78551e-17	7.89774e-16
ENSG00000171451	DSEL	0.79057	1.38958e-19	2.37538e-18
ENSG00000135596	MICAL1	0.789486	1.78046e-34	1.00016e-32
ENSG00000254087	LYN	0.788081	5.24212e-29	2.00052e-27
ENSG00000253676	TAGLN2P1	0.786186	6.56148e-21	1.24082e-19
ENSG00000060558	GNA15	0.784863	1.99043e-34	1.11155e-32
ENSG00000139514	SLC7A1	0.784738	3.48309e-28	1.23059e-26
ENSG00000174600	CMKLR1	0.784524	1.15592e-35	7.17007e-34
ENSG00000241839	PLEKHO2	0.783709	8.82347e-41	7.7431e-39
ENSG00000138756	BMP2K	0.783483	3.93328e-36	2.49672e-34
ENSG00000145685	LHFPL2	0.782979	3.29096e-57	9.21615e-55
ENSG00000119125	GDA	0.78053	7.99044e-09	4.80309e-08
ENSG00000026508	CD44	0.780049	1.35846e-48	2.2495e-46
ENSG00000198246	SLC29A3	0.779397	1.29108e-44	1.61751e-42
ENSG00000115355	CCDC88A	0.776126	2.08172e-38	1.56688e-36
ENSG00000165072	MAMDC2	0.773665	2.37787e-16	3.05545e-15
ENSG00000065308	TRAM2	0.773213	1.23251e-43	1.42247e-41
ENSG00000118849	RARRES1	0.773014	1.38525e-09	9.08382e-09
ENSG00000145423	SFRP2	0.772698	4.90341e-08	2.6694e-07
ENSG00000112378	PERP	0.771781	1.0159e-21	2.0802e-20
ENSG00000120708	TGFBI	0.770309	3.97898e-33	2.09894e-31
ENSG00000153071	DAB2	0.769594	2.08278e-48	3.41917e-46
ENSG00000211592	IGKC	0.768825	7.25852e-10	4.89462e-09
ENSG00000169184	MN1	0.767897	1.95296e-21	3.8579e-20
ENSG00000115232	ITGA4	0.767757	4.30249e-19	7.05704e-18
ENSG00000147443	DOK2	0.767503	5.94075e-41	5.31125e-39
ENSG00000171812	COL8A2	0.767199	2.14138e-25	6.00564e-24
ENSG00000229391	HLA-DRB6	0.766738	8.19549e-33	4.17291e-31
ENSG00000285622	AL135926.1	0.76525	1.21998e-17	1.76402e-16
ENSG00000128245	YWHAH	0.762405	5.02238e-13	4.75354e-12
ENSG00000136810	TXN	0.761745	6.29971e-43	6.85516e-41
ENSG00000135124	P2RX4	0.761459	4.35741e-33	2.27338e-31
ENSG00000130830	MPP1	0.761451	1.662e-36	1.08761e-34
ENSG00000130748	TMEM160	0.760418	4.92378e-22	1.03836e-20
ENSG00000105808	RASA4	0.759196	2.48816e-24	6.35999e-23
ENSG00000174125	TLR1	0.758841	2.34402e-22	5.0724e-21
ENSG00000271943	AC098614.3	0.757621	4.29244e-23	1.0079e-21
ENSG00000177363	LRRN4CL	0.756983	2.9915e-23	7.10313e-22
ENSG00000136052	SLC41A2	0.756854	4.00782e-26	1.19251e-24
ENSG00000111341	MGP	0.751373	3.639e-22	7.7514e-21
ENSG00000276701	MIF	0.748744	2.07878e-25	5.8473e-24
ENSG00000184216	IRAK1	0.748431	9.08938e-37	6.09468e-35
ENSG00000261888	AC144831.1	0.744694	1.48803e-26	4.5852e-25
ENSG00000182492	BGN	0.743909	7.87738e-24	1.94564e-22
ENSG00000076554	TPD52	0.743044	2.56975e-19	4.29261e-18
ENSG00000275886	AC129507.6	0.742093	8.9825e-27	2.81802e-25
ENSG00000146242	TPBG	0.741941	1.66075e-38	1.25499e-36
ENSG00000149256	TENM4	0.741834	1.92188e-14	2.08537e-13
ENSG00000064763	FAR2	0.741446	2.47379e-17	3.4664e-16
ENSG00000100448	CTSG	0.740994	6.75069e-22	1.40803e-20
ENSG00000102962	CCL22	0.740598	1.07474e-32	5.4001e-31
ENSG00000159674	SPON2	0.738639	6.19657e-28	2.12999e-26
ENSG00000282230	ADAM9	0.737151	1.38178e-28	5.06999e-27
ENSG00000278279	LILRB4	0.736881	4.11044e-29	1.57813e-27
ENSG00000235531	MSC-AS1	0.735992	2.70082e-20	4.88895e-19
ENSG00000105928	GSDME	0.735783	5.29447e-20	9.36143e-19
ENSG00000131389	SLC6A6	0.735698	2.62321e-22	5.67012e-21
ENSG00000167996	FTH1	0.734331	1.46757e-29	5.88358e-28
ENSG00000136040	PLXNC1	0.734227	1.31709e-15	1.5955e-14
ENSG00000166825	ANPEP	0.734114	6.17477e-22	1.29215e-20
ENSG00000206538	VGLL3	0.73388	3.20962e-12	2.81587e-11
ENSG00000152465	NMT2	0.733626	1.93759e-25	5.48253e-24
ENSG00000092009	CMA1	0.733317	4.55741e-15	5.20929e-14
ENSG00000132465	JCHAIN	0.731163	3.85075e-09	2.39562e-08
ENSG00000174370	C11orf45	0.730765	3.82664e-29	1.47512e-27
ENSG00000123975	CKS2	0.73028	4.58573e-22	9.69213e-21
ENSG00000139410	SDSL	0.730096	8.21109e-26	2.39088e-24
ENSG00000134802	SLC43A3	0.729507	1.59343e-42	1.65812e-40
ENSG00000166482	MFAP4	0.729427	3.99748e-28	1.4071e-26
ENSG00000134247	PTGFRN	0.728492	4.15366e-26	1.23398e-24
ENSG00000137285	TUBB2B	0.727901	1.30226e-15	1.57854e-14
ENSG00000182481	KPNA2	0.727553	5.57258e-26	1.63511e-24
ENSG00000065600	PACC1	0.727004	1.12632e-28	4.16477e-27
ENSG00000164543	STK17A	0.726293	2.32254e-19	3.90707e-18
ENSG00000206513	UBD	0.72598	1.76375e-19	3.00422e-18
ENSG00000152154	TMEM178A	0.725946	1.33345e-13	1.33366e-12
ENSG00000266524	GDF10	0.725544	1.35279e-19	2.31456e-18
ENSG00000007933	FMO3	0.725396	1.84259e-10	1.32889e-09
ENSG00000160791	CCR5	0.725079	1.60923e-35	9.79058e-34
ENSG00000081041	CXCL2	0.724398	8.12246e-10	5.44442e-09
ENSG00000186469	GNG2	0.723687	5.94273e-29	2.24985e-27
ENSG00000117122	MFAP2	0.722695	5.45455e-27	1.74573e-25
ENSG00000165304	MELK	0.721959	3.32925e-28	1.18061e-26
ENSG00000081052	COL4A4	0.721238	2.67755e-19	4.46876e-18
ENSG00000153208	MERTK	0.720641	3.02124e-27	9.91958e-26
ENSG00000186834	HEXIM1	0.71959	2.84184e-19	4.72639e-18
ENSG00000197956	S100A6	0.71957	3.39882e-29	1.32634e-27
ENSG00000121966	CXCR4	0.719518	2.00854e-08	1.14482e-07
ENSG00000185215	TNFAIP2	0.718354	2.38339e-43	2.6542e-41
ENSG00000129988	LBP	0.717445	6.68326e-23	1.54079e-21
ENSG00000148468	FAM171A1	0.716909	1.82694e-24	4.73984e-23
ENSG00000103642	LACTB	0.713936	1.79439e-39	1.42377e-37
ENSG00000082781	ITGB5	0.713256	1.15155e-41	1.10196e-39
ENSG00000137101	CD72	0.71317	6.90879e-34	3.75898e-32
ENSG00000070404	FSTL3	0.712793	2.80628e-24	7.15395e-23
ENSG00000181045	SLC26A11	0.711358	1.96747e-37	1.3724e-35
ENSG00000123643	SLC36A1	0.709889	3.09974e-42	3.1232e-40
ENSG00000274669	LILRB1	0.709499	1.56948e-33	8.44283e-32
ENSG00000279166	AC009951.4	0.709401	2.02165e-22	4.42001e-21
ENSG00000139178	C1RL	0.70934	1.33306e-28	4.90065e-27
ENSG00000136193	SCRN1	0.708648	2.14868e-28	7.7642e-27
ENSG00000178199	ZC3H12D	0.70818	1.61826e-20	2.98609e-19
ENSG00000244405	ETV5	0.707667	2.38343e-38	1.76606e-36
ENSG00000158710	TAGLN2	0.70762	3.04819e-17	4.24009e-16
ENSG00000049656	CLPTM1L	0.706914	4.746e-25	1.28378e-23
ENSG00000164877	MICALL2	0.706373	1.21462e-37	8.56667e-36
ENSG00000261884	AC040162.1	0.7053	2.12189e-25	5.95976e-24
ENSG00000171298	GAA	0.703953	4.06424e-37	2.77402e-35
ENSG00000162174	ASRGL1	0.703388	8.85715e-36	5.53005e-34
ENSG00000106780	MEGF9	0.702406	6.6502e-09	4.0344e-08
ENSG00000187554	TLR5	0.702256	4.34946e-30	1.81638e-28
ENSG00000074410	CA12	0.702108	2.71754e-20	4.91373e-19
ENSG00000185905	C16orf54	0.700968	1.75498e-08	1.00754e-07
ENSG00000134013	LOXL2	0.699652	2.85338e-22	6.1467e-21
ENSG00000049860	HEXB	0.699069	4.26767e-54	9.02992e-52
ENSG00000106819	ASPN	0.69819	5.33486e-21	1.01592e-19
ENSG00000078098	FAP	0.697637	8.85338e-26	2.57004e-24
ENSG00000131238	PPT1	0.697297	5.72766e-57	1.47394e-54
ENSG00000021645	NRXN3	0.696456	8.88944e-21	1.6678e-19
ENSG00000129038	LOXL1	0.696302	1.21631e-19	2.08293e-18
ENSG00000120913	PDLIM2	0.696016	3.50349e-31	1.54796e-29
ENSG00000162636	FAM102B	0.695022	4.33285e-25	1.17704e-23
ENSG00000139083	ETV6	0.694768	1.68364e-30	7.12478e-29
ENSG00000173267	SNCG	0.693973	4.25695e-13	4.05935e-12
ENSG00000198431	TXNRD1	0.692712	1.95257e-34	1.09361e-32
ENSG00000163071	SPATA18	0.692634	7.85148e-15	8.80022e-14
ENSG00000118855	MFSD1	0.691727	6.6503e-38	4.77893e-36
ENSG00000151725	CENPU	0.690381	1.15502e-19	1.97975e-18
ENSG00000196511	TPK1	0.690272	4.20434e-24	1.05624e-22
ENSG00000197165	SULT1A2	0.687666	7.2933e-19	1.16515e-17
ENSG00000136867	SLC31A2	0.686178	1.30719e-21	2.63974e-20
ENSG00000184408	KCND2	0.68524	1.49371e-17	2.14353e-16
ENSG00000160014	CALM3	0.685107	6.64101e-35	3.80918e-33
ENSG00000126545	CSN1S1	0.68509	0.000170099	0.000545045
ENSG00000118503	TNFAIP3	0.683179	6.98751e-23	1.60899e-21
ENSG00000155761	SPAG17	0.682162	6.54488e-14	6.73334e-13
ENSG00000140931	CMTM3	0.6816	6.46796e-47	9.54801e-45
ENSG00000153029	MR1	0.681296	1.80635e-28	6.57712e-27
ENSG00000010610	CD4	0.680331	7.06691e-34	3.83405e-32
ENSG00000123243	ITIH5	0.67936	3.25367e-32	1.5607e-30
ENSG00000117399	CDC20	0.679303	1.50303e-24	3.93703e-23
ENSG00000181104	F2R	0.679174	3.89217e-22	8.28141e-21
ENSG00000162458	FBLIM1	0.678343	2.02384e-34	1.1269e-32
ENSG00000151490	PTPRO	0.677937	3.15385e-24	7.97593e-23
ENSG00000156113	KCNMA1	0.677856	4.94201e-18	7.40628e-17
ENSG00000189159	JPT1	0.676539	9.56984e-27	2.99734e-25
ENSG00000157483	MYO1E	0.676133	5.01259e-37	3.39697e-35
ENSG00000213648	SULT1A4	0.67543	3.39676e-19	5.61497e-18
ENSG00000059377	TBXAS1	0.674718	5.9171e-30	2.45489e-28
ENSG00000065485	PDIA5	0.674407	1.78029e-33	9.54988e-32
ENSG00000114450	GNB4	0.674231	1.23117e-31	5.74635e-30
ENSG00000102393	GLA	0.673596	3.50728e-40	2.92935e-38
ENSG00000100626	GALNT16	0.6731	2.4398e-17	3.4238e-16
ENSG00000135094	SDS	0.673067	1.25117e-32	6.22091e-31
ENSG00000204482	LST1	0.673028	2.19797e-17	3.10274e-16
ENSG00000008277	ADAM22	0.672351	3.40141e-16	4.32397e-15
ENSG00000110876	SELPLG	0.671957	1.11874e-18	1.76652e-17
ENSG00000075223	SEMA3C	0.671649	1.25997e-17	1.82046e-16
ENSG00000146192	FGD2	0.671093	2.78289e-35	1.64579e-33
ENSG00000171310	CHST11	0.671006	5.26801e-25	1.41893e-23
ENSG00000167208	SNX20	0.670852	6.79272e-16	8.46556e-15
ENSG00000066336	SPI1	0.670091	2.31322e-22	5.01715e-21
ENSG00000122254	HS3ST2	0.669743	2.79867e-26	8.41944e-25
ENSG00000179630	LACC1	0.669627	5.67354e-22	1.18857e-20
ENSG00000255052	FAM66D	0.669158	6.11667e-19	9.88793e-18
ENSG00000078401	EDN1	0.668386	1.22864e-14	1.35556e-13
ENSG00000177675	CD163L1	0.667376	7.23442e-33	3.70336e-31
ENSG00000119782	FKBP1B	0.666861	1.72798e-16	2.24767e-15
ENSG00000112799	LY86	0.665707	1.48006e-22	3.29262e-21
ENSG00000180537	RNF182	0.665665	3.52328e-21	6.79775e-20
ENSG00000185567	AHNAK2	0.665477	2.82471e-16	3.60529e-15
ENSG00000122863	CHST3	0.664878	2.06488e-22	4.50936e-21
ENSG00000184292	TACSTD2	0.663943	1.60159e-17	2.29144e-16
ENSG00000284341	AL807752.7	0.6636	1.63455e-10	1.18578e-09
ENSG00000089327	FXYD5	0.66337	5.8122e-28	2.01239e-26
ENSG00000159840	ZYX	0.661839	4.85983e-21	9.28454e-20
ENSG00000125730	C3	0.659317	3.31121e-36	2.10888e-34
ENSG00000183160	TMEM119	0.658807	2.04042e-26	6.21692e-25
ENSG00000143344	RGL1	0.658749	2.08296e-28	7.54104e-27
ENSG00000231312	MAP4K3-DT	0.65804	4.48797e-15	5.13917e-14
ENSG00000154096	THY1	0.657603	4.60365e-14	4.80896e-13
ENSG00000136010	ALDH1L2	0.657316	1.95301e-15	2.32591e-14
ENSG00000159216	RUNX1	0.655341	1.84916e-28	6.72016e-27
ENSG00000115107	STEAP3	0.654635	2.44514e-19	4.09523e-18
ENSG00000104093	DMXL2	0.654083	2.06301e-26	6.27572e-25
ENSG00000116132	PRRX1	0.654048	1.24034e-29	5.02551e-28
ENSG00000113805	CNTN3	0.653569	3.9547e-12	3.44036e-11
ENSG00000081320	STK17B	0.652931	3.681e-20	6.57573e-19
ENSG00000109861	CTSC	0.652722	2.16702e-31	9.82539e-30
ENSG00000105383	CD33	0.652399	2.03904e-33	1.08766e-31
ENSG00000134245	WNT2B	0.652357	4.76478e-12	4.10941e-11
ENSG00000131873	CHSY1	0.651776	3.13968e-21	6.08848e-20
ENSG00000166387	PPFIBP2	0.651357	1.20032e-32	5.9837e-31
ENSG00000117410	ATP6V0B	0.649218	3.51488e-34	1.9345e-32
ENSG00000085662	AKR1B1	0.648773	1.19902e-52	2.35391e-50
ENSG00000165124	SVEP1	0.648754	1.19855e-16	1.5817e-15
ENSG00000197461	PDGFA	0.648038	1.21779e-15	1.48275e-14
ENSG00000158270	COLEC12	0.646883	4.62924e-23	1.08431e-21
ENSG00000130558	OLFM1	0.645182	5.88753e-25	1.57688e-23
ENSG00000108518	PFN1	0.644579	6.61478e-09	4.01419e-08
ENSG00000198832	SELENOM	0.643661	5.42245e-10	3.70505e-09
ENSG00000172817	CYP7B1	0.64362	4.22761e-12	3.66438e-11
ENSG00000107438	PDLIM1	0.642699	4.49238e-39	3.49177e-37
ENSG00000250519	AP002784.1	0.642326	4.72634e-24	1.18426e-22
ENSG00000174004	NRROS	0.642026	3.4616e-27	1.13263e-25
ENSG00000087116	ADAMTS2	0.641749	2.50145e-19	4.18219e-18
ENSG00000169403	PTAFR	0.639452	2.94986e-28	1.05392e-26
ENSG00000171159	C9orf16	0.639386	1.41976e-31	6.54638e-30
ENSG00000135929	CYP27A1	0.639359	5.19403e-41	4.68767e-39
ENSG00000165704	HPRT1	0.638347	4.79644e-33	2.48879e-31
ENSG00000104870	FCGRT	0.637912	1.05149e-22	2.37808e-21
ENSG00000170962	PDGFD	0.637322	1.16899e-10	8.61833e-10
ENSG00000095303	PTGS1	0.636297	1.96617e-25	5.55515e-24
ENSG00000188921	HACD4	0.63606	2.49002e-18	3.81587e-17
ENSG00000129009	ISLR	0.635619	5.38053e-18	8.0362e-17
ENSG00000138185	ENTPD1	0.635154	6.74316e-35	3.85616e-33
ENSG00000071553	ATP6AP1	0.634802	4.12601e-27	1.33853e-25
ENSG00000005108	THSD7A	0.634743	1.81013e-18	2.8162e-17
ENSG00000111846	GCNT2	0.633014	1.1082e-21	2.25225e-20
ENSG00000198211	AC092143.1	0.632372	2.66667e-16	3.41272e-15
ENSG00000148834	GSTO1	0.630956	6.0414e-44	7.01502e-42
ENSG00000147065	MSN	0.629384	3.42299e-25	9.43327e-24
ENSG00000104951	IL4I1	0.629309	2.52175e-26	7.62249e-25
ENSG00000007264	MATK	0.629202	3.30651e-23	7.82184e-22
ENSG00000089639	GMIP	0.629104	6.15693e-28	2.12045e-26
ENSG00000002933	TMEM176A	0.628481	1.11752e-24	2.95568e-23
ENSG00000122952	ZWINT	0.627834	1.4732e-17	2.1157e-16
ENSG00000161381	PLXDC1	0.627726	1.85315e-22	4.0703e-21
ENSG00000043462	LCP2	0.62714	7.97134e-23	1.82669e-21
ENSG00000115641	FHL2	0.624826	7.47095e-16	9.28045e-15
ENSG00000013297	CLDN11	0.624511	1.98356e-11	1.60259e-10
ENSG00000103381	CPPED1	0.624439	1.00372e-22	2.27546e-21
ENSG00000183022	TPM3P8	0.624211	8.80464e-57	2.23556e-54
ENSG00000101335	MYL9	0.623977	2.26198e-14	2.43498e-13
ENSG00000164825	DEFB1	0.623745	4.77231e-05	0.000169487
ENSG00000117091	CD48	0.622403	1.2424e-11	1.03045e-10
ENSG00000101871	MID1	0.621545	4.7984e-16	6.02744e-15
ENSG00000241484	ARHGAP8	0.619627	1.37266e-27	4.57786e-26
ENSG00000142197	DOP1B	0.619107	2.92218e-22	6.28071e-21
ENSG00000127507	ADGRE2	0.618075	1.16277e-16	1.53768e-15
ENSG00000095383	TBC1D2	0.617214	2.16684e-24	5.56106e-23
ENSG00000112293	GPLD1	0.615837	2.24347e-09	1.43364e-08
ENSG00000115963	RND3	0.614471	1.72967e-22	3.81229e-21
ENSG00000284386	MIR147B	0.614218	4.86094e-21	9.28454e-20
ENSG00000136048	DRAM1	0.613259	5.55484e-35	3.21522e-33
ENSG00000243449	C4orf48	0.61265	1.95434e-24	5.05658e-23
ENSG00000203747	FCGR3A	0.612615	2.5678e-07	1.2794e-06
ENSG00000149257	SERPINH1	0.609549	8.23779e-09	4.94242e-08
ENSG00000145632	PLK2	0.609451	1.17989e-13	1.1863e-12
ENSG00000010671	BTK	0.609357	3.22684e-29	1.26438e-27
ENSG00000137496	IL18BP	0.60853	4.34596e-26	1.28709e-24
ENSG00000144136	SLC20A1	0.608411	1.84372e-20	3.37596e-19
ENSG00000114554	PLXNA1	0.608146	1.76733e-21	3.50941e-20
ENSG00000167642	SPINT2	0.607949	2.32903e-22	5.04571e-21
ENSG00000070882	OSBPL3	0.607369	3.39891e-29	1.32634e-27
ENSG00000196924	FLNA	0.606829	2.28579e-25	6.40121e-24
ENSG00000128228	SDF2L1	0.606711	2.11674e-24	5.44718e-23
ENSG00000101134	DOK5	0.606649	7.66012e-16	9.50304e-15
ENSG00000183696	UPP1	0.60599	2.58726e-28	9.27858e-27
ENSG00000049540	ELN	0.605981	3.38626e-13	3.2568e-12
ENSG00000115652	UXS1	0.605829	1.76592e-21	3.50941e-20
ENSG00000154978	VOPP1	0.605723	3.74291e-34	2.05407e-32
ENSG00000185052	SLC24A3	0.60512	9.3739e-15	1.04696e-13
ENSG00000069482	GAL	0.605064	8.48914e-22	1.74577e-20
ENSG00000095739	BAMBI	0.604369	1.73126e-16	2.2504e-15
ENSG00000235505	CASP17P	0.603665	1.69158e-19	2.88386e-18
ENSG00000106211	HSPB1	0.603504	5.65492e-10	3.85283e-09
ENSG00000155252	PI4K2A	0.602807	2.23298e-38	1.66104e-36
ENSG00000118777	ABCG2	0.601246	1.55383e-17	2.22478e-16
ENSG00000266094	RASSF5	0.601087	1.98976e-15	2.36523e-14
ENSG00000138448	ITGAV	0.600861	3.78367e-29	1.46151e-27
ENSG00000262406	MMP12	0.600793	5.48144e-11	4.22432e-10
ENSG00000172936	MYD88	0.600455	1.95166e-36	1.26413e-34
ENSG00000158714	SLAMF8	0.600326	4.48781e-27	1.4485e-25
ENSG00000042753	AP2S1	0.600052	2.46085e-19	4.11792e-18
ENSG00000261578	AP003119.3	0.599894	6.3181e-11	4.82807e-10
ENSG00000122679	RAMP3	0.599389	1.01731e-15	1.24743e-14
ENSG00000248780	ARL4AP2	0.599277	2.72138e-25	7.56544e-24
ENSG00000159720	ATP6V0D1	0.598109	7.92178e-18	1.1649e-16
ENSG00000197989	SNHG12	0.598032	6.2546e-18	9.26897e-17
ENSG00000186340	THBS2	0.596438	6.99198e-16	8.7025e-15
ENSG00000047457	CP	0.596223	1.56446e-09	1.01783e-08
ENSG00000181458	TMEM45A	0.596136	4.10765e-16	5.19403e-15
ENSG00000118508	RAB32	0.595259	1.81342e-36	1.18263e-34
ENSG00000143387	CTSK	0.595158	3.64182e-25	1.00219e-23
ENSG00000170190	SLC16A5	0.595048	3.62933e-29	1.4076e-27
ENSG00000086300	SNX10	0.594134	2.57561e-07	1.28295e-06
ENSG00000108932	SLC16A6	0.592372	2.16173e-16	2.78901e-15
ENSG00000172667	ZMAT3	0.591757	3.56572e-12	3.11049e-11
ENSG00000084636	COL16A1	0.590852	1.42525e-20	2.63505e-19
ENSG00000163399	ATP1A1	0.589914	2.18341e-28	7.87477e-27
ENSG00000196550	FAM72A	0.589892	7.34513e-20	1.27622e-18
ENSG00000123146	ADGRE5	0.589382	5.69967e-18	8.48623e-17
ENSG00000196139	AKR1C3	0.589077	5.87536e-18	8.73415e-17
ENSG00000180596	H2BC4	0.588893	3.44224e-15	3.98483e-14
ENSG00000137714	FDX1	0.587529	3.2635e-25	9.01986e-24
ENSG00000108829	LRRC59	0.587522	2.73588e-30	1.14756e-28
ENSG00000105355	PLIN3	0.587103	2.46863e-31	1.10352e-29
ENSG00000119771	KLHL29	0.586806	2.0988e-13	2.06336e-12
ENSG00000103066	PLA2G15	0.586693	2.65086e-28	9.48878e-27
ENSG00000105270	CLIP3	0.586675	5.27509e-20	9.33582e-19
ENSG00000160593	JAML	0.584785	5.29698e-10	3.62713e-09
ENSG00000125089	SH3TC1	0.58471	8.26415e-17	1.10516e-15
ENSG00000158457	TSPAN33	0.583661	1.11576e-31	5.24629e-30
ENSG00000184500	PROS1	0.583597	1.61114e-25	4.59294e-24
ENSG00000163083	INHBB	0.581868	3.43435e-20	6.15243e-19
ENSG00000184347	SLIT3	0.58058	1.30229e-29	5.25412e-28
ENSG00000223953	C1QTNF5	0.580169	7.83638e-22	1.61853e-20
ENSG00000181467	RAP2B	0.579813	1.11732e-27	3.77924e-26
ENSG00000164574	GALNT10	0.579527	6.74917e-28	2.31159e-26
ENSG00000147324	MFHAS1	0.57924	3.5821e-27	1.16805e-25
ENSG00000204054	LINC00963	0.577939	1.97707e-31	9.00704e-30
ENSG00000138821	SLC39A8	0.577799	3.00282e-10	2.11396e-09
ENSG00000196562	SULF2	0.577745	5.46063e-22	1.14776e-20
ENSG00000128849	CGNL1	0.577544	1.96238e-16	2.53698e-15
ENSG00000135318	NT5E	0.576177	1.94046e-14	2.10194e-13
ENSG00000106366	SERPINE1	0.575947	1.23417e-18	1.94234e-17
ENSG00000181631	P2RY13	0.575714	4.09166e-11	3.19465e-10
ENSG00000147416	ATP6V1B2	0.575347	1.23136e-33	6.64269e-32
ENSG00000130635	COL5A1	0.575088	1.02777e-18	1.62962e-17
ENSG00000168077	SCARA3	0.574442	6.27931e-28	2.15454e-26
ENSG00000103966	EHD4	0.5742	4.62613e-19	7.56183e-18
ENSG00000182197	EXT1	0.573982	2.0089e-25	5.66747e-24
ENSG00000106868	SUSD1	0.573949	1.21225e-17	1.75416e-16
ENSG00000203760	CENPW	0.573126	9.51894e-23	2.16312e-21
ENSG00000136250	AOAH	0.572804	3.52794e-24	8.89837e-23
ENSG00000007237	AC005747.1	0.572712	5.99525e-26	1.75642e-24
ENSG00000084070	SMAP2	0.571959	5.13098e-24	1.28227e-22
ENSG00000227357	HLA-DRB4	0.571945	0.0364379	0.0667327
ENSG00000163565	IFI16	0.571796	1.52003e-29	6.08107e-28
ENSG00000168615	ADAM9	0.571715	7.07328e-12	6.01324e-11
ENSG00000135905	DOCK10	0.571488	6.08244e-20	1.06655e-18
ENSG00000236404	VLDLR-AS1	0.570111	1.48643e-05	5.73726e-05
ENSG00000206208	TAPBP	0.570101	6.75712e-18	9.99813e-17
ENSG00000162614	NEXN	0.569883	9.96723e-13	9.18268e-12
ENSG00000113552	GNPDA1	0.569222	1.91798e-36	1.24656e-34
ENSG00000162783	IER5	0.567224	9.82035e-15	1.0917e-13
ENSG00000198715	GLMP	0.565958	1.30622e-27	4.37929e-26
ENSG00000171848	RRM2	0.565034	8.57192e-18	1.25373e-16
ENSG00000149428	HYOU1	0.564439	3.73392e-16	4.73402e-15
ENSG00000172458	IL17D	0.564362	2.08391e-15	2.47098e-14
ENSG00000173530	TNFRSF10D	0.563464	7.60943e-15	8.54401e-14
ENSG00000167553	TUBA1C	0.562423	4.73693e-27	1.52632e-25
ENSG00000163902	RPN1	0.561573	4.69638e-16	5.9149e-15
ENSG00000184584	STING1	0.560665	1.6477e-24	4.29305e-23
ENSG00000131504	DIAPH1	0.56066	5.43064e-26	1.59592e-24
ENSG00000091129	NRCAM	0.560018	5.11294e-06	2.11757e-05
ENSG00000215788	TNFRSF25	0.559161	7.11163e-12	6.04314e-11
ENSG00000142156	COL6A1	0.558665	6.50504e-33	3.33896e-31
ENSG00000182463	TSHZ2	0.558212	2.10238e-18	3.25229e-17
ENSG00000163431	LMOD1	0.557617	1.4048e-11	1.15608e-10
ENSG00000267898	AC026803.2	0.557456	4.13606e-25	1.13328e-23
ENSG00000135540	NHSL1	0.557413	3.26725e-14	3.47669e-13
ENSG00000106976	DNM1	0.557292	1.64352e-18	2.56537e-17
ENSG00000170043	TRAPPC1	0.555819	1.60575e-11	1.31406e-10
ENSG00000184922	FMNL1	0.555218	1.43691e-25	4.12096e-24
ENSG00000262446	GBA	0.55518	1.15026e-32	5.76431e-31
ENSG00000130300	PLVAP	0.555171	2.2957e-11	1.8415e-10
ENSG00000164128	NPY1R	0.55415	2.23774e-13	2.19091e-12
ENSG00000133195	SLC39A11	0.553624	5.08365e-20	9.0054e-19
ENSG00000236700	LINC01010	0.553561	1.79322e-27	5.93883e-26
ENSG00000099998	GGT5	0.551672	9.06791e-25	2.41173e-23
ENSG00000150867	PIP4K2A	0.551517	6.2713e-23	1.44932e-21
ENSG00000178573	MAF	0.550801	1.04495e-22	2.36611e-21
ENSG00000134061	CD180	0.550721	8.9405e-28	3.04569e-26
ENSG00000105967	TFEC	0.550448	1.95326e-22	4.28031e-21
ENSG00000115419	GLS	0.549829	1.17123e-21	2.37273e-20
ENSG00000121236	TRIM6	0.549482	6.71131e-10	4.54493e-09
ENSG00000221926	TRIM16	0.548753	8.7814e-12	7.40258e-11
ENSG00000151327	FAM177A1	0.548487	1.2279e-21	2.4849e-20
ENSG00000253276	CCDC71L	0.547984	2.14862e-19	3.63054e-18
ENSG00000124762	CDKN1A	0.547702	2.78191e-18	4.23808e-17
ENSG00000213064	SFT2D2	0.547192	1.92123e-37	1.34507e-35
ENSG00000197451	HNRNPAB	0.546972	4.91745e-27	1.57914e-25
ENSG00000169429	CXCL8	0.54696	5.78871e-10	3.94116e-09
ENSG00000132357	CARD6	0.545868	1.35489e-26	4.19532e-25
ENSG00000121152	NCAPH	0.545561	5.93371e-20	1.04336e-18
ENSG00000158481	CD1C	0.545215	1.73645e-21	3.4553e-20
ENSG00000010319	SEMA3G	0.545095	2.84146e-25	7.87627e-24
ENSG00000203812	H2AC18	0.544964	5.9603e-10	4.0522e-09
ENSG00000181381	DDX60L	0.544593	2.24041e-12	1.99551e-11
ENSG00000111348	ARHGDIB	0.543906	4.38759e-24	1.10083e-22
ENSG00000142552	RCN3	0.543553	3.36088e-17	4.66142e-16
ENSG00000183023	SLC8A1	0.543382	9.4898e-17	1.26374e-15
ENSG00000051128	HOMER3	0.542827	4.49816e-25	1.21847e-23
ENSG00000259399	TGIF2-RAB5IF	0.541966	5.69046e-25	1.5284e-23
ENSG00000109586	GALNT7	0.541838	4.73877e-16	5.9604e-15
ENSG00000074800	ENO1	0.541515	1.35356e-27	4.52209e-26
ENSG00000137502	RAB30	0.541458	6.91823e-14	7.10593e-13
ENSG00000064601	CTSA	0.54106	1.25833e-35	7.77997e-34
ENSG00000127334	DYRK2	0.539915	1.15621e-15	1.41229e-14
ENSG00000163520	FBLN2	0.539699	1.0493e-15	1.28336e-14
ENSG00000162144	CYB561A3	0.539625	9.636e-25	2.55569e-23
ENSG00000006042	TMEM98	0.53916	1.64796e-24	4.29305e-23
ENSG00000070190	DAPP1	0.539084	5.48518e-13	5.17357e-12
ENSG00000100599	AL159141.1	0.538768	1.1783e-31	5.51313e-30
ENSG00000117154	IGSF21	0.538618	1.9573e-24	5.05738e-23
ENSG00000196072	BLOC1S2	0.537997	8.64265e-29	3.22078e-27
ENSG00000184988	TMEM106A	0.537637	1.81971e-15	2.17804e-14
ENSG00000204516	MICB	0.537339	1.35075e-15	1.63421e-14
ENSG00000172927	MYEOV	0.53717	1.37585e-06	6.22482e-06
ENSG00000244038	DDOST	0.536473	7.63509e-12	6.46775e-11
ENSG00000240583	AQP1	0.536305	6.08709e-15	6.88749e-14
ENSG00000023330	ALAS1	0.536037	6.2987e-26	1.84249e-24
ENSG00000117450	PRDX1	0.535748	6.83954e-14	7.03269e-13
ENSG00000064692	SNCAIP	0.535434	1.38515e-25	3.97848e-24
ENSG00000109854	HTATIP2	0.534648	1.54851e-15	1.86752e-14
ENSG00000145569	OTULINL	0.53462	3.95685e-23	9.32554e-22
ENSG00000234975	FTH1P2	0.534619	3.00558e-36	1.92065e-34
ENSG00000249437	NAIP	0.534383	4.12406e-14	4.33652e-13
ENSG00000119408	NEK6	0.534009	4.9757e-28	1.73539e-26
ENSG00000119280	C1orf198	0.533718	6.06058e-12	5.18238e-11
ENSG00000186081	KRT5	0.533426	3.52757e-14	3.73821e-13
ENSG00000132429	POPDC3	0.533245	9.24673e-11	6.91073e-10
ENSG00000130513	GDF15	0.532938	6.97269e-19	1.11662e-17
ENSG00000143320	CRABP2	0.532886	1.06912e-22	2.41509e-21
ENSG00000198879	SFMBT2	0.531418	8.91732e-17	1.19e-15
ENSG00000241644	INMT	0.530968	2.36941e-11	1.89583e-10
ENSG00000075884	ARHGAP15	0.530897	1.73452e-17	2.47234e-16
ENSG00000054277	OPN3	0.530889	2.69184e-17	3.75536e-16
ENSG00000134574	DDB2	0.53062	1.15359e-27	3.89499e-26
ENSG00000175352	NRIP3	0.530162	2.36585e-18	3.63623e-17
ENSG00000165617	DACT1	0.530128	7.96318e-14	8.12227e-13
ENSG00000160789	LMNA	0.530034	5.57257e-22	1.16871e-20
ENSG00000129474	AJUBA	0.529957	1.88432e-13	1.86116e-12
ENSG00000162894	FCMR	0.529925	1.41854e-15	1.71404e-14
ENSG00000196754	S100A2	0.529909	1.56434e-23	3.79486e-22
ENSG00000141736	ERBB2	0.528561	2.02506e-24	5.21831e-23
ENSG00000109743	BST1	0.528212	2.56865e-18	3.93206e-17
ENSG00000226248	CLIC1	0.528133	6.54311e-36	4.11222e-34
ENSG00000278291	AL161772.1	0.527533	5.16577e-17	7.07201e-16
ENSG00000137462	TLR2	0.526377	1.61454e-17	2.30823e-16
ENSG00000196950	SLC39A10	0.525894	2.11091e-20	3.8467e-19
ENSG00000156711	MAPK13	0.525542	3.75041e-17	5.1828e-16
ENSG00000183570	PCBP3	0.525204	3.00242e-22	6.4459e-21
ENSG00000173457	PPP1R14B	0.52481	3.75006e-26	1.11932e-24
ENSG00000070526	ST6GALNAC1	0.524479	5.6495e-14	5.85647e-13
ENSG00000106400	ZNHIT1	0.523839	4.88425e-15	5.57285e-14
ENSG00000147872	PLIN2	0.523651	1.65689e-24	4.31041e-23
ENSG00000101224	CDC25B	0.523429	1.8007e-21	3.57194e-20
ENSG00000211455	STK38L	0.522693	1.20756e-20	2.24786e-19
ENSG00000110911	SLC11A2	0.522644	1.29748e-20	2.40584e-19
ENSG00000228526	MIR34AHG	0.522535	3.06339e-24	7.75746e-23
ENSG00000115318	LOXL3	0.522486	7.48741e-26	2.18685e-24
ENSG00000106852	LHX6	0.522266	1.41934e-11	1.16653e-10
ENSG00000115648	MLPH	0.522092	2.26398e-18	3.48811e-17
ENSG00000198951	NAGA	0.521427	1.17347e-32	5.86518e-31
ENSG00000105499	PLA2G4C	0.520904	5.88509e-09	3.58394e-08
ENSG00000170340	B3GNT2	0.520557	4.00172e-23	9.41962e-22
ENSG00000106624	AEBP1	0.520541	1.0976e-16	1.45453e-15
ENSG00000276345	AC004556.3	0.520502	2.50253e-11	1.99814e-10
ENSG00000153721	CNKSR3	0.520109	4.96404e-14	5.17124e-13
ENSG00000251432	LINC02615	0.520007	3.68339e-13	3.53364e-12
ENSG00000164611	PTTG1	0.519719	2.02925e-23	4.87301e-22
ENSG00000197746	PSAP	0.519626	4.1886e-67	2.27896e-64
ENSG00000123416	TUBA1B	0.519123	7.80417e-27	2.46868e-25
ENSG00000275031	METRNL	0.51901	5.74546e-18	8.54771e-17
ENSG00000236443	PSMB8	0.518786	2.45468e-21	4.8091e-20
ENSG00000185561	TLCD2	0.518333	2.16249e-12	1.93063e-11
ENSG00000115525	ST3GAL5	0.518322	3.01717e-21	5.87485e-20
ENSG00000173198	CYSLTR1	0.517946	6.54357e-12	5.57536e-11
ENSG00000100181	TPTEP1	0.51768	2.11997e-13	2.08311e-12
ENSG00000064961	HMG20B	0.517646	1.74911e-14	1.90551e-13
ENSG00000163435	ELF3	0.517586	5.52057e-17	7.54148e-16
ENSG00000213316	LTC4S	0.51677	5.34475e-21	1.01678e-19
ENSG00000228536	LYPLAL1-AS1	0.516606	2.37725e-15	2.79617e-14
ENSG00000155254	MARVELD1	0.516546	3.09782e-31	1.3751e-29
ENSG00000121064	SCPEP1	0.515941	1.21469e-15	1.47994e-14
ENSG00000114013	CD86	0.515686	3.91897e-27	1.27353e-25
ENSG00000042062	RIPOR3	0.514663	1.55889e-10	1.13349e-09
ENSG00000197694	SPTAN1	0.514618	2.39206e-15	2.81012e-14
ENSG00000011638	TMEM159	0.5142	8.86854e-12	7.46942e-11
ENSG00000001036	FUCA2	0.513901	1.41276e-32	7.00601e-31
ENSG00000103496	STX4	0.513729	4.99803e-25	1.34812e-23
ENSG00000118762	PKD2	0.513597	9.53472e-21	1.78535e-19
ENSG00000141968	VAV1	0.513253	6.30404e-19	1.01649e-17
ENSG00000131480	AOC2	0.512777	4.25093e-16	5.36806e-15
ENSG00000103489	XYLT1	0.512563	5.48182e-15	6.21741e-14
ENSG00000099256	PRTFDC1	0.512355	2.93496e-12	2.58513e-11
ENSG00000160216	AGPAT3	0.511677	1.21721e-22	2.73342e-21
ENSG00000137501	SYTL2	0.510657	2.96688e-13	2.87085e-12
ENSG00000101294	HM13	0.510455	3.75065e-13	3.59455e-12
ENSG00000092871	RFFL	0.510074	5.58629e-19	9.08452e-18
ENSG00000227051	C14orf132	0.50997	1.03189e-15	1.26369e-14
ENSG00000285505	AC010616.1	0.509885	9.77934e-10	6.52516e-09
ENSG00000146232	NFKBIE	0.50953	7.12898e-22	1.48045e-20
ENSG00000091106	NLRC4	0.50928	3.50607e-18	5.32425e-17
ENSG00000135828	RNASEL	0.509062	1.3464e-12	1.22619e-11
ENSG00000112242	E2F3	0.509028	1.5453e-13	1.53908e-12
ENSG00000257950	P2RX5-TAX1BP3	0.508821	3.65239e-31	1.60792e-29
ENSG00000141574	SECTM1	0.508562	2.62837e-15	3.06691e-14
ENSG00000141429	GALNT1	0.508533	7.62263e-10	5.12563e-09
ENSG00000232533	AC093673.1	0.508479	1.33498e-21	2.69301e-20
ENSG00000117009	KMO	0.508361	4.53625e-18	6.82337e-17
ENSG00000133106	EPSTI1	0.508207	4.64296e-10	3.19653e-09
ENSG00000104689	TNFRSF10A	0.507488	6.88234e-13	6.43716e-12
ENSG00000242371	IGKV1-39	0.507284	9.08976e-09	5.41942e-08
ENSG00000135919	SERPINE2	0.507146	4.32029e-14	4.53785e-13
ENSG00000239713	APOBEC3G	0.507081	1.37581e-11	1.1332e-10
ENSG00000168405	CMAHP	0.50663	9.9586e-14	1.00927e-12
ENSG00000047648	ARHGAP6	0.506527	2.58748e-15	3.03034e-14
ENSG00000150403	TMCO3	0.506492	1.47524e-18	2.31028e-17
ENSG00000174697	LEP	0.506112	2.67673e-13	2.60865e-12
ENSG00000170385	SLC30A1	0.505006	8.8495e-22	1.81792e-20
ENSG00000138119	MYOF	0.504725	2.25703e-21	4.43556e-20
ENSG00000134769	DTNA	0.50472	1.47403e-13	1.4704e-12
ENSG00000166900	STX3	0.504486	3.23156e-21	6.26028e-20
ENSG00000007080	CCDC124	0.50425	9.44569e-13	8.72753e-12
ENSG00000171385	KCND3	0.503851	1.43477e-16	1.87654e-15
ENSG00000125249	RAP2A	0.503408	4.57867e-26	1.35391e-24
ENSG00000090674	MCOLN1	0.503323	1.67388e-18	2.61062e-17
ENSG00000128815	WDFY4	0.503198	6.86222e-25	1.83535e-23
ENSG00000107551	RASSF4	0.502981	1.43096e-13	1.42893e-12
ENSG00000141540	TTYH2	0.502911	1.93631e-24	5.01677e-23
ENSG00000185022	MAFF	0.502737	2.67028e-09	1.69106e-08
ENSG00000108950	FAM20A	0.502711	6.72555e-20	1.175e-18
ENSG00000233276	GPX1	0.502512	3.80611e-12	3.31411e-11
ENSG00000144837	PLA1A	0.502408	6.64246e-17	8.99661e-16
ENSG00000163154	TNFAIP8L2	0.502354	2.92127e-19	4.8458e-18
ENSG00000189056	RELN	0.502082	3.59314e-18	5.44778e-17
ENSG00000278174	NSF	0.500962	3.64524e-32	1.73976e-30
ENSG00000125257	ABCC4	0.500424	1.14847e-18	1.81196e-17
ENSG00000088756	ARHGAP28	0.500284	3.58184e-15	4.13638e-14
ENSG00000079691	CARMIL1	0.500245	3.28387e-18	4.99478e-17
ENSG00000089094	KDM2B	0.500223	5.53348e-24	1.38105e-22
ENSG00000258610	AF111169.1	0.500107	1.35662e-14	1.49072e-13
ENSG00000109472	CPE	0.500095	1.95341e-11	1.58293e-10
ENSG00000263231	AC217785.3	0.499052	3.26182e-30	1.36516e-28
ENSG00000079931	MOXD1	0.49873	1.91921e-19	3.26027e-18
ENSG00000124357	NAGK	0.498691	1.11662e-28	4.13693e-27
ENSG00000197780	TAF13	0.498465	9.08546e-13	8.41919e-12
ENSG00000141401	IMPA2	0.498239	1.84719e-14	2.00776e-13
ENSG00000148926	ADM	0.497497	1.23887e-13	1.24364e-12
ENSG00000111670	GNPTAB	0.496934	7.01442e-17	9.48018e-16
ENSG00000274334	VASN	0.496668	4.17833e-19	6.87115e-18
ENSG00000151929	BAG3	0.496232	5.66521e-18	8.44433e-17
ENSG00000145649	GZMA	0.495605	8.27806e-07	3.85237e-06
ENSG00000162591	MEGF6	0.495137	1.8814e-13	1.85924e-12
ENSG00000065911	MTHFD2	0.493764	9.95001e-10	6.62279e-09
ENSG00000074590	NUAK1	0.493664	6.29914e-16	7.8762e-15
ENSG00000134575	ACP2	0.493404	3.66617e-31	1.60864e-29
ENSG00000198743	SLC5A3	0.493206	1.67605e-15	2.01497e-14
ENSG00000162704	ARPC5	0.493088	3.11775e-38	2.28351e-36
ENSG00000261771	DNAAF4-CCPG1	0.493063	6.00058e-24	1.49371e-22
ENSG00000136830	NIBAN2	0.492809	3.53125e-27	1.15344e-25
ENSG00000157637	SLC38A10	0.491794	8.47305e-23	1.93468e-21
ENSG00000149483	TMEM138	0.491708	8.40933e-22	1.73123e-20
ENSG00000006576	PHTF2	0.49144	1.66518e-17	2.37885e-16
ENSG00000167779	IGFBP6	0.491389	6.8199e-09	4.1334e-08
ENSG00000112773	TENT5A	0.491387	4.10936e-25	1.12759e-23
ENSG00000101439	CST3	0.491312	1.36654e-15	1.65225e-14
ENSG00000284946	AC068831.8	0.490464	1.34329e-14	1.47692e-13
ENSG00000078081	LAMP3	0.490351	4.768e-14	4.97518e-13
ENSG00000106268	NUDT1	0.490085	8.41419e-20	1.45665e-18
ENSG00000180448	AC004151.1	0.489716	1.789e-13	1.77345e-12
ENSG00000197045	GMFB	0.488476	2.24726e-24	5.7597e-23
ENSG00000089820	ARHGAP4	0.487334	2.71467e-19	4.52675e-18
ENSG00000108669	CYTH1	0.486324	2.34862e-21	4.61081e-20
ENSG00000287778	AC006230.1	0.48597	1.28556e-12	1.17189e-11
ENSG00000260257	AL035071.1	0.485047	3.47223e-20	6.21445e-19
ENSG00000284128	AP000356.3	0.484535	1.28159e-17	1.85029e-16
ENSG00000209582	SNORA48	0.484481	1.34905e-15	1.63318e-14
ENSG00000141655	TNFRSF11A	0.483662	3.26119e-20	5.85875e-19
ENSG00000168994	PXDC1	0.483613	8.69177e-21	1.63555e-19
ENSG00000135052	GOLM1	0.483175	2.88511e-21	5.62345e-20
ENSG00000284194	SCO2	0.483095	2.11571e-17	3.00021e-16
ENSG00000273038	AL365203.2	0.483055	4.02206e-14	4.23395e-13
ENSG00000186594	MIR22HG	0.483035	3.41386e-11	2.68415e-10
ENSG00000048392	RRM2B	0.482606	8.02107e-19	1.2782e-17
ENSG00000161013	MGAT4B	0.482546	1.05915e-11	8.83462e-11
ENSG00000167380	ZNF226	0.482286	1.72046e-14	1.87644e-13
ENSG00000148158	SNX30	0.482204	1.80191e-17	2.56647e-16
ENSG00000255248	MIR100HG	0.481847	1.07734e-06	4.93642e-06
ENSG00000168546	GFRA2	0.481684	4.33228e-23	1.016e-21
ENSG00000102007	PLP2	0.481216	9.53027e-16	1.17163e-14
ENSG00000172037	LAMB2	0.480446	6.89998e-14	7.091e-13
ENSG00000166794	PPIB	0.480277	9.35918e-07	4.32379e-06
ENSG00000177469	CAVIN1	0.47963	9.55781e-12	8.01098e-11
ENSG00000227315	NEU1	0.47891	9.16693e-18	1.33767e-16
ENSG00000117600	PLPPR4	0.478721	6.83771e-11	5.2001e-10
ENSG00000140836	ZFHX3	0.478217	1.23882e-16	1.63145e-15
ENSG00000275079	LPCAT1	0.477434	4.94973e-20	8.78451e-19
ENSG00000131323	TRAF3	0.477291	4.13738e-23	9.72693e-22
ENSG00000182013	PNMA8A	0.476808	6.73721e-06	2.74431e-05
ENSG00000175793	SFN	0.476706	1.35599e-22	3.02433e-21
ENSG00000157404	KIT	0.475683	4.48194e-12	3.87249e-11
ENSG00000204262	COL5A2	0.475489	2.19057e-18	3.38321e-17
ENSG00000180773	SLC36A4	0.475251	7.19475e-17	9.71011e-16
ENSG00000069399	BCL3	0.474045	2.3131e-15	2.72915e-14
ENSG00000130208	APOC1	0.473881	5.80128e-15	6.568e-14
ENSG00000137767	SQOR	0.473799	3.42947e-29	1.33553e-27
ENSG00000160284	SPATC1L	0.473371	1.49349e-09	9.74995e-09
ENSG00000163755	HPS3	0.473336	7.83588e-19	1.24974e-17
ENSG00000283791	MIR612	0.472549	8.81727e-08	4.65504e-07
ENSG00000143867	OSR1	0.471944	1.57332e-13	1.56616e-12
ENSG00000065717	TLE2	0.471618	9.88666e-13	9.11727e-12
ENSG00000110583	NAA40	0.471279	3.35308e-13	3.22814e-12
ENSG00000110628	SLC22A18	0.470644	1.80707e-22	3.97367e-21
ENSG00000164111	ANXA5	0.470535	4.33946e-27	1.40538e-25
ENSG00000284079	MIR4775	0.470205	3.43969e-15	3.98431e-14
ENSG00000133083	DCLK1	0.470047	1.06683e-09	7.0811e-09
ENSG00000134201	GSTM5	0.469925	3.19488e-09	2.00462e-08
ENSG00000114770	ABCC5	0.469792	1.13943e-21	2.31078e-20
ENSG00000013288	MAN2B2	0.469767	3.9027e-20	6.94571e-19
ENSG00000100949	RABGGTA	0.469619	1.04961e-16	1.3919e-15
ENSG00000124126	PREX1	0.469342	8.36039e-18	1.22561e-16
ENSG00000110057	UNC93B1	0.469308	1.62953e-14	1.77931e-13
ENSG00000150961	SEC24D	0.469205	2.0907e-13	2.05753e-12
ENSG00000115935	WIPF1	0.46916	2.54955e-16	3.26943e-15
ENSG00000277943	CCL4	0.468694	2.64046e-14	2.82961e-13
ENSG00000168264	IRF2BP2	0.468126	9.23721e-13	8.54318e-12
ENSG00000167772	ANGPTL4	0.467892	4.74222e-14	4.95099e-13
ENSG00000166147	FBN1	0.467781	2.33027e-25	6.5162e-24
ENSG00000123384	LRP1	0.467342	7.16414e-09	4.33238e-08
ENSG00000134533	RERG	0.467231	4.40724e-09	2.72756e-08
ENSG00000196405	EVL	0.466545	4.41356e-17	6.08158e-16
ENSG00000175054	ATR	0.466264	1.68231e-12	1.51543e-11
ENSG00000156471	PTDSS1	0.466179	3.28246e-28	1.16619e-26
ENSG00000115762	PLEKHB2	0.465059	6.57316e-20	1.14943e-18
ENSG00000144218	AFF3	0.464708	1.00375e-05	3.98879e-05
ENSG00000153707	PTPRD	0.464228	3.14542e-09	1.97554e-08
ENSG00000120694	HSPH1	0.46404	5.90844e-11	4.53322e-10
ENSG00000166780	BMERB1	0.463823	3.05199e-21	5.93052e-20
ENSG00000197555	SIPA1L1	0.463675	1.15107e-23	2.82836e-22
ENSG00000164136	IL15	0.462944	4.46089e-14	4.67522e-13
ENSG00000136731	UGGT1	0.461984	3.05992e-20	5.51277e-19
ENSG00000213694	S1PR3	0.461843	4.11704e-10	2.85509e-09
ENSG00000112893	MAN2A1	0.46181	2.41245e-20	4.38361e-19
ENSG00000168056	LTBP3	0.460222	3.27757e-10	2.29719e-09
ENSG00000154175	ABI3BP	0.459742	1.65885e-12	1.49643e-11
ENSG00000197548	ATG7	0.459614	2.39964e-19	4.02612e-18
ENSG00000104687	GSR	0.459598	1.42915e-16	1.87047e-15
ENSG00000147459	DOCK5	0.459318	4.36348e-08	2.38981e-07
ENSG00000053371	AKR7A2	0.459297	1.05444e-08	6.23208e-08
ENSG00000282657	IGHM	0.459294	1.34618e-05	5.24347e-05
ENSG00000155660	PDIA4	0.459158	2.52415e-12	2.23777e-11
ENSG00000160712	IL6R	0.458895	1.62172e-19	2.76725e-18
ENSG00000097021	ACOT7	0.458567	2.14004e-17	3.0277e-16
ENSG00000276230	RNH1	0.45843	6.70471e-21	1.26539e-19
ENSG00000111252	SH2B3	0.457453	3.07084e-23	7.27338e-22
ENSG00000111247	RAD51AP1	0.457385	2.80168e-17	3.90288e-16
ENSG00000067057	PFKP	0.457315	1.60821e-21	3.21693e-20
ENSG00000137393	RNF144B	0.457195	3.06409e-15	3.55572e-14
ENSG00000156966	B3GNT7	0.457073	1.0203e-20	1.90487e-19
ENSG00000278032	LY6E	0.455954	1.44455e-08	8.36125e-08
ENSG00000142583	SLC2A5	0.455414	8.62015e-05	0.000291176
ENSG00000077549	CAPZB	0.455154	1.76441e-35	1.07005e-33
ENSG00000143507	DUSP10	0.455148	5.51343e-10	3.76182e-09
ENSG00000117228	GBP1	0.455094	1.32538e-07	6.86222e-07
ENSG00000109814	UGDH	0.454765	6.17439e-13	5.80064e-12
ENSG00000134285	FKBP11	0.454672	2.67839e-16	3.42543e-15
ENSG00000156011	PSD3	0.454541	1.25174e-16	1.64733e-15
ENSG00000278154	LAIR1	0.454527	8.30187e-14	8.4632e-13
ENSG00000128595	CALU	0.454461	2.82182e-17	3.92807e-16
ENSG00000164402	SEPTIN8	0.454132	7.53572e-22	1.55981e-20
ENSG00000158445	KCNB1	0.454032	3.7911e-09	2.35928e-08
ENSG00000116679	IVNS1ABP	0.453847	2.95395e-13	2.85979e-12
ENSG00000178695	KCTD12	0.453618	2.08181e-26	6.32279e-25
ENSG00000160213	CSTB	0.452774	1.1866e-22	2.66782e-21
ENSG00000144802	NFKBIZ	0.452664	4.22867e-09	2.62216e-08
ENSG00000102445	RUBCNL	0.452498	1.45921e-12	1.32449e-11
ENSG00000157240	FZD1	0.452309	1.06877e-17	1.55244e-16
ENSG00000246695	RASSF8-AS1	0.452263	5.47102e-13	5.16276e-12
ENSG00000271605	MILR1	0.452147	2.92019e-19	4.8458e-18
ENSG00000119314	PTBP3	0.451566	1.65965e-16	2.16175e-15
ENSG00000232143	GNL1	0.451447	1.60405e-18	2.50582e-17
ENSG00000102034	ELF4	0.451416	5.0256e-17	6.89003e-16
ENSG00000229116	AL137026.1	0.45139	2.97643e-23	7.08502e-22
ENSG00000083857	FAT1	0.451381	1.22268e-15	1.48587e-14
ENSG00000139329	LUM	0.451276	2.68492e-17	3.74846e-16
ENSG00000224596	ZMIZ1-AS1	0.451086	6.78356e-18	1.00294e-16
ENSG00000077238	IL4R	0.450903	5.00064e-23	1.16987e-21
ENSG00000171155	C1GALT1C1	0.450837	3.27007e-22	7.00471e-21
ENSG00000181523	SGSH	0.450799	2.44813e-31	1.09694e-29
ENSG00000066697	MSANTD3	0.450497	2.90695e-19	4.83046e-18
ENSG00000152078	TLCD4	0.450354	7.52846e-14	7.69949e-13
ENSG00000072682	P4HA2	0.449951	2.04505e-16	2.64206e-15
ENSG00000205060	SLC35B4	0.449474	6.63132e-17	8.98792e-16
ENSG00000110218	PANX1	0.449132	1.05409e-13	1.06488e-12
ENSG00000166311	SMPD1	0.448865	1.17797e-27	3.9703e-26
ENSG00000184575	XPOT	0.448809	3.15185e-17	4.37787e-16
ENSG00000198121	LPAR1	0.448568	8.87259e-14	9.04017e-13
ENSG00000155366	RHOC	0.448273	2.49434e-12	2.21341e-11
ENSG00000120594	PLXDC2	0.448028	1.7376e-15	2.08501e-14
ENSG00000089091	DZANK1	0.447678	1.38801e-10	1.01427e-09
ENSG00000106105	GARS1	0.447399	1.4713e-24	3.85923e-23
ENSG00000144589	STK11IP	0.446942	2.37354e-20	4.31703e-19
ENSG00000138600	SPPL2A	0.446734	1.04077e-21	2.12654e-20
ENSG00000155393	HEATR3	0.446462	2.34036e-15	2.7596e-14
ENSG00000147168	IL2RG	0.446056	2.05097e-09	1.31548e-08
ENSG00000135677	GNS	0.445849	5.21257e-21	9.93624e-20
ENSG00000197142	ACSL5	0.445137	1.23905e-22	2.77917e-21
ENSG00000101003	GINS1	0.44509	2.03338e-14	2.19635e-13
ENSG00000028137	TNFRSF1B	0.444833	4.6614e-19	7.61296e-18
ENSG00000053372	MRTO4	0.444673	7.85992e-24	1.94385e-22
ENSG00000013275	PSMC4	0.443984	1.25738e-22	2.81697e-21
ENSG00000165434	PGM2L1	0.443227	6.34154e-15	7.15838e-14
ENSG00000106789	CORO2A	0.443119	1.46151e-16	1.90889e-15
ENSG00000135069	PSAT1	0.443069	5.74438e-07	2.73339e-06
ENSG00000167460	TPM4	0.442445	6.11166e-09	3.71716e-08
ENSG00000187796	CARD9	0.442293	4.65673e-09	2.87077e-08
ENSG00000284969	AL049629.2	0.442182	7.66341e-09	4.61672e-08
ENSG00000102032	RENBP	0.442012	5.85219e-14	6.04684e-13
ENSG00000126882	FAM78A	0.441559	7.39369e-14	7.56572e-13
ENSG00000113648	MACROH2A1	0.441422	6.3742e-42	6.32207e-40
ENSG00000183943	PRKX	0.44092	2.78795e-16	3.56077e-15
ENSG00000177301	KCNA2	0.440904	1.48869e-07	7.65777e-07
ENSG00000144909	OSBPL11	0.440833	1.06875e-15	1.3063e-14
ENSG00000138172	CALHM2	0.440822	5.19089e-27	1.66414e-25
ENSG00000202252	SNORD14C	0.440734	2.27272e-11	1.8246e-10
ENSG00000117226	GBP3	0.440317	7.4349e-05	0.000254143
ENSG00000134955	SLC37A2	0.439989	2.26933e-14	2.44151e-13
ENSG00000163466	ARPC2	0.439987	6.42707e-23	1.48352e-21
ENSG00000277599	AP000944.2	0.43961	2.63634e-07	1.31149e-06
ENSG00000059378	PARP12	0.439273	1.9699e-11	1.59358e-10
ENSG00000150764	DIXDC1	0.439004	1.32503e-17	1.90867e-16
ENSG00000154237	LRRK1	0.438371	1.60638e-23	3.89189e-22
ENSG00000106636	YKT6	0.43837	3.50534e-15	4.05296e-14
ENSG00000213080	AL354714.2	0.438322	3.08118e-11	2.43869e-10
ENSG00000272945	AL356299.3	0.438302	1.10018e-22	2.48231e-21
ENSG00000134057	CCNB1	0.437949	6.76873e-10	4.58056e-09
ENSG00000152217	SETBP1	0.437733	5.47095e-11	4.21795e-10
ENSG00000167004	PDIA3	0.437593	1.759e-20	3.22607e-19
ENSG00000155850	SLC26A2	0.437508	2.00404e-14	2.16711e-13
ENSG00000181634	TNFSF15	0.437189	1.31798e-14	1.44993e-13
ENSG00000137269	LRRC1	0.43657	3.38511e-10	2.36473e-09
ENSG00000161203	AP2M1	0.436254	2.19056e-21	4.3183e-20
ENSG00000176273	SLC35G1	0.436053	4.24698e-13	4.05187e-12
ENSG00000181029	TRAPPC5	0.436039	3.24018e-11	2.55392e-10
ENSG00000106829	TLE4	0.435877	3.63989e-13	3.49367e-12
ENSG00000136295	TTYH3	0.435404	2.05972e-20	3.75701e-19
ENSG00000080845	DLGAP4	0.435204	9.52068e-20	1.63778e-18
ENSG00000250303	LINC02762	0.435103	4.04657e-15	4.6477e-14
ENSG00000115129	TP53I3	0.435015	8.59574e-13	7.97703e-12
ENSG00000087074	PPP1R15A	0.434911	1.28169e-14	1.41164e-13
ENSG00000188215	DCUN1D3	0.434527	3.49808e-13	3.36264e-12
ENSG00000112394	SLC16A10	0.434235	7.03985e-12	5.98749e-11
ENSG00000039560	RAI14	0.43414	6.05981e-14	6.25797e-13
ENSG00000087245	MMP2	0.434005	1.15947e-16	1.53439e-15
ENSG00000062716	VMP1	0.433915	2.3892e-23	5.71578e-22
ENSG00000038002	AGA	0.433823	1.0449e-15	1.27879e-14
ENSG00000115828	QPCT	0.433686	3.05608e-07	1.50652e-06
ENSG00000262179	MYMX	0.43328	2.6137e-08	1.46865e-07
ENSG00000106546	AHR	0.432536	2.35414e-15	2.77241e-14
ENSG00000105669	COPE	0.432501	7.74328e-08	4.11312e-07
ENSG00000112343	TRIM38	0.432411	2.59058e-26	7.81813e-25
ENSG00000149418	ST14	0.432389	2.63171e-12	2.3288e-11
ENSG00000130816	DNMT1	0.432064	6.73268e-22	1.40582e-20
ENSG00000139192	TAPBPL	0.432018	2.6501e-15	3.09038e-14
ENSG00000105254	TBCB	0.431903	1.12226e-09	7.43089e-09
ENSG00000010932	FMO1	0.431559	2.39847e-08	1.35411e-07
ENSG00000161011	SQSTM1	0.431297	4.91857e-26	1.45216e-24
ENSG00000188483	IER5L	0.430914	2.36699e-20	4.30923e-19
ENSG00000275131	AC241952.2	0.430492	1.85815e-16	2.40713e-15
ENSG00000101883	RHOXF1	0.429936	1.89531e-12	1.69926e-11
ENSG00000119514	GALNT12	0.42984	2.75632e-10	1.9498e-09
ENSG00000165646	SLC18A2	0.429278	1.3855e-12	1.25878e-11
ENSG00000116824	CD2	0.429208	1.21744e-05	4.7664e-05
ENSG00000221968	FADS3	0.429187	5.48166e-20	9.67445e-19
ENSG00000128626	MRPS12	0.429016	7.15981e-06	2.90651e-05
ENSG00000122862	SRGN	0.428576	1.1923e-16	1.57455e-15
ENSG00000135823	STX6	0.428441	2.04582e-15	2.42884e-14
ENSG00000105639	JAK3	0.428387	1.67496e-08	9.63052e-08
ENSG00000196975	ANXA4	0.428142	1.70246e-20	3.12934e-19
ENSG00000144867	SRPRB	0.427001	6.44509e-18	9.54384e-17
ENSG00000117280	RAB29	0.426964	1.57371e-12	1.42502e-11
ENSG00000134779	TPGS2	0.426929	1.07513e-12	9.88109e-12
ENSG00000168374	ARF4	0.426887	3.36959e-24	8.51022e-23
ENSG00000108439	PNPO	0.426782	1.63717e-16	2.13392e-15
ENSG00000115758	ODC1	0.426761	2.42123e-17	3.40277e-16
ENSG00000012171	SEMA3B	0.426557	1.41675e-09	9.27438e-09
ENSG00000166741	NNMT	0.426471	2.09254e-11	1.68563e-10
ENSG00000173641	HSPB7	0.426189	3.41078e-05	0.000124119
ENSG00000106665	CLIP2	0.426102	5.27805e-12	4.53156e-11
ENSG00000184840	TMED9	0.425985	1.61201e-22	3.57363e-21
ENSG00000207991	MIR601	0.42552	2.26408e-15	2.67297e-14
ENSG00000114999	TTL	0.425399	8.02271e-17	1.07576e-15
ENSG00000236263	AC234582.2	0.425244	2.73938e-25	7.60436e-24
ENSG00000139832	RAB20	0.425243	1.23663e-18	1.9446e-17
ENSG00000168918	INPP5D	0.425154	8.02735e-17	1.07576e-15
ENSG00000171067	C11orf24	0.424937	6.39289e-19	1.02995e-17
ENSG00000166130	IKBIP	0.424937	7.4078e-10	4.98998e-09
ENSG00000072110	ACTN1	0.42447	1.52539e-17	2.18571e-16
ENSG00000182544	MFSD5	0.424162	1.6493e-21	3.29566e-20
ENSG00000107819	SFXN3	0.423993	9.90848e-22	2.03327e-20
ENSG00000273544	SNORA44	0.423778	2.43183e-12	2.16096e-11
ENSG00000271503	CCL5	0.423659	3.89329e-05	0.000140178
ENSG00000268297	CLEC4GP1	0.423476	1.11769e-14	1.23673e-13
ENSG00000184009	ACTG1	0.423409	1.46011e-43	1.66497e-41
ENSG00000137033	IL33	0.423114	2.3885e-10	1.70035e-09
ENSG00000070081	NUCB2	0.42277	1.33686e-13	1.33637e-12
ENSG00000168542	COL3A1	0.422245	5.56977e-22	1.16871e-20
ENSG00000114346	ECT2	0.421436	4.95002e-12	4.25952e-11
ENSG00000085265	FCN1	0.42083	4.40379e-06	1.84109e-05
ENSG00000136868	SLC31A1	0.420751	5.42578e-19	8.83858e-18
ENSG00000278220	CLN8	0.420614	1.18389e-15	1.44426e-14
ENSG00000044574	HSPA5	0.420019	1.16983e-22	2.63323e-21
ENSG00000143641	GALNT2	0.419597	2.53183e-20	4.59177e-19
ENSG00000187837	H1-2	0.419378	4.05538e-07	1.96856e-06
ENSG00000105711	SCN1B	0.419133	4.40934e-22	9.32968e-21
ENSG00000254788	CKLF-CMTM1	0.418958	5.54032e-20	9.75988e-19
ENSG00000115380	EFEMP1	0.418027	3.94201e-21	7.5826e-20
ENSG00000121005	CRISPLD1	0.417995	1.055e-07	5.51781e-07
ENSG00000150636	CCDC102B	0.41792	5.50974e-09	3.36454e-08
ENSG00000171793	CTPS1	0.417761	3.56393e-14	3.77253e-13
ENSG00000266920	ACTBP9	0.417496	1.213e-08	7.08131e-08
ENSG00000150594	ADRA2A	0.417349	3.23072e-10	2.26519e-09
ENSG00000154429	CCSAP	0.417285	1.10776e-12	1.01712e-11
ENSG00000089472	HEPH	0.417134	1.08377e-08	6.38952e-08
ENSG00000169919	GUSB	0.417126	1.09908e-17	1.59404e-16
ENSG00000101236	RNF24	0.417091	3.42428e-12	2.98985e-11
ENSG00000130962	PRRG1	0.41617	9.92932e-11	7.39187e-10
ENSG00000159884	CCDC107	0.416025	3.72198e-17	5.151e-16
ENSG00000170370	EMX2	0.415822	2.33431e-09	1.48969e-08
ENSG00000166002	SMCO4	0.415257	8.98802e-11	6.73854e-10
ENSG00000117632	STMN1	0.414675	5.3701e-20	9.48635e-19
ENSG00000118705	RPN2	0.41442	4.91371e-25	1.32726e-23
ENSG00000011422	PLAUR	0.414402	5.30665e-13	5.01262e-12
ENSG00000196262	PPIA	0.414277	4.78011e-19	7.80014e-18
ENSG00000151694	ADAM17	0.413711	2.11746e-17	3.00021e-16
ENSG00000132840	BHMT2	0.413572	1.26201e-10	9.27181e-10
ENSG00000169826	CSGALNACT2	0.413417	1.5595e-15	1.8796e-14
ENSG00000123684	LPGAT1	0.413271	4.28748e-10	2.96897e-09
ENSG00000121898	CPXM2	0.413264	7.0029e-13	6.54348e-12
ENSG00000187608	ISG15	0.41287	5.88021e-06	2.41225e-05
ENSG00000163430	FSTL1	0.412734	1.1762e-31	5.51313e-30
ENSG00000134317	GRHL1	0.412573	1.6851e-06	7.50803e-06
ENSG00000054983	GALC	0.412213	3.68352e-16	4.67324e-15
ENSG00000041353	RAB27B	0.411817	2.17019e-07	1.09331e-06
ENSG00000182871	COL18A1	0.411578	7.99601e-13	7.44223e-12
ENSG00000125148	MT2A	0.411315	5.80482e-13	5.46422e-12
ENSG00000188186	LAMTOR4	0.411033	1.01417e-08	6.01457e-08
ENSG00000112473	SLC39A7	0.410615	1.82507e-10	1.31697e-09
ENSG00000138107	ACTR1A	0.410505	9.34683e-16	1.15075e-14
ENSG00000116260	QSOX1	0.41032	4.64927e-21	8.89809e-20
ENSG00000037897	METTL1	0.410303	7.00837e-19	1.12057e-17
ENSG00000174442	ZWILCH	0.410131	9.54274e-16	1.1724e-14
ENSG00000099725	PRKY	0.410011	2.15309e-15	2.54825e-14
ENSG00000064652	SNX24	0.409967	2.68694e-20	4.86845e-19
ENSG00000196639	HRH1	0.409669	2.6883e-14	2.87765e-13
ENSG00000140459	CYP11A1	0.409069	1.64011e-12	1.48022e-11
ENSG00000242265	PEG10	0.408546	3.40939e-05	0.000124092
ENSG00000172201	ID4	0.408379	0.000173408	0.000554805
ENSG00000173821	RNF213	0.408048	5.61934e-11	4.32534e-10
ENSG00000143774	GUK1	0.407785	1.2185e-13	1.22384e-12
ENSG00000213614	HEXA	0.407568	1.26807e-27	4.25888e-26
ENSG00000186265	BTLA	0.407558	6.9381e-17	9.38368e-16
ENSG00000168246	UBTD2	0.4074	4.32585e-25	1.17682e-23
ENSG00000076641	PAG1	0.407369	1.09725e-08	6.45702e-08
ENSG00000163132	MSX1	0.407091	1.35291e-11	1.1153e-10
ENSG00000152953	STK32B	0.406908	2.52248e-16	3.23689e-15
ENSG00000171101	SIGLEC17P	0.406396	7.56078e-15	8.498e-14
ENSG00000165527	ARF6	0.406086	1.86152e-20	3.40527e-19
ENSG00000177697	CD151	0.405999	1.15633e-09	7.64852e-09
ENSG00000164946	FREM1	0.405806	6.71828e-13	6.28988e-12
ENSG00000243317	STMP1	0.405087	1.71058e-17	2.44188e-16
ENSG00000185885	IFITM1	0.40489	4.71167e-08	2.57385e-07
ENSG00000196576	PLXNB2	0.404882	6.92359e-22	1.44252e-20
ENSG00000123136	DDX39A	0.404747	2.26481e-22	4.91776e-21
ENSG00000135842	NIBAN1	0.40471	1.17772e-12	1.07824e-11
ENSG00000104964	TLE5	0.404551	8.11146e-09	4.8743e-08
ENSG00000254986	DPP3	0.404489	2.036e-19	3.44636e-18
ENSG00000005486	RHBDD2	0.404322	5.00469e-13	4.73915e-12
ENSG00000167394	ZNF668	0.404175	6.83523e-18	1.0098e-16
ENSG00000284047	MIR6836	0.404158	1.49054e-08	8.61173e-08
ENSG00000118655	DCLRE1B	0.404094	1.48091e-13	1.47649e-12
ENSG00000204434	POTEKP	0.403812	6.21523e-14	6.41151e-13
ENSG00000168439	STIP1	0.402831	3.38261e-13	3.25493e-12
ENSG00000284663	AC068587.6	0.402742	4.39705e-13	4.18665e-12
ENSG00000128604	IRF5	0.402525	2.65382e-16	3.39857e-15
ENSG00000178537	SLC25A20	0.402498	4.29897e-08	2.35787e-07
ENSG00000196935	SRGAP1	0.402285	6.88995e-19	1.10535e-17
ENSG00000171700	RGS19	0.402092	4.12333e-18	6.22685e-17
ENSG00000122786	CALD1	0.401336	4.17039e-22	8.84372e-21
ENSG00000139725	RHOF	0.400688	1.07285e-14	1.1892e-13
ENSG00000106305	AIMP2	0.400572	1.21578e-24	3.1978e-23
ENSG00000156535	CD109	0.399233	9.94174e-14	1.0081e-12
ENSG00000197375	SLC22A5	0.398784	2.65617e-09	1.68268e-08
ENSG00000187210	GCNT1	0.398465	1.03476e-16	1.37412e-15
ENSG00000107263	RAPGEF1	0.398316	1.52174e-09	9.91735e-09
ENSG00000116711	PLA2G4A	0.397941	5.66625e-06	2.33087e-05
ENSG00000107562	CXCL12	0.396948	2.53451e-17	3.54107e-16
ENSG00000198373	WWP2	0.396935	2.06619e-15	2.4515e-14
ENSG00000106012	IQCE	0.396921	7.13888e-13	6.66401e-12
ENSG00000140044	JDP2	0.396652	1.30779e-13	1.30937e-12
ENSG00000125844	RRBP1	0.396077	3.04959e-11	2.41469e-10
ENSG00000112096	SOD2	0.395791	4.88789e-17	6.71089e-16
ENSG00000090006	LTBP4	0.395731	5.85602e-09	3.56852e-08
ENSG00000161800	RACGAP1	0.395547	1.66775e-10	1.20803e-09
ENSG00000204397	CARD16	0.39549	2.9855e-07	1.47364e-06
ENSG00000198856	OSTC	0.395352	7.75875e-15	8.70141e-14
ENSG00000143891	GALM	0.395327	1.73528e-14	1.89153e-13
ENSG00000122861	PLAU	0.395083	1.07855e-13	1.08902e-12
ENSG00000087253	LPCAT2	0.394579	1.86176e-10	1.34192e-09
ENSG00000239836	PSMB9	0.393823	2.03174e-10	1.45726e-09
ENSG00000196730	DAPK1	0.393495	1.0298e-11	8.60487e-11
ENSG00000173083	HPSE	0.393403	4.22174e-12	3.66096e-11
ENSG00000105559	PLEKHA4	0.393308	1.0193e-13	1.03138e-12
ENSG00000115252	PDE1A	0.393143	7.10019e-09	4.29508e-08
ENSG00000119812	FAM98A	0.392766	7.95932e-14	8.12227e-13
ENSG00000080986	NDC80	0.392689	1.21544e-11	1.0094e-10
ENSG00000152558	TMEM123	0.392028	6.26285e-17	8.50061e-16
ENSG00000115165	CYTIP	0.391912	0.000269118	0.000829125
ENSG00000120280	CXorf21	0.391862	1.15637e-13	1.1645e-12
ENSG00000158717	RNF166	0.391783	1.3388e-11	1.10463e-10
ENSG00000165804	ZNF219	0.391186	8.33738e-17	1.11417e-15
ENSG00000259953	AL138756.1	0.391105	1.25741e-08	7.32034e-08
ENSG00000172500	FIBP	0.390941	6.68371e-19	1.07317e-17
ENSG00000198855	FICD	0.390869	6.65801e-19	1.06994e-17
ENSG00000099377	HSD3B7	0.390705	3.63215e-14	3.84048e-13
ENSG00000196196	HRCT1	0.390697	0.000195613	0.000619193
ENSG00000283836	MIR6734	0.390548	1.65908e-25	4.72254e-24
ENSG00000125995	ROMO1	0.390523	3.54666e-11	2.78282e-10
ENSG00000138449	SLC40A1	0.390122	4.26215e-15	4.88647e-14
ENSG00000111229	ARPC3	0.390009	4.39406e-14	4.6128e-13
ENSG00000157456	CCNB2	0.38978	9.27151e-13	8.57075e-12
ENSG00000172531	PPP1CA	0.389626	6.21398e-11	4.75997e-10
ENSG00000277985	SNORA67	0.389422	1.98485e-18	3.08049e-17
ENSG00000143324	XPR1	0.389032	7.14122e-22	1.48138e-20
ENSG00000272047	GTF2H5	0.388962	5.55004e-19	9.03328e-18
ENSG00000115970	THADA	0.388774	1.03473e-14	1.1476e-13
ENSG00000224608	HLA-B	0.388576	4.67408e-09	2.8796e-08
ENSG00000161533	ACOX1	0.388551	1.09775e-08	6.45796e-08
ENSG00000168393	DTYMK	0.38821	3.82893e-16	4.85125e-15
ENSG00000126247	CAPNS1	0.388134	5.75603e-12	4.93082e-11
ENSG00000148655	LRMDA	0.387915	3.87561e-15	4.45672e-14
ENSG00000175538	KCNE3	0.387892	6.86415e-05	0.000236031
ENSG00000230043	TMSB4XP6	0.387316	1.53983e-27	5.11745e-26
ENSG00000140368	PSTPIP1	0.387275	3.14868e-11	2.48694e-10
ENSG00000186104	CYP2R1	0.387095	5.43567e-14	5.64711e-13
ENSG00000227317	DDAH2	0.387075	3.15361e-10	2.21684e-09
ENSG00000135047	CTSL	0.386963	2.1431e-18	3.31258e-17
ENSG00000182220	ATP6AP2	0.386798	3.14852e-26	9.44209e-25
ENSG00000155189	AGPAT5	0.386482	2.81086e-14	3.00714e-13
ENSG00000161955	TNFSF13	0.386249	8.52467e-21	1.60569e-19
ENSG00000106809	OGN	0.386079	0.000101367	0.000338122
ENSG00000189337	KAZN	0.385873	1.3345e-08	7.75495e-08
ENSG00000138131	LOXL4	0.384715	9.30265e-18	1.35498e-16
ENSG00000106333	PCOLCE	0.384576	1.73638e-11	1.41731e-10
ENSG00000188229	TUBB4B	0.384097	4.18396e-09	2.59613e-08
ENSG00000183287	CCBE1	0.383974	1.63546e-06	7.30318e-06
ENSG00000230997	RAB42P1	0.383732	8.95767e-20	1.54512e-18
ENSG00000047849	MAP4	0.383703	5.77056e-21	1.09451e-19
ENSG00000140287	HDC	0.383564	8.32936e-15	9.33035e-14
ENSG00000233419	AL121994.1	0.383456	2.93357e-09	1.85164e-08
ENSG00000089060	SLC8B1	0.383445	5.11918e-19	8.34628e-18
ENSG00000267120	AD000671.2	0.383438	1.49667e-12	1.35719e-11
ENSG00000064547	LPAR2	0.383413	1.7488e-10	1.26432e-09
ENSG00000158882	TOMM40L	0.383076	2.99145e-13	2.89169e-12
ENSG00000186652	PRG2	0.383017	2.81329e-14	3.00806e-13
ENSG00000100297	MCM5	0.382956	1.00218e-15	1.22967e-14
ENSG00000174705	SH3PXD2B	0.382703	4.20808e-12	3.65077e-11
ENSG00000197860	SGTB	0.382228	4.9299e-11	3.81316e-10
ENSG00000106991	ENG	0.382149	2.55371e-09	1.62155e-08
ENSG00000176971	FIBIN	0.382067	6.0432e-07	2.86627e-06
ENSG00000198053	SIRPA	0.381844	2.22083e-14	2.39204e-13
ENSG00000156140	ADAMTS3	0.381518	1.80015e-09	1.16322e-08
ENSG00000084207	GSTP1	0.381454	4.37932e-08	2.3978e-07
ENSG00000121073	SLC35B1	0.381324	2.71967e-20	4.91373e-19
ENSG00000169604	ANTXR1	0.381022	1.40748e-11	1.15778e-10
ENSG00000180776	ZDHHC20	0.380791	7.34954e-23	1.69031e-21
ENSG00000109323	MANBA	0.380721	4.59134e-21	8.79606e-20
ENSG00000101187	SLCO4A1	0.380429	1.01317e-11	8.47335e-11
ENSG00000213281	NRAS	0.380355	1.03554e-18	1.63922e-17
ENSG00000267520	AC010733.2	0.380307	8.04569e-17	1.07745e-15
ENSG00000176170	SPHK1	0.379882	5.88455e-17	8.01571e-16
ENSG00000273555	MIR6812	0.379681	9.09026e-25	2.41431e-23
ENSG00000003056	M6PR	0.379646	3.53363e-15	4.08319e-14
ENSG00000198406	BZW1P2	0.379371	3.13174e-09	1.96889e-08
ENSG00000096433	ITPR3	0.37926	1.45558e-20	2.68852e-19
ENSG00000120725	SIL1	0.379032	3.95577e-16	5.00863e-15
ENSG00000135956	TMEM127	0.378938	1.54382e-21	3.09463e-20
ENSG00000138071	ACTR2	0.378647	1.11515e-26	3.4699e-25
ENSG00000118276	B4GALT6	0.378628	0.00141066	0.00372997
ENSG00000143369	ECM1	0.378552	1.16676e-08	6.84069e-08
ENSG00000143499	SMYD2	0.377826	3.24069e-21	6.27158e-20
ENSG00000283149	AC068631.3	0.37765	7.27253e-20	1.26476e-18
ENSG00000271614	ATP2B1-AS1	0.377611	1.17107e-13	1.17806e-12
ENSG00000110801	PSMD9	0.377473	5.8387e-10	3.97378e-09
ENSG00000142694	EVA1B	0.377335	1.58161e-11	1.29598e-10
ENSG00000117724	CENPF	0.376435	9.62502e-15	1.07312e-13
ENSG00000147408	CSGALNACT1	0.37619	5.38849e-08	2.91846e-07
ENSG00000158062	UBXN11	0.375453	7.41427e-10	4.99257e-09
ENSG00000259071	AL359397.2	0.375189	5.10557e-07	2.44407e-06
ENSG00000147852	VLDLR	0.374986	4.91208e-06	2.04029e-05
ENSG00000118292	C1orf54	0.374787	1.80476e-10	1.30281e-09
ENSG00000264324	AC006030.1	0.374749	3.72613e-07	1.81661e-06
ENSG00000032444	PNPLA6	0.374734	6.49985e-12	5.54306e-11
ENSG00000006756	ARSD	0.374642	5.71962e-15	6.4794e-14
ENSG00000180828	BHLHE22	0.374325	8.4807e-07	3.93801e-06
ENSG00000162723	SLAMF9	0.374292	4.05979e-18	6.14063e-17
ENSG00000106683	LIMK1	0.373973	2.23123e-18	3.44323e-17
ENSG00000093010	COMT	0.37368	2.3909e-21	4.68896e-20
ENSG00000197747	S100A10	0.373609	5.20514e-30	2.16422e-28
ENSG00000154736	ADAMTS5	0.373579	4.26674e-11	3.32998e-10
ENSG00000100526	CDKN3	0.373202	2.19094e-11	1.76265e-10
ENSG00000142686	C1orf216	0.372882	1.9034e-14	2.0665e-13
ENSG00000115756	HPCAL1	0.372598	3.18259e-20	5.72296e-19
ENSG00000131435	PDLIM4	0.372553	1.73876e-15	2.08509e-14
ENSG00000281103	TRG-AS1	0.372427	1.33722e-07	6.92165e-07
ENSG00000121797	CCRL2	0.372419	3.7549e-09	2.33751e-08
ENSG00000088538	DOCK3	0.371687	8.00234e-10	5.36769e-09
ENSG00000104611	SH2D4A	0.37148	4.7905e-16	6.02149e-15
ENSG00000198223	CSF2RA	0.371293	0.00388272	0.00926898
ENSG00000087088	BAX	0.371209	4.85749e-10	3.33698e-09
ENSG00000133816	MICAL2	0.370722	5.0833e-07	2.43403e-06
ENSG00000124787	RPP40	0.370667	1.22019e-11	1.01291e-10
ENSG00000164308	ERAP2	0.370448	0.0391731	0.0709977
ENSG00000164694	FNDC1	0.370374	0.00473311	0.0110742
ENSG00000095319	NUP188	0.370124	1.11143e-21	2.2564e-20
ENSG00000166548	TK2	0.369992	3.00636e-11	2.38442e-10
ENSG00000158473	CD1D	0.369881	7.20131e-08	3.84777e-07
ENSG00000118156	ZNF541	0.369356	1.47828e-09	9.65727e-09
ENSG00000021355	SERPINB1	0.369262	4.83223e-12	4.16192e-11
ENSG00000174944	P2RY14	0.369224	3.28541e-08	1.82669e-07
ENSG00000138073	PREB	0.36903	1.2272e-11	1.01828e-10
ENSG00000067182	TNFRSF1A	0.368919	7.6677e-15	8.60436e-14
ENSG00000173221	GLRX	0.368458	6.04254e-18	8.96867e-17
ENSG00000071242	RPS6KA2	0.367925	1.02689e-13	1.03851e-12
ENSG00000162687	KCNT2	0.367702	2.48289e-09	1.57974e-08
ENSG00000235687	LINC00993	0.366996	9.23091e-05	0.00030997
ENSG00000015475	BID	0.366932	1.28846e-13	1.2907e-12
ENSG00000168040	FADD	0.366483	2.23927e-18	3.45282e-17
ENSG00000168701	TMEM208	0.366358	9.01088e-14	9.17126e-13
ENSG00000236709	DAPK1-IT1	0.366339	1.83545e-11	1.49497e-10
ENSG00000074964	ARHGEF10L	0.366177	3.88635e-20	6.92309e-19
ENSG00000275903	PSMB3	0.365934	3.29771e-09	2.0637e-08
ENSG00000278107	AC027575.3	0.365823	3.15115e-12	2.76659e-11
ENSG00000103855	CD276	0.365755	2.70336e-21	5.28e-20
ENSG00000167491	GATAD2A	0.364709	1.9122e-10	1.37671e-09
ENSG00000196428	TSC22D2	0.364214	1.86364e-11	1.51681e-10
ENSG00000123213	NLN	0.363967	3.77895e-13	3.61985e-12
ENSG00000077713	SLC25A43	0.363828	2.44405e-07	1.2235e-06
ENSG00000064199	SPA17	0.363753	2.40887e-11	1.92578e-10
ENSG00000164294	GPX8	0.363595	1.1275e-08	6.62276e-08
ENSG00000138135	CH25H	0.363587	1.58746e-08	9.13844e-08
ENSG00000164109	MAD2L1	0.363455	6.5521e-09	3.97869e-08
ENSG00000136478	TEX2	0.363381	2.19317e-19	3.70253e-18
ENSG00000275779	NTAN1	0.363194	2.04198e-18	3.16656e-17
ENSG00000176454	LPCAT4	0.363136	3.05655e-12	2.68725e-11
ENSG00000008405	CRY1	0.362615	7.5038e-09	4.52628e-08
ENSG00000130449	ZSWIM6	0.362556	2.23362e-15	2.64027e-14
ENSG00000198417	MT1F	0.36253	1.54812e-06	6.95137e-06
ENSG00000141971	MVB12A	0.3622	7.65762e-09	4.61469e-08
ENSG00000100342	APOL1	0.362158	5.82751e-16	7.30087e-15
ENSG00000166797	CIAO2A	0.362064	9.01275e-17	1.20189e-15
ENSG00000167461	RAB8A	0.361953	1.4825e-09	9.6815e-09
ENSG00000105518	TMEM205	0.361934	1.9857e-10	1.42675e-09
ENSG00000169499	PLEKHA2	0.361758	5.15213e-14	5.35546e-13
ENSG00000109846	CRYAB	0.361687	7.71542e-10	5.18619e-09
ENSG00000198668	CALM1	0.361374	2.46847e-07	1.23476e-06
ENSG00000163001	CFAP36	0.361276	1.26284e-15	1.53271e-14
ENSG00000198542	ITGBL1	0.361258	4.52144e-05	0.000161028
ENSG00000102030	NAA10	0.361203	3.85995e-15	4.44407e-14
ENSG00000221394	MIR1229	0.361201	6.80134e-20	1.18715e-18
ENSG00000197496	SLC2A10	0.36118	5.71344e-09	3.48386e-08
ENSG00000230204	FTH1P5	0.361099	1.40592e-45	1.87223e-43
ENSG00000206503	HLA-A	0.360268	2.0612e-18	3.19275e-17
ENSG00000033100	CHPF2	0.360219	1.0111e-24	2.67794e-23
ENSG00000135931	ARMC9	0.359361	2.04296e-15	2.42695e-14
ENSG00000115091	ACTR3	0.359344	1.16826e-20	2.17682e-19
ENSG00000143367	TUFT1	0.359256	4.2364e-06	1.77578e-05
ENSG00000124508	BTN2A2	0.35911	3.26801e-14	3.47669e-13
ENSG00000276536	HRAS	0.358867	9.30366e-09	5.54174e-08
ENSG00000084112	SSH1	0.358839	1.05805e-11	8.82927e-11
ENSG00000165233	CARD19	0.358325	2.95513e-15	3.43347e-14
ENSG00000110852	CLEC2B	0.358072	1.76246e-16	2.28784e-15
ENSG00000168268	NT5DC2	0.358014	4.76862e-08	2.59899e-07
ENSG00000198937	CCDC167	0.357982	5.50509e-14	5.70988e-13
ENSG00000149932	TMEM219	0.357905	8.8607e-08	4.67279e-07
ENSG00000277443	MARCKS	0.357878	3.69019e-15	4.25634e-14
ENSG00000255071	SAA2-SAA4	0.357667	0.00813175	0.0179186
ENSG00000162734	PEA15	0.357638	1.92247e-26	5.87634e-25
ENSG00000109113	RAB34	0.357576	7.23087e-16	8.99395e-15
ENSG00000114353	GNAI2	0.357558	1.33392e-11	1.10107e-10
ENSG00000110906	KCTD10	0.357215	1.60755e-14	1.75733e-13
ENSG00000127084	FGD3	0.357172	1.17194e-06	5.34802e-06
ENSG00000154813	DPH3	0.357083	1.05803e-10	7.85196e-10
ENSG00000252714	RNA5SP392	0.357029	1.19568e-10	8.80825e-10
ENSG00000165916	PSMC3	0.35701	1.01354e-08	6.01273e-08
ENSG00000272990	AC084036.1	0.356795	1.32394e-11	1.0943e-10
ENSG00000198142	SOWAHC	0.35674	2.73599e-11	2.17816e-10
ENSG00000167291	TBC1D16	0.356716	4.63976e-17	6.38403e-16
ENSG00000101096	NFATC2	0.356653	3.01172e-06	1.29331e-05
ENSG00000023839	ABCC2	0.356502	1.95408e-10	1.40474e-09
ENSG00000168906	MAT2A	0.356173	6.11643e-16	7.65277e-15
ENSG00000159228	CBR1	0.356165	2.29446e-14	2.46716e-13
ENSG00000277734	TRAC	0.355855	5.67053e-06	2.33176e-05
ENSG00000171608	PIK3CD	0.355795	2.54507e-07	1.27073e-06
ENSG00000119900	OGFRL1	0.355704	8.8755e-13	8.23081e-12
ENSG00000132481	TRIM47	0.355621	3.41978e-12	2.98729e-11
ENSG00000155792	DEPTOR	0.355414	5.39995e-06	2.22723e-05
ENSG00000123595	RAB9A	0.35536	1.22618e-12	1.11938e-11
ENSG00000181804	SLC9A9	0.355164	1.618e-15	1.9464e-14
ENSG00000267740	AC024592.3	0.355085	0.000653462	0.00186118
ENSG00000126883	NUP214	0.355082	2.45625e-17	3.44435e-16
ENSG00000104365	IKBKB	0.354901	9.30693e-18	1.35498e-16
ENSG00000127948	POR	0.354724	1.74174e-11	1.42108e-10
ENSG00000071073	MGAT4A	0.354205	2.01005e-10	1.44225e-09
ENSG00000283842	MIR4751	0.354194	1.42891e-07	7.37019e-07
ENSG00000128524	ATP6V1F	0.353941	1.77106e-15	2.12115e-14
ENSG00000137474	MYO7A	0.353839	1.20686e-15	1.47133e-14
ENSG00000105875	WDR91	0.353484	2.93216e-19	4.85962e-18
ENSG00000240849	TMEM189	0.35305	1.41439e-09	9.26211e-09
ENSG00000139291	TMEM19	0.352536	1.54778e-10	1.12584e-09
ENSG00000270299	AL121758.1	0.352374	2.06222e-18	3.19275e-17
ENSG00000130332	LSM7	0.352309	3.07682e-09	1.93564e-08
ENSG00000115353	TACR1	0.352179	1.0757e-09	7.13501e-09
ENSG00000187193	MT1X	0.351834	0.00317399	0.00775896
ENSG00000164951	PDP1	0.35177	1.05612e-10	7.84083e-10
ENSG00000162946	DISC1	0.351515	4.09319e-12	3.55272e-11
ENSG00000145901	TNIP1	0.351489	2.09847e-13	2.06336e-12
ENSG00000142089	IFITM3	0.351448	4.38691e-08	2.40126e-07
ENSG00000110002	VWA5A	0.351398	2.95301e-19	4.88992e-18
ENSG00000168610	STAT3	0.35139	1.35629e-22	3.02433e-21
ENSG00000162551	ALPL	0.351297	2.02468e-06	8.91055e-06
ENSG00000250644	AC068580.4	0.35129	1.8933e-13	1.86906e-12
ENSG00000183935	HTR7P1	0.351219	6.95213e-12	5.91552e-11
ENSG00000010295	IFFO1	0.350716	6.94171e-22	1.44471e-20
ENSG00000164125	GASK1B	0.350552	8.77145e-10	5.86704e-09
ENSG00000170876	TMEM43	0.350324	9.87813e-17	1.31453e-15
ENSG00000131373	HACL1	0.350269	2.86523e-12	2.52722e-11
ENSG00000167552	TUBA1A	0.350124	1.60218e-18	2.50495e-17
ENSG00000117682	DHDDS	0.349933	2.19556e-11	1.76562e-10
ENSG00000227039	ITGB2-AS1	0.34985	0.000710249	0.00200553
ENSG00000137076	TLN1	0.349826	0.000680384	0.00193093
ENSG00000223478	AL441992.2	0.349665	3.76e-14	3.96905e-13
ENSG00000116649	SRM	0.349625	2.51535e-09	1.59879e-08
ENSG00000128805	ARHGAP22	0.349484	2.05443e-13	2.02498e-12
ENSG00000184588	PDE4B	0.349304	4.13051e-05	0.000148186
ENSG00000106462	EZH2	0.349267	3.92666e-11	3.07465e-10
ENSG00000183486	MX2	0.348973	3.6935e-07	1.80301e-06
ENSG00000205364	MT1M	0.348794	3.36356e-05	0.000122682
ENSG00000116670	MAD2L2	0.348691	7.03179e-11	5.34556e-10
ENSG00000127252	PLAAT1	0.348566	0.000100589	0.000335701
ENSG00000184156	KCNQ3	0.34849	6.26175e-15	7.07671e-14
ENSG00000075624	ACTB	0.34822	1.30186e-31	6.04667e-30
ENSG00000108826	MRPL27	0.348205	2.06037e-06	9.05296e-06
ENSG00000172331	BPGM	0.348113	1.3618e-10	9.96646e-10
ENSG00000196507	TCEAL3	0.34805	1.009e-17	1.46675e-16
ENSG00000123130	ACOT9	0.347877	7.62729e-23	1.75207e-21
ENSG00000070010	UFD1	0.347792	2.27037e-17	3.2002e-16
ENSG00000182158	CREB3L2	0.347785	2.25828e-19	3.8057e-18
ENSG00000187479	C11orf96	0.34774	1.42102e-05	5.50682e-05
ENSG00000197217	ENTPD4	0.347603	4.50883e-10	3.11274e-09
ENSG00000276111	SDCCAG8	0.347435	4.41529e-09	2.73165e-08
ENSG00000141933	TPGS1	0.347256	6.96999e-08	3.73255e-07
ENSG00000163064	EN1	0.345989	5.31815e-07	2.54201e-06
ENSG00000259020	AL049872.1	0.345988	2.65772e-08	1.49207e-07
ENSG00000171729	TMEM51	0.345893	3.67131e-12	3.19967e-11
ENSG00000104783	KCNN4	0.345817	2.86449e-10	2.02256e-09
ENSG00000105643	ARRDC2	0.345183	6.43144e-16	8.03107e-15
ENSG00000155090	KLF10	0.345167	1.97487e-11	1.59692e-10
ENSG00000116117	PARD3B	0.344651	4.82957e-10	3.319e-09
ENSG00000102390	PBDC1	0.34462	1.5886e-12	1.43714e-11
ENSG00000099785	MARCHF2	0.344557	0.00012768	0.000419789
ENSG00000091490	SEL1L3	0.344532	1.859e-09	1.19841e-08
ENSG00000198225	FKBP1C	0.34345	1.80599e-13	1.78936e-12
ENSG00000173950	XXYLT1	0.342202	1.88784e-11	1.53407e-10
ENSG00000185201	IFITM2	0.342154	6.26454e-08	3.36993e-07
ENSG00000144455	SUMF1	0.341985	4.65478e-15	5.31421e-14
ENSG00000155962	CLIC2	0.341924	1.27317e-10	9.34657e-10
ENSG00000035141	FAM136A	0.34187	1.72834e-17	2.46537e-16
ENSG00000277161	PIGW	0.341722	3.12042e-08	1.73902e-07
ENSG00000187239	FNBP1	0.341243	3.16956e-11	2.5024e-10
ENSG00000161638	ITGA5	0.341015	5.01838e-14	5.21928e-13
ENSG00000005893	LAMP2	0.340947	1.86386e-11	1.51681e-10
ENSG00000171522	PTGER4	0.340908	1.31078e-07	6.79216e-07
ENSG00000285968	AL022324.4	0.340696	6.13941e-08	3.30635e-07
ENSG00000171222	SCAND1	0.340549	1.35127e-07	6.98485e-07
ENSG00000131446	MGAT1	0.340292	9.3484e-16	1.15075e-14
ENSG00000089127	OAS1	0.340179	3.40249e-05	0.000123865
ENSG00000168779	SHOX2	0.340077	2.72891e-07	1.35394e-06
ENSG00000162368	CMPK1	0.339991	2.7595e-18	4.20729e-17
ENSG00000269958	AL049840.6	0.339422	4.97979e-14	5.18481e-13
ENSG00000176463	SLCO3A1	0.339271	5.45897e-14	5.66822e-13
ENSG00000178033	CALHM5	0.338933	1.14139e-11	9.50394e-11
ENSG00000130595	TNNT3	0.338867	2.35665e-06	1.02844e-05
ENSG00000148143	ZNF462	0.338603	1.36103e-10	9.96463e-10
ENSG00000088325	TPX2	0.338267	9.24542e-11	6.91073e-10
ENSG00000188002	AC026412.1	0.338231	0.0185877	0.0369561
ENSG00000124006	OBSL1	0.33791	1.7746e-09	1.14867e-08
ENSG00000166947	EPB42	0.337814	0.000146297	0.00047582
ENSG00000077232	DNAJC10	0.337758	1.88828e-11	1.53407e-10
ENSG00000167566	NCKAP5L	0.33772	8.14932e-11	6.14847e-10
ENSG00000233490	GPSM3	0.337656	3.42222e-10	2.38978e-09
ENSG00000089685	BIRC5	0.337426	4.06434e-10	2.8206e-09
ENSG00000124212	PTGIS	0.337374	1.35138e-05	5.26264e-05
ENSG00000049449	RCN1	0.337313	1.39834e-18	2.19347e-17
ENSG00000100387	RBX1	0.337098	6.10497e-10	4.14611e-09
ENSG00000167114	SLC27A4	0.337058	1.33625e-09	8.78058e-09
ENSG00000128487	SPECC1	0.336823	3.13177e-10	2.2023e-09
ENSG00000002822	MAD1L1	0.336586	9.51799e-08	5.00417e-07
ENSG00000138735	PDE5A	0.336512	2.44601e-09	1.55732e-08
ENSG00000168528	SERINC2	0.336425	3.45629e-09	2.15939e-08
ENSG00000247271	ZBED5-AS1	0.3359	3.75365e-10	2.6107e-09
ENSG00000162711	NLRP3	0.335733	2.94484e-09	1.8569e-08
ENSG00000177989	ODF3B	0.33573	1.52151e-06	6.84161e-06
ENSG00000164885	CDK5	0.335614	2.36645e-11	1.89425e-10
ENSG00000130520	LSM4	0.335483	1.91305e-11	1.55088e-10
ENSG00000172115	CYCS	0.335436	3.12801e-07	1.53999e-06
ENSG00000110934	BIN2	0.335244	1.67472e-05	6.40502e-05
ENSG00000154188	ANGPT1	0.335226	8.12934e-06	3.28177e-05
ENSG00000105374	NKG7	0.334678	0.000569912	0.00164487
ENSG00000156463	SH3RF2	0.334277	7.67036e-12	6.49474e-11
ENSG00000111845	PAK1IP1	0.334239	2.75899e-10	1.95096e-09
ENSG00000077454	LRCH4	0.334216	1.80844e-16	2.34592e-15
ENSG00000170004	CHD3	0.334207	3.52058e-13	3.38256e-12
ENSG00000214530	STARD10	0.334185	3.39436e-07	1.66337e-06
ENSG00000126709	IFI6	0.334122	0.00038788	0.00115956
ENSG00000103653	CSK	0.334047	5.49149e-13	5.17695e-12
ENSG00000167470	MIDN	0.334036	1.98592e-05	7.49611e-05
ENSG00000106992	AK1	0.334032	1.61023e-07	8.24734e-07
ENSG00000082196	C1QTNF3	0.334009	1.01734e-09	6.76202e-09
ENSG00000169313	P2RY12	0.333996	0.00470482	0.011014
ENSG00000168685	IL7R	0.333558	0.0105515	0.022531
ENSG00000052749	RRP12	0.333516	2.38023e-15	2.79794e-14
ENSG00000002586	CD99	0.333497	8.27885e-37	5.57082e-35
ENSG00000131979	GCH1	0.333473	0.000160804	0.000517698
ENSG00000179921	GPBAR1	0.333459	4.01204e-12	3.48865e-11
ENSG00000186832	KRT16	0.333249	2.28764e-05	8.54689e-05
ENSG00000274779	NOMO1	0.333247	1.98947e-19	3.37059e-18
ENSG00000188486	H2AX	0.332981	2.00947e-10	1.44225e-09
ENSG00000198001	AC093012.1	0.332887	1.52812e-14	1.67338e-13
ENSG00000276223	AL118522.1	0.332828	3.05286e-06	1.31025e-05
ENSG00000140545	MFGE8	0.332785	6.77464e-08	3.6344e-07
ENSG00000113719	ERGIC1	0.332561	6.27793e-05	0.000217483
ENSG00000184182	UBE2F	0.332008	1.31177e-14	1.44393e-13
ENSG00000104763	ASAH1	0.331815	1.9683e-19	3.3377e-18
ENSG00000171617	ENC1	0.331429	4.6478e-09	2.86623e-08
ENSG00000115750	TAF1B	0.331405	1.51538e-09	9.88266e-09
ENSG00000101997	CCDC22	0.331219	2.69614e-07	1.33879e-06
ENSG00000213699	SLC35F6	0.33108	1.00601e-16	1.33782e-15
ENSG00000156970	BUB1B	0.330927	8.0157e-11	6.05245e-10
ENSG00000162517	PEF1	0.33088	8.74755e-06	3.51211e-05
ENSG00000111801	BTN3A3	0.330623	4.42864e-09	2.73814e-08
ENSG00000156273	BACH1	0.330526	8.60323e-10	5.7606e-09
ENSG00000118242	MREG	0.330511	3.79524e-07	1.84841e-06
ENSG00000138744	NAAA	0.330293	3.31147e-10	2.31925e-09
ENSG00000249992	TMEM158	0.330207	1.97141e-08	1.12467e-07
ENSG00000131236	CAP1	0.330057	2.98138e-23	7.08793e-22
ENSG00000123700	KCNJ2	0.329623	1.76223e-05	6.70762e-05
ENSG00000198468	FLVCR1-DT	0.329557	1.22361e-06	5.57312e-06
ENSG00000132646	PCNA	0.329542	2.59669e-15	3.03926e-14
ENSG00000168282	MGAT2	0.329216	3.94724e-07	1.91949e-06
ENSG00000006015	REX1BD	0.329053	1.95199e-09	1.25411e-08
ENSG00000033867	SLC4A7	0.329043	1.41372e-09	9.26091e-09
ENSG00000153214	TMEM87B	0.328971	2.14765e-10	1.53578e-09
ENSG00000088882	CPXM1	0.328655	0.000191595	0.000607988
ENSG00000197457	STMN3	0.32851	1.22487e-10	9.00584e-10
ENSG00000034510	TMSB10	0.328427	4.96644e-28	1.73534e-26
ENSG00000003137	CYP26B1	0.328265	5.35686e-06	2.21042e-05
ENSG00000126432	PRDX5	0.328208	4.26211e-05	0.00015242
ENSG00000005302	MSL3	0.327743	1.13721e-17	1.64684e-16
ENSG00000137193	PIM1	0.327742	7.96742e-11	6.01839e-10
ENSG00000108639	SYNGR2	0.327637	1.06981e-10	7.9301e-10
ENSG00000153560	UBP1	0.327493	8.08044e-13	7.51347e-12
ENSG00000131459	GFPT2	0.3274	3.39616e-07	1.66383e-06
ENSG00000244509	APOBEC3C	0.327396	2.77504e-16	3.54664e-15
ENSG00000136997	MYC	0.327257	2.28339e-05	8.53435e-05
ENSG00000121931	LRIF1	0.327238	2.50395e-07	1.25152e-06
ENSG00000199753	SNORD104	0.327232	5.75258e-09	3.50661e-08
ENSG00000274703	OSCAR	0.327181	5.62412e-10	3.83322e-09
ENSG00000132274	TRIM22	0.327149	2.1771e-10	1.5545e-09
ENSG00000283684	AC013268.5	0.327117	1.21237e-10	8.92433e-10
ENSG00000134851	TMEM165	0.326654	6.29059e-13	5.90107e-12
ENSG00000087842	PIR	0.326599	1.04436e-07	5.46666e-07
ENSG00000129562	DAD1	0.326595	3.93967e-06	1.65834e-05
ENSG00000196209	SIRPB2	0.326593	5.03237e-13	4.76063e-12
ENSG00000023445	BIRC3	0.326345	1.37143e-12	1.24838e-11
ENSG00000173588	CEP83	0.326309	1.3878e-08	8.04749e-08
ENSG00000177189	RPS6KA3	0.326235	2.71121e-12	2.3958e-11
ENSG00000135046	ANXA1	0.326063	5.6671e-18	8.44433e-17
ENSG00000177885	GRB2	0.325801	7.96534e-27	2.51549e-25
ENSG00000067798	NAV3	0.325764	1.45481e-07	7.49364e-07
ENSG00000072786	STK10	0.325709	1.11344e-12	1.02184e-11
ENSG00000172123	SLFN12	0.325625	7.82191e-09	4.70624e-08
ENSG00000198513	ATL1	0.32537	4.45171e-11	3.46582e-10
ENSG00000134215	VAV3	0.325331	4.71971e-10	3.24584e-09
ENSG00000267279	AC090409.1	0.325	5.31391e-06	2.19364e-05
ENSG00000023909	GCLM	0.324936	8.96653e-07	4.15146e-06
ENSG00000251194	AL133330.1	0.324806	5.98721e-11	4.58995e-10
ENSG00000275019	LILRB3	0.324235	1.1247e-12	1.03168e-11
ENSG00000277402	MIR6891	0.324135	4.31077e-14	4.53036e-13
ENSG00000125877	ITPA	0.323631	1.94467e-20	3.55396e-19
ENSG00000100911	PSME2	0.323244	6.55216e-15	7.38737e-14
ENSG00000089597	GANAB	0.323087	1.88701e-05	7.15394e-05
ENSG00000086570	FAT2	0.322963	1.52898e-06	6.87076e-06
ENSG00000132846	ZBED3	0.322809	2.44403e-10	1.73792e-09
ENSG00000145354	CISD2	0.322788	3.10274e-14	3.31011e-13
ENSG00000104626	ERI1	0.322597	3.88265e-12	3.37922e-11
ENSG00000188257	PLA2G2A	0.322418	0.00341977	0.00828426
ENSG00000126934	MAP2K2	0.322394	1.35757e-06	6.14796e-06
ENSG00000261832	AC138894.1	0.322003	1.0866e-10	8.04515e-10
ENSG00000106080	FKBP14	0.321968	3.14324e-08	1.75019e-07
ENSG00000167397	VKORC1	0.321649	2.21667e-06	9.70171e-06
ENSG00000049239	H6PD	0.321441	8.28864e-10	5.55191e-09
ENSG00000226137	BAIAP2-DT	0.321347	1.04065e-08	6.15626e-08
ENSG00000204622	HLA-J	0.321189	2.94803e-09	1.8583e-08
ENSG00000182809	CRIP2	0.320798	1.91258e-05	7.2437e-05
ENSG00000184900	SUMO3	0.320754	5.8473e-19	9.48468e-18
ENSG00000113657	DPYSL3	0.320623	1.10409e-11	9.20544e-11
ENSG00000084073	ZMPSTE24	0.320424	1.40136e-17	2.01557e-16
ENSG00000112697	TMEM30A	0.320414	5.75375e-11	4.42344e-10
ENSG00000102317	RBM3	0.320377	3.74685e-14	3.95737e-13
ENSG00000125744	RTN2	0.320296	5.67226e-15	6.42957e-14
ENSG00000153823	PID1	0.320284	5.82322e-11	4.46964e-10
ENSG00000041357	PSMA4	0.320226	1.04684e-23	2.57891e-22
ENSG00000185305	ARL15	0.32017	1.65954e-10	1.20253e-09
ENSG00000013563	DNASE1L1	0.319977	2.39469e-18	3.67759e-17
ENSG00000222009	BTBD19	0.319931	4.23996e-09	2.6283e-08
ENSG00000234289	H2BS1	0.31989	1.71697e-05	6.55103e-05
ENSG00000005448	WDR54	0.319772	9.0943e-11	6.81018e-10
ENSG00000204642	HLA-F	0.319458	9.88151e-12	8.26773e-11
ENSG00000094916	CBX5	0.319226	0.000344996	0.00104117
ENSG00000134375	TIMM17A	0.319106	7.24025e-11	5.49307e-10
ENSG00000230341	PPP1R18	0.319078	5.34242e-11	4.12386e-10
ENSG00000272086	AC025181.2	0.318946	4.08754e-11	3.19274e-10
ENSG00000148229	POLE3	0.318926	1.69503e-08	9.74296e-08
ENSG00000111371	SLC38A1	0.318916	0.000234225	0.000729292
ENSG00000152291	TGOLN2	0.318826	3.42718e-22	7.31656e-21
ENSG00000197798	FAM118B	0.318577	1.78265e-10	1.28782e-09
ENSG00000177239	MAN1B1	0.318567	1.00301e-21	2.05601e-20
ENSG00000158560	DYNC1I1	0.318477	2.98261e-09	1.87948e-08
ENSG00000120860	WASHC3	0.318471	1.70791e-12	1.53631e-11
ENSG00000140332	TLE3	0.318404	7.77271e-10	5.22286e-09
ENSG00000137288	UQCC2	0.318214	5.50417e-10	3.75684e-09
ENSG00000228315	GUSBP11	0.318196	9.21857e-13	8.53009e-12
ENSG00000169019	COMMD8	0.318067	2.51384e-12	2.22967e-11
ENSG00000123600	METTL8	0.317895	4.30253e-12	3.72592e-11
ENSG00000180767	CHST13	0.317776	1.87837e-10	1.35286e-09
ENSG00000152127	MGAT5	0.317684	1.71712e-13	1.70574e-12
ENSG00000159231	CBR3	0.317591	2.20439e-10	1.5734e-09
ENSG00000155849	ELMO1	0.317529	7.34828e-08	3.9208e-07
ENSG00000133313	CNDP2	0.317132	2.71661e-13	2.64481e-12
ENSG00000130985	UBA1	0.317121	4.23512e-07	2.0511e-06
ENSG00000249624	AP000295.1	0.317014	2.21323e-13	2.16803e-12
ENSG00000183258	DDX41	0.317009	3.26613e-12	2.86226e-11
ENSG00000125821	DTD1	0.317	8.26523e-18	1.21353e-16
ENSG00000174917	MICOS13	0.316947	2.35682e-06	1.02844e-05
ENSG00000134294	SLC38A2	0.316866	2.5706e-11	2.04905e-10
ENSG00000171227	TMEM37	0.316683	7.46322e-06	3.02452e-05
ENSG00000207805	MIR483	0.316326	0.00611789	0.0139358
ENSG00000196776	CD47	0.316279	6.78863e-15	7.64947e-14
ENSG00000164713	BRI3	0.315622	2.214e-12	1.97476e-11
ENSG00000102181	CD99L2	0.315621	4.19364e-08	2.30475e-07
ENSG00000100997	ABHD12	0.315496	5.77791e-16	7.2435e-15
ENSG00000171408	PDE7B	0.315483	1.15724e-07	6.02443e-07
ENSG00000117036	ETV3	0.315377	3.31531e-11	2.6099e-10
ENSG00000196136	SERPINA3	0.315309	2.82629e-07	1.39831e-06
ENSG00000119508	NR4A3	0.315266	4.2692e-07	2.06656e-06
ENSG00000118898	PPL	0.315237	3.23016e-06	1.3826e-05
ENSG00000102218	RP2	0.315094	4.66201e-09	2.87309e-08
ENSG00000084652	TXLNA	0.315066	3.69865e-10	2.57414e-09
ENSG00000183155	RABIF	0.315012	2.30466e-11	1.8479e-10
ENSG00000102900	NUP93	0.314735	1.85514e-12	1.66404e-11
ENSG00000204632	HLA-G	0.314693	1.06176e-10	7.87654e-10
ENSG00000100345	MYH9	0.314664	1.32067e-13	1.32158e-12
ENSG00000177606	JUN	0.314531	4.28664e-07	2.07289e-06
ENSG00000173402	DAG1	0.314447	7.2384e-20	1.26112e-18
ENSG00000173905	GOLIM4	0.314339	5.23057e-08	2.83939e-07
ENSG00000100196	KDELR3	0.314198	1.20858e-08	7.0598e-08
ENSG00000166562	SEC11C	0.314147	4.19074e-13	4.00624e-12
ENSG00000164934	DCAF13	0.31397	6.08299e-13	5.71759e-12
ENSG00000185088	RPS27L	0.313842	3.89933e-17	5.3808e-16
ENSG00000128335	APOL2	0.313603	5.76955e-14	5.97117e-13
ENSG00000130363	RSPH3	0.313589	5.41721e-09	3.31598e-08
ENSG00000099814	CEP170B	0.313354	9.35485e-15	1.04545e-13
ENSG00000175334	BANF1	0.31331	3.86383e-06	1.62965e-05
ENSG00000115919	KYNU	0.313204	6.04739e-12	5.17342e-11
ENSG00000111640	GAPDH	0.312628	3.00016e-16	3.81898e-15
ENSG00000090615	GOLGA3	0.312521	2.37231e-12	2.10905e-11
ENSG00000115415	STAT1	0.312474	2.51899e-11	2.01044e-10
ENSG00000101199	ARFGAP1	0.312206	2.55634e-14	2.74355e-13
ENSG00000161091	MFSD12	0.312157	6.30343e-14	6.49898e-13
ENSG00000276263	TFPT	0.311589	2.85642e-13	2.77666e-12
ENSG00000152240	HAUS1	0.31147	2.43764e-10	1.73403e-09
ENSG00000071127	WDR1	0.311353	9.30608e-23	2.11799e-21
ENSG00000104856	RELB	0.311283	7.34681e-10	4.9524e-09
ENSG00000140750	ARHGAP17	0.311108	1.20802e-08	7.05872e-08
ENSG00000178826	TMEM139	0.311025	8.51977e-05	0.000288276
ENSG00000213047	DENND1B	0.310914	8.84177e-09	5.28812e-08
ENSG00000105472	CLEC11A	0.310673	2.4692e-08	1.39198e-07
ENSG00000137509	PRCP	0.310629	7.9587e-22	1.64201e-20
ENSG00000102580	DNAJC3	0.310492	2.62088e-15	3.06005e-14
ENSG00000280759	AP2A2	0.31049	3.4086e-14	3.62019e-13
ENSG00000165655	ZNF503	0.310344	7.1022e-10	4.7943e-09
ENSG00000145386	CCNA2	0.310336	3.46524e-07	1.69593e-06
ENSG00000103145	HCFC1R1	0.310289	3.49961e-10	2.44114e-09
ENSG00000131653	TRAF7	0.310169	8.50384e-15	9.5202e-14
ENSG00000103042	SLC38A7	0.310028	4.53094e-18	6.82077e-17
ENSG00000124802	EEF1E1	0.309882	1.17973e-10	8.69411e-10
ENSG00000135269	TES	0.309814	5.31145e-12	4.55818e-11
ENSG00000166128	RAB8B	0.309632	5.69513e-14	5.90056e-13
ENSG00000018280	SLC11A1	0.30955	3.57987e-06	1.51863e-05
ENSG00000260668	AC093536.1	0.309462	1.26737e-07	6.57797e-07
ENSG00000127586	CHTF18	0.309457	1.30995e-09	8.61376e-09
ENSG00000261553	AL137782.1	0.309403	7.91428e-11	5.98062e-10
ENSG00000196954	CASP4	0.309346	1.3746e-12	1.25007e-11
ENSG00000168329	CX3CR1	0.309246	0.00868404	0.0190081
ENSG00000163393	SLC22A15	0.308675	1.90547e-06	8.4112e-06
ENSG00000121807	CCR2	0.30849	0.000133352	0.000436477
ENSG00000104299	INTS9	0.308024	4.35411e-11	3.394e-10
ENSG00000274864	AC004079.2	0.307846	8.80116e-09	5.26549e-08
ENSG00000162522	KIAA1522	0.307809	1.50877e-14	1.65409e-13
ENSG00000197965	MPZL1	0.307774	4.11951e-16	5.20556e-15
ENSG00000100263	RHBDD3	0.307741	6.40593e-12	5.46787e-11
ENSG00000134287	ARF3	0.307709	4.42568e-18	6.67285e-17
ENSG00000104312	RIPK2	0.307692	9.30114e-18	1.35498e-16
ENSG00000113739	STC2	0.307611	1.65594e-09	1.07478e-08
ENSG00000185627	PSMD13	0.307597	2.73882e-11	2.17858e-10
ENSG00000188042	ARL4C	0.307571	2.14328e-08	1.21616e-07
ENSG00000185989	RASA3	0.307478	2.59297e-08	1.45743e-07
ENSG00000141378	PTRH2	0.307326	2.10116e-12	1.88028e-11
ENSG00000186806	VSIG10L	0.307216	1.00121e-09	6.65948e-09
ENSG00000175489	LRRC25	0.307182	4.3542e-08	2.38541e-07
ENSG00000124343	XG	0.307158	6.42383e-05	0.000222295
ENSG00000231292	IGKV1OR2-108	0.30715	5.8329e-08	3.14841e-07
ENSG00000112977	DAP	0.307037	1.71792e-14	1.87475e-13
ENSG00000169299	PGM2	0.30655	2.06697e-06	9.07777e-06
ENSG00000242372	EIF6	0.30645	1.34711e-09	8.8459e-09
ENSG00000115112	TFCP2L1	0.306377	1.69578e-09	1.09912e-08
ENSG00000058262	SEC61A1	0.306207	6.97775e-19	1.11662e-17
ENSG00000163867	ZMYM6	0.305884	7.42906e-08	3.96057e-07
ENSG00000134107	BHLHE40	0.30584	3.38728e-07	1.66076e-06
ENSG00000105726	ATP13A1	0.305696	3.1876e-18	4.85223e-17
ENSG00000142945	KIF2C	0.305692	2.21456e-10	1.58006e-09
ENSG00000134684	YARS1	0.305454	2.48343e-13	2.42647e-12
ENSG00000135090	TAOK3	0.305297	2.96347e-10	2.08858e-09
ENSG00000162654	GBP4	0.305282	1.08555e-06	4.97047e-06
ENSG00000068724	TTC7A	0.305103	4.99469e-11	3.86014e-10
ENSG00000260276	AC022167.2	0.304985	4.42145e-09	2.73458e-08
ENSG00000115977	AAK1	0.304764	1.5687e-10	1.13975e-09
ENSG00000149923	PPP4C	0.304699	8.5188e-08	4.50495e-07
ENSG00000176978	DPP7	0.304655	2.66549e-06	1.15414e-05
ENSG00000163220	S100A9	0.304526	0.0350438	0.0645271
ENSG00000140092	FBLN5	0.304465	5.60073e-06	2.30655e-05
ENSG00000123505	AMD1	0.304377	2.25739e-09	1.44157e-08
ENSG00000224554	RANP1	0.304261	1.15817e-08	6.7966e-08
ENSG00000198517	MAFK	0.304243	1.12891e-10	8.33575e-10
ENSG00000111647	UHRF1BP1L	0.304055	1.01205e-07	5.30486e-07
ENSG00000167106	FAM102A	0.303905	5.32413e-10	3.64179e-09
ENSG00000258300	NUTF2P2	0.303874	0.000513481	0.00149651
ENSG00000178996	SNX18	0.303863	4.01382e-14	4.22761e-13
ENSG00000185947	ZNF267	0.303836	5.77615e-06	2.37194e-05
ENSG00000159685	CHCHD6	0.303787	1.0801e-10	8.00325e-10
ENSG00000009694	TENM1	0.303314	9.56485e-05	0.000320281
ENSG00000121957	GPSM2	0.3033	7.3533e-06	2.98124e-05
ENSG00000170542	SERPINB9	0.303251	0.000419045	0.00124491
ENSG00000143515	ATP8B2	0.303186	2.68159e-07	1.33226e-06
ENSG00000197943	PLCG2	0.303088	9.18915e-13	8.51114e-12
ENSG00000188313	PLSCR1	0.302939	2.27732e-08	1.28839e-07
ENSG00000007202	KIAA0100	0.302791	1.22451e-12	1.11839e-11
ENSG00000099331	MYO9B	0.302767	6.14583e-17	8.35964e-16
ENSG00000116586	LAMTOR2	0.302684	3.12758e-12	2.74716e-11
ENSG00000236094	LINC00545	0.302651	1.00996e-10	7.51274e-10
ENSG00000163590	PPM1L	0.302585	8.56666e-06	3.44457e-05
ENSG00000244274	DBNDD2	0.302554	4.0904e-13	3.91228e-12
ENSG00000165071	TMEM71	0.302547	0.000438563	0.00129522
ENSG00000177192	PUS1	0.302431	5.79337e-11	4.45211e-10
ENSG00000174851	YIF1A	0.302336	7.21828e-17	9.73496e-16
ENSG00000101150	TPD52L2	0.302318	1.4978e-10	1.09156e-09
ENSG00000185187	SIGIRR	0.302156	4.3212e-10	2.99014e-09
ENSG00000035862	TIMP2	0.302041	2.20147e-21	4.33533e-20
ENSG00000107175	CREB3	0.302004	4.73299e-17	6.50761e-16
ENSG00000137309	HMGA1	0.301925	2.55754e-09	1.62344e-08
ENSG00000004059	ARF5	0.30192	6.06072e-07	2.87386e-06
ENSG00000213551	DNAJC9	0.30177	1.34066e-10	9.82307e-10
ENSG00000284779	AC132217.2	0.301637	0.000268395	0.000827165
ENSG00000087586	AURKA	0.3013	9.63328e-09	5.73091e-08
ENSG00000103591	AAGAB	0.301189	5.58577e-10	3.80845e-09
ENSG00000117419	ERI3	0.301109	5.6627e-09	3.45513e-08
ENSG00000108828	VAT1	0.301055	1.17371e-12	1.07509e-11
ENSG00000077420	APBB1IP	0.301006	9.99917e-10	6.65319e-09
ENSG00000115594	IL1R1	0.300983	4.64248e-11	3.60697e-10
ENSG00000101194	SLC17A9	0.300879	2.97234e-10	2.09405e-09
ENSG00000114648	KLHL18	0.300793	2.20463e-13	2.16072e-12
ENSG00000116786	PLEKHM2	0.300753	1.36946e-16	1.79481e-15
ENSG00000119929	CUTC	0.300655	5.46729e-09	3.34233e-08
ENSG00000163535	SGO2	0.300591	3.65531e-06	1.54822e-05
ENSG00000166888	STAT6	0.300175	7.03998e-17	9.50797e-16
ENSG00000224939	LINC00184	0.299947	3.64014e-09	2.2683e-08
ENSG00000143179	UCK2	0.299774	1.03132e-08	6.10488e-08
ENSG00000154328	NEIL2	0.299479	1.78794e-09	1.15612e-08
ENSG00000114738	MAPKAPK3	0.299327	7.72831e-14	7.89116e-13
ENSG00000233184	AC093157.1	0.299193	2.01596e-08	1.14871e-07
ENSG00000084234	APLP2	0.298881	1.68691e-05	6.44279e-05
ENSG00000215328	HSPA1A	0.298835	9.91707e-10	6.60318e-09
ENSG00000101079	NDRG3	0.298711	8.11409e-13	7.54107e-12
ENSG00000184164	CRELD2	0.298694	1.28553e-16	1.6883e-15
ENSG00000106484	MEST	0.29869	4.04834e-07	1.96564e-06
ENSG00000169359	SLC33A1	0.298661	1.15837e-07	6.02867e-07
ENSG00000185896	LAMP1	0.298645	1.30203e-21	2.63211e-20
ENSG00000110013	SIAE	0.298603	3.85856e-06	1.62779e-05
ENSG00000129925	PGAP6	0.298386	2.1229e-10	1.51864e-09
ENSG00000163249	CCNYL1	0.298276	3.31033e-07	1.62512e-06
ENSG00000083457	ITGAE	0.29794	1.84814e-15	2.20929e-14
ENSG00000138758	SEPTIN11	0.297533	2.02847e-12	1.81608e-11
ENSG00000125843	AP5S1	0.297128	2.92714e-10	2.06527e-09
ENSG00000136144	RCBTB1	0.297029	6.37079e-07	3.01114e-06
ENSG00000279814	AC010997.6	0.29701	9.02108e-09	5.38184e-08
ENSG00000235750	KIAA0040	0.296647	9.16115e-06	3.6635e-05
ENSG00000188643	S100A16	0.296474	2.94204e-13	2.85116e-12
ENSG00000161618	ALDH16A1	0.296323	5.81096e-11	4.46202e-10
ENSG00000112079	STK38	0.296224	9.21545e-12	7.73764e-11
ENSG00000115233	PSMD14	0.296212	1.15322e-11	9.59407e-11
ENSG00000135404	CD63	0.296125	4.93056e-15	5.62231e-14
ENSG00000081087	OSTM1	0.296068	6.84461e-10	4.63026e-09
ENSG00000196696	AC009022.1	0.296032	0.000152137	0.000492794
ENSG00000168781	PPIP5K1	0.295883	1.77846e-11	1.44979e-10
ENSG00000160818	GPATCH4	0.295421	7.88673e-10	5.29387e-09
ENSG00000163075	CFAP221	0.295407	5.53078e-05	0.000194251
ENSG00000160410	SHKBP1	0.295221	2.33497e-10	1.66472e-09
ENSG00000074755	ZZEF1	0.295069	8.23829e-16	1.01937e-14
ENSG00000116353	MECR	0.294879	4.49618e-06	1.87765e-05
ENSG00000185344	ATP6V0A2	0.294496	1.7299e-08	9.9374e-08
ENSG00000170312	CDK1	0.294343	2.19101e-07	1.10263e-06
ENSG00000052802	MSMO1	0.294281	5.30728e-05	0.000186953
ENSG00000273156	AC124016.3	0.294272	1.98705e-06	8.7571e-06
ENSG00000138376	BARD1	0.293902	2.7295e-07	1.35394e-06
ENSG00000183597	TANGO2	0.293865	2.52472e-14	2.71169e-13
ENSG00000006327	TNFRSF12A	0.293782	1.4365e-08	8.31719e-08
ENSG00000181830	SLC35C1	0.293718	1.39945e-14	1.53689e-13
ENSG00000080910	CFHR2	0.29345	2.73787e-11	2.17858e-10
ENSG00000135002	RFK	0.293392	5.41938e-09	3.31623e-08
ENSG00000088854	C20orf194	0.293388	8.80167e-15	9.84205e-14
ENSG00000114395	CYB561D2	0.293379	1.14523e-14	1.26573e-13
ENSG00000278634	LILRA2	0.29331	3.63365e-09	2.265e-08
ENSG00000255737	AGAP2-AS1	0.293192	8.16844e-09	4.90235e-08
ENSG00000157601	MX1	0.293062	0.000571362	0.0016488
ENSG00000102010	BMX	0.293018	2.39811e-08	1.35411e-07
ENSG00000113140	SPARC	0.292992	7.30693e-17	9.84755e-16
ENSG00000101310	SEC23B	0.292913	6.10972e-08	3.29223e-07
ENSG00000128294	TPST2	0.292906	9.66138e-07	4.45153e-06
ENSG00000172765	TMCC1	0.292887	1.23114e-08	7.17626e-08
ENSG00000263874	LINC00672	0.29285	7.78553e-09	4.68584e-08
ENSG00000132470	ITGB4	0.292508	4.27912e-08	2.34833e-07
ENSG00000162706	CADM3	0.292474	1.20368e-08	7.03548e-08
ENSG00000057757	PITHD1	0.292441	8.03191e-18	1.18018e-16
ENSG00000184428	TOP1MT	0.29239	1.386e-10	1.01358e-09
ENSG00000185803	SLC52A2	0.292294	1.21819e-16	1.60651e-15
ENSG00000119699	TGFB3	0.292257	3.00198e-12	2.64171e-11
ENSG00000109736	MFSD10	0.292035	2.59881e-09	1.64799e-08
ENSG00000109445	ZNF330	0.291933	3.47007e-11	2.72497e-10
ENSG00000137507	LRRC32	0.291891	2.32197e-13	2.27221e-12
ENSG00000167699	GLOD4	0.291722	2.60045e-06	1.12751e-05
ENSG00000164338	UTP15	0.29167	4.74842e-08	2.59035e-07
ENSG00000100079	LGALS2	0.291555	0.000148135	0.000481307
ENSG00000077942	FBLN1	0.291486	5.42657e-07	2.58993e-06
ENSG00000179104	TMTC2	0.291332	1.23115e-08	7.17626e-08
ENSG00000169490	TM2D2	0.29117	5.12514e-13	4.84598e-12
ENSG00000140526	ABHD2	0.291169	1.02298e-16	1.35943e-15
ENSG00000197930	ERO1A	0.291145	8.27357e-09	4.96075e-08
ENSG00000205730	ITPRIPL2	0.291059	1.10129e-13	1.11138e-12
ENSG00000103363	ELOB	0.290836	4.11643e-09	2.55589e-08
ENSG00000005469	CROT	0.290778	2.7681e-12	2.44381e-11
ENSG00000136848	DAB2IP	0.290582	3.12014e-07	1.53691e-06
ENSG00000100360	IFT27	0.290465	1.72713e-07	8.81056e-07
ENSG00000178035	IMPDH2	0.290399	5.96604e-08	3.21845e-07
ENSG00000178726	THBD	0.290361	0.00012288	0.000405056
ENSG00000158552	ZFAND2B	0.290201	1.2649e-12	1.15416e-11
ENSG00000213809	KLRK1	0.289939	0.000783139	0.00219185
ENSG00000179029	TMEM107	0.289818	1.91032e-11	1.54999e-10
ENSG00000113742	CPEB4	0.289771	1.58493e-07	8.12433e-07
ENSG00000090339	ICAM1	0.289627	3.93871e-08	2.17216e-07
ENSG00000013810	TACC3	0.289624	3.24887e-08	1.80743e-07
ENSG00000146540	C7orf50	0.289562	1.84979e-09	1.19328e-08
ENSG00000158623	COPG2	0.289536	0.000154693	0.000499968
ENSG00000196465	MYL6B	0.289441	1.05382e-11	8.79782e-11
ENSG00000129667	RHBDF2	0.289358	1.47711e-10	1.0769e-09
ENSG00000124145	SDC4	0.289346	7.1883e-09	4.34482e-08
ENSG00000187098	MITF	0.28917	1.84298e-10	1.32889e-09
ENSG00000171428	NAT1	0.288907	7.69633e-07	3.60101e-06
ENSG00000126522	ASL	0.28888	1.98542e-11	1.6034e-10
ENSG00000188385	JAKMIP3	0.288823	7.98619e-08	4.23624e-07
ENSG00000205363	INSYN1	0.288769	3.41541e-09	2.13455e-08
ENSG00000099795	NDUFB7	0.288615	0.000395142	0.0011796
ENSG00000034677	RNF19A	0.288328	4.80698e-13	4.561e-12
ENSG00000169871	TRIM56	0.288298	6.50514e-11	4.96304e-10
ENSG00000184232	OAF	0.288084	1.03514e-05	4.099e-05
ENSG00000154309	DISP1	0.288074	6.94741e-08	3.72255e-07
ENSG00000172354	GNB2	0.288043	0.0001542	0.000498549
ENSG00000151348	EXT2	0.287859	3.22404e-13	3.10705e-12
ENSG00000172322	CLEC12A	0.287813	0.000194785	0.000616918
ENSG00000120254	MTHFD1L	0.287652	7.5313e-05	0.000257022
ENSG00000140105	WARS1	0.287601	1.88229e-07	9.58664e-07
ENSG00000130511	SSBP4	0.287532	1.2893e-16	1.69208e-15
ENSG00000101773	RBBP8	0.287322	2.34812e-08	1.32647e-07
ENSG00000106560	GIMAP2	0.286849	1.60155e-05	6.15258e-05
ENSG00000167703	SLC43A2	0.286846	2.12096e-10	1.5184e-09
ENSG00000228106	AL392172.1	0.286696	5.79175e-08	3.12709e-07
ENSG00000082512	TRAF5	0.286556	3.01627e-08	1.68491e-07
ENSG00000142871	CCN1	0.286378	0.00821257	0.0180612
ENSG00000143851	PTPN7	0.286127	2.41515e-08	1.36312e-07
ENSG00000177000	MTHFR	0.28611	5.35124e-13	5.05224e-12
ENSG00000163840	DTX3L	0.285912	8.26242e-09	4.95563e-08
ENSG00000092820	EZR	0.285652	2.0425e-07	1.0328e-06
ENSG00000125144	MT1G	0.285613	1.96847e-07	9.98284e-07
ENSG00000010810	FYN	0.285552	7.32675e-18	1.07975e-16
ENSG00000272872	AP000525.1	0.285525	7.97056e-05	0.000270945
ENSG00000115183	TANC1	0.2854	4.20067e-08	2.30794e-07
ENSG00000196535	MYO18A	0.284905	2.9603e-08	1.65462e-07
ENSG00000018510	AGPS	0.284818	3.88187e-09	2.41419e-08
ENSG00000138496	PARP9	0.284768	9.6187e-08	5.05433e-07
ENSG00000153982	GDPD1	0.284678	1.80772e-08	1.03563e-07
ENSG00000129566	TEP1	0.284554	8.53558e-12	7.19854e-11
ENSG00000132823	OSER1	0.284388	4.06046e-12	3.52752e-11
ENSG00000105372	RPS19	0.284223	4.85086e-09	2.98176e-08
ENSG00000153814	JAZF1	0.284062	1.61023e-09	1.04654e-08
ENSG00000177105	RHOG	0.283914	1.17098e-09	7.73462e-09
ENSG00000100280	AP1B1	0.283809	2.8954e-16	3.6881e-15
[truncated: 237 more rows]
