# Supplementary material for: Assessing the Contribution of Relative Macrophage Frequencies to Subcutaneous Adipose Tissue
Source: Front Nutr. 2021 May 31;8:675935. doi: 10.3389/fnut.2021.675935 (PMC8200404; doi:10.3389/fnut.2021.675935)
Supplement: Supplementary file 1 [file Data_Sheet_1.ZIP › Tables/Table S14.xlsx]

## Sheet: Sheet 1
Table S14. Significantly downregulated genes sensitivity analysis that excludes study E-MTAB-1985
for the M3 vs M0 group comparison adjusted for sex and study (model 1).
The log 2 fold changes, nominal and FDR p-values are shown.
Ensembl GeneID	Gene Symbol	log2FC	p	FDR-p
ENSG00000134548	SPX	-3.35446	6.52804e-43	7.06327e-41
ENSG00000164879	CA3	-2.95393	2.63494e-37	1.83129e-35
ENSG00000206384	COL6A6	-2.57118	1.62246e-43	1.8282e-41
ENSG00000160862	AZGP1	-2.4919	6.23307e-50	1.10931e-47
ENSG00000077616	NAALAD2	-2.06915	4.34344e-57	1.16496e-54
ENSG00000084674	APOB	-2.05962	3.97171e-40	3.2884e-38
ENSG00000138678	GPAT3	-1.84584	2.07431e-31	9.42749e-30
ENSG00000140284	SLC27A2	-1.76292	4.17345e-31	1.82701e-29
ENSG00000173253	DMRT2	-1.57457	3.92316e-33	2.07524e-31
ENSG00000165028	NIPSNAP3B	-1.55554	7.64576e-43	8.17967e-41
ENSG00000264968	AC090844.2	-1.53594	4.46473e-27	1.4435e-25
ENSG00000170522	ELOVL6	-1.51632	4.88106e-14	5.09036e-13
ENSG00000099954	CECR2	-1.45758	2.20977e-41	2.06277e-39
ENSG00000198963	RORB	-1.34475	6.20842e-19	1.00192e-17
ENSG00000165730	STOX1	-1.34113	6.86422e-43	7.38505e-41
ENSG00000119711	ALDH6A1	-1.31386	9.54252e-54	1.95396e-51
ENSG00000166473	PKD1L2	-1.28668	2.45368e-25	6.85124e-24
ENSG00000136383	ALPK3	-1.26711	1.73746e-40	1.49713e-38
ENSG00000073605	GSDMB	-1.21538	6.54819e-35	3.76728e-33
ENSG00000039537	C6	-1.20891	1.57729e-14	1.72524e-13
ENSG00000165323	FAT3	-1.19904	6.26029e-23	1.44854e-21
ENSG00000185100	ADSS1	-1.19775	4.34306e-34	2.36977e-32
ENSG00000118729	CASQ2	-1.19591	2.73115e-29	1.07457e-27
ENSG00000134775	FHOD3	-1.19397	5.88323e-29	2.23176e-27
ENSG00000186458	DEFB132	-1.18796	6.25493e-13	5.8705e-12
ENSG00000080493	SLC4A4	-1.18018	3.27794e-35	1.9266e-33
ENSG00000122691	TWIST1	-1.16516	4.41794e-49	7.64826e-47
ENSG00000138835	RGS3	-1.11442	1.0381e-30	4.48267e-29
ENSG00000134324	LPIN1	-1.1082	2.92433e-42	2.97797e-40
ENSG00000087237	CETP	-1.1021	3.21445e-14	3.42353e-13
ENSG00000111058	ACSS3	-1.10152	5.8277e-46	7.98395e-44
ENSG00000149485	FADS1	-1.09832	9.00164e-16	1.11311e-14
ENSG00000152642	GPD1L	-1.08999	1.60909e-41	1.50946e-39
ENSG00000169710	FASN	-1.08482	2.24412e-21	4.41476e-20
ENSG00000091831	ESR1	-1.08448	2.89196e-40	2.43679e-38
ENSG00000055732	MCOLN3	-1.08129	2.27339e-24	5.81884e-23
ENSG00000176194	CIDEA	-1.07059	7.14605e-14	7.32807e-13
ENSG00000108924	HLF	-1.06491	2.99751e-36	1.92065e-34
ENSG00000166292	TMEM100	-1.05865	6.44111e-30	2.66069e-28
ENSG00000280018	CU634019.6	-1.05561	7.73439e-17	1.04016e-15
ENSG00000197442	MAP3K5	-1.05138	7.31864e-31	3.17469e-29
ENSG00000109929	SC5D	-1.04596	2.15141e-34	1.19444e-32
ENSG00000211829	TRDC	-1.03485	8.28259e-22	1.70698e-20
ENSG00000091513	TF	-1.03428	1.48914e-16	1.94231e-15
ENSG00000114200	BCHE	-1.03402	1.95998e-23	4.71261e-22
ENSG00000180785	OR51E1	-1.03307	2.11512e-23	5.07282e-22
ENSG00000130876	SLC7A10	-1.03196	1.64316e-20	3.02842e-19
ENSG00000101251	SEL1L2	-1.0296	2.03157e-11	1.6386e-10
ENSG00000197321	SVIL	-1.02568	3.60451e-39	2.81315e-37
ENSG00000160678	S100A1	-1.02334	2.49074e-18	3.81587e-17
ENSG00000157064	NMNAT2	-1.02282	1.02304e-25	2.95179e-24
ENSG00000144908	ALDH1L1	-1.01898	2.48e-30	1.04253e-28
ENSG00000123612	ACVR1C	-1.01458	4.46536e-58	1.32865e-55
ENSG00000103528	SYT17	-0.990873	1.62666e-32	7.96309e-31
ENSG00000091844	RGS17	-0.989643	2.97086e-24	7.5432e-23
ENSG00000214456	PLIN5	-0.987324	2.08565e-39	1.6412e-37
ENSG00000123080	CDKN2C	-0.985419	2.83459e-48	4.5745e-46
ENSG00000114790	ARHGEF26	-0.982895	3.09803e-29	1.21641e-27
ENSG00000092621	PHGDH	-0.973914	9.29906e-30	3.7838e-28
ENSG00000166816	LDHD	-0.972509	1.14808e-24	3.03231e-23
ENSG00000137941	TTLL7	-0.972302	2.35755e-35	1.40296e-33
ENSG00000165959	CLMN	-0.960105	7.88569e-33	4.02593e-31
ENSG00000175161	CADM2	-0.958819	7.89831e-26	2.30333e-24
ENSG00000285854	AC010197.2	-0.958768	1.87625e-10	1.35185e-09
ENSG00000165084	C8orf34	-0.958015	1.84634e-21	3.65867e-20
ENSG00000172425	TTC36	-0.955394	6.69075e-30	2.75783e-28
ENSG00000224958	PGM5-AS1	-0.950527	2.22177e-28	7.99616e-27
ENSG00000206120	EGFEM1P	-0.931906	1.89094e-26	5.80793e-25
ENSG00000081913	PHLPP1	-0.922441	1.93523e-32	9.42523e-31
ENSG00000145708	CRHBP	-0.920671	6.65834e-17	9.01172e-16
ENSG00000134463	ECHDC3	-0.912327	8.74556e-39	6.71539e-37
ENSG00000106772	PRUNE2	-0.90258	2.56335e-15	3.00393e-14
ENSG00000112715	VEGFA	-0.902203	7.11877e-42	6.98777e-40
ENSG00000124615	MOCS1	-0.888626	7.54119e-29	2.82135e-27
ENSG00000158571	PFKFB1	-0.885033	6.0041e-46	8.16686e-44
ENSG00000166123	GPT2	-0.884279	3.85354e-37	2.63967e-35
ENSG00000101695	RNF125	-0.882417	4.86549e-37	3.30906e-35
ENSG00000103034	NDRG4	-0.880836	3.99373e-21	7.67433e-20
ENSG00000117479	SLC19A2	-0.880231	4.21318e-25	1.14945e-23
ENSG00000172572	PDE3A	-0.876316	7.02787e-37	4.7458e-35
ENSG00000166165	CKB	-0.875667	1.72764e-25	4.91036e-24
ENSG00000064989	CALCRL	-0.864718	4.95282e-28	1.73376e-26
ENSG00000168952	STXBP6	-0.86421	1.65773e-21	3.30902e-20
ENSG00000274089	PRIMA1	-0.861612	3.058e-26	9.18509e-25
ENSG00000206567	AC022007.1	-0.860023	1.97967e-33	1.05896e-31
ENSG00000169047	IRS1	-0.853648	1.40232e-30	5.97414e-29
ENSG00000068976	PYGM	-0.850369	1.21476e-23	2.97718e-22
ENSG00000160972	PPP1R16A	-0.849334	4.61738e-22	9.7482e-21
ENSG00000017427	IGF1	-0.847987	1.33234e-31	6.15821e-30
ENSG00000256632	AC135586.2	-0.843834	1.02712e-41	9.87848e-40
ENSG00000135917	SLC19A3	-0.842598	3.18368e-28	1.13321e-26
ENSG00000116761	CTH	-0.837646	2.1186e-23	5.07478e-22
ENSG00000170525	PFKFB3	-0.837516	1.90953e-39	1.50885e-37
ENSG00000137441	FGFBP2	-0.835589	6.25991e-11	4.78745e-10
ENSG00000138792	ENPEP	-0.833588	5.70416e-25	1.52992e-23
ENSG00000174145	NWD2	-0.832686	2.12372e-14	2.29133e-13
ENSG00000081760	AACS	-0.828769	8.7398e-20	1.51137e-18
ENSG00000181234	TMEM132C	-0.825893	1.11751e-36	7.41489e-35
ENSG00000150051	MKX	-0.821956	1.83775e-18	2.85451e-17
ENSG00000138796	HADH	-0.817179	1.56426e-47	2.38305e-45
ENSG00000180660	MAB21L1	-0.817014	1.32947e-18	2.08887e-17
ENSG00000087338	GMCL1	-0.816339	1.46094e-31	6.71998e-30
ENSG00000171723	GPHN	-0.813926	1.38038e-35	8.47957e-34
ENSG00000035664	DAPK2	-0.813749	1.0527e-38	8.01863e-37
ENSG00000127955	GNAI1	-0.810314	7.03538e-48	1.09815e-45
ENSG00000008311	AASS	-0.809714	6.15769e-28	2.12045e-26
ENSG00000164442	CITED2	-0.807808	4.06483e-36	2.57165e-34
ENSG00000278540	ACACA	-0.801221	9.09519e-30	3.70877e-28
ENSG00000236333	TRHDE-AS1	-0.797531	4.99387e-26	1.47211e-24
ENSG00000011198	ABHD5	-0.796345	4.7981e-27	1.54341e-25
ENSG00000142973	CYP4B1	-0.793675	1.13995e-11	9.49612e-11
ENSG00000146938	NLGN4X	-0.793246	4.18662e-21	8.02878e-20
ENSG00000128573	FOXP2	-0.792898	1.90226e-26	5.83328e-25
ENSG00000164849	GPR146	-0.790086	2.61654e-32	1.25825e-30
ENSG00000163536	SERPINI1	-0.786835	2.3409e-19	3.9345e-18
ENSG00000172057	ORMDL3	-0.78461	4.04542e-35	2.35587e-33
ENSG00000163050	COQ8A	-0.782536	2.22819e-38	1.66104e-36
ENSG00000166582	CENPV	-0.778782	3.54442e-20	6.33768e-19
ENSG00000135821	GLUL	-0.773037	8.59499e-48	1.33069e-45
ENSG00000274126	C14orf180	-0.766905	3.79179e-25	1.04195e-23
ENSG00000215559	ANKRD20A11P	-0.763523	1.02139e-18	1.62086e-17
ENSG00000254109	RBPMS-AS1	-0.762096	4.8195e-33	2.49396e-31
ENSG00000119147	ECRG4	-0.760673	9.92818e-16	1.21897e-14
ENSG00000107186	MPDZ	-0.757176	1.34343e-35	8.27928e-34
ENSG00000124253	PCK1	-0.755956	2.19773e-12	1.96117e-11
ENSG00000141576	RNF157	-0.753975	1.47337e-23	3.57875e-22
ENSG00000176974	SHMT1	-0.753257	2.38153e-41	2.20153e-39
ENSG00000173926	MARCHF3	-0.742784	1.41043e-19	2.40886e-18
ENSG00000189184	PCDH18	-0.737317	1.15984e-26	3.59719e-25
ENSG00000138134	STAMBPL1	-0.735697	3.91456e-22	8.31975e-21
ENSG00000235688	SNTG2-AS1	-0.728092	1.49018e-18	2.33176e-17
ENSG00000165113	GKAP1	-0.727237	2.17472e-35	1.3023e-33
ENSG00000185950	IRS2	-0.724512	2.89994e-38	2.13218e-36
ENSG00000151692	RNF144A	-0.722055	8.44097e-30	3.44939e-28
ENSG00000144891	AGTR1	-0.720953	1.34505e-27	4.50156e-26
ENSG00000117054	ACADM	-0.720731	3.86484e-40	3.21389e-38
ENSG00000187260	WDR86	-0.719327	8.70047e-21	1.63557e-19
ENSG00000196616	ADH1B	-0.712016	9.1513e-28	3.11193e-26
ENSG00000160111	CPAMD8	-0.711883	9.8822e-26	2.85564e-24
ENSG00000096060	FKBP5	-0.71074	6.33255e-16	7.91278e-15
ENSG00000118596	SLC16A7	-0.708793	9.68473e-15	1.07915e-13
ENSG00000182963	GJC1	-0.708433	1.15807e-30	4.96693e-29
ENSG00000135744	AGT	-0.707745	6.49939e-14	6.69238e-13
ENSG00000170264	FAM161A	-0.706526	5.80851e-24	1.44779e-22
ENSG00000105516	DBP	-0.697136	2.34288e-15	2.76086e-14
ENSG00000138640	FAM13A	-0.688803	4.5492e-30	1.89563e-28
ENSG00000180530	NRIP1	-0.688372	1.87089e-35	1.12745e-33
ENSG00000196353	CPNE4	-0.687084	1.27901e-23	3.13061e-22
ENSG00000272414	FAM47E-STBD1	-0.685232	9.06753e-29	3.37252e-27
ENSG00000154359	LONRF1	-0.68502	1.82398e-14	1.98367e-13
ENSG00000121210	TMEM131L	-0.683312	1.99608e-27	6.58776e-26
ENSG00000155744	FAM126B	-0.683028	7.00943e-30	2.87674e-28
ENSG00000131771	PPP1R1B	-0.681801	2.30586e-11	1.84809e-10
ENSG00000154645	CHODL	-0.67478	1.03553e-18	1.63922e-17
ENSG00000096717	SIRT1	-0.673631	1.44576e-29	5.80837e-28
ENSG00000149809	TM7SF2	-0.672317	7.86441e-16	9.75012e-15
ENSG00000164292	RHOBTB3	-0.672032	1.28435e-29	5.19276e-28
ENSG00000165996	HACD1	-0.671827	1.9042e-23	4.59009e-22
ENSG00000140374	ETFA	-0.670696	2.84033e-40	2.40393e-38
ENSG00000166823	MESP1	-0.668803	6.35532e-29	2.39652e-27
ENSG00000123472	ATPAF1	-0.668611	1.41746e-44	1.75277e-42
ENSG00000111052	LIN7A	-0.66798	7.01081e-22	1.4575e-20
ENSG00000163884	KLF15	-0.666267	6.3035e-32	3.00094e-30
ENSG00000148090	AUH	-0.665977	2.9474e-42	2.98549e-40
ENSG00000144749	LRIG1	-0.663946	1.6731e-23	4.04838e-22
ENSG00000127418	FGFRL1	-0.663472	7.66211e-28	2.61956e-26
ENSG00000164066	INTU	-0.662468	2.08423e-17	2.95974e-16
ENSG00000214776	AC092821.2	-0.656306	1.16846e-10	8.6177e-10
ENSG00000156735	BAG4	-0.652873	2.21212e-38	1.65848e-36
ENSG00000070159	PTPN3	-0.648883	3.01285e-24	7.63963e-23
ENSG00000100344	PNPLA3	-0.648772	4.86058e-09	2.98677e-08
ENSG00000109738	GLRB	-0.646203	6.06871e-19	9.82708e-18
ENSG00000270055	AC127502.2	-0.645272	2.28871e-17	3.22128e-16
ENSG00000007314	SCN4A	-0.64422	8.69741e-26	2.52862e-24
ENSG00000187840	EIF4EBP1	-0.642066	1.79781e-18	2.79933e-17
ENSG00000114737	CISH	-0.641361	1.07415e-12	9.87685e-12
ENSG00000181192	DHTKD1	-0.63945	9.61738e-41	8.40109e-39
ENSG00000152492	CCDC50	-0.635585	3.14417e-44	3.78952e-42
ENSG00000100077	GRK3	-0.633258	5.79812e-23	1.34487e-21
ENSG00000171621	SPSB1	-0.632053	2.79504e-19	4.65668e-18
ENSG00000120332	TNN	-0.631513	1.57875e-22	3.50398e-21
ENSG00000186951	PPARA	-0.628832	1.25158e-31	5.82736e-30
ENSG00000076555	ACACB	-0.628285	1.40344e-36	9.24597e-35
ENSG00000169418	NPR1	-0.627123	4.47022e-41	4.05364e-39
ENSG00000172840	PDP2	-0.625962	5.17796e-35	3.00621e-33
ENSG00000138411	HECW2	-0.625829	1.43255e-21	2.88373e-20
ENSG00000173599	PC	-0.624948	6.89143e-18	1.01731e-16
ENSG00000141469	SLC14A1	-0.624668	3.62684e-12	3.16236e-11
ENSG00000184005	ST6GALNAC3	-0.623776	3.4496e-14	3.65965e-13
ENSG00000119326	CTNNAL1	-0.6222	7.4994e-21	1.41397e-19
ENSG00000167434	CA4	-0.618868	2.87955e-16	3.67036e-15
ENSG00000133317	LGALS12	-0.618036	1.82554e-16	2.36649e-15
ENSG00000107372	ZFAND5	-0.617069	1.17646e-28	4.33335e-27
ENSG00000230578	AC234781.5	-0.616491	4.34444e-25	1.17851e-23
ENSG00000260912	AL158206.1	-0.614003	1.64437e-20	3.02842e-19
ENSG00000145777	TSLP	-0.610502	6.36131e-10	4.31404e-09
ENSG00000112039	FANCE	-0.609451	1.68801e-26	5.19302e-25
ENSG00000152270	PDE3B	-0.608885	1.45211e-21	2.91693e-20
ENSG00000166148	AVPR1A	-0.60751	4.00307e-19	6.59432e-18
ENSG00000188985	DHFRP1	-0.607414	2.91966e-13	2.83091e-12
ENSG00000173611	SCAI	-0.606877	1.39133e-18	2.18427e-17
ENSG00000117791	MARC2	-0.60614	1.8073e-42	1.87046e-40
ENSG00000165115	KIF27	-0.605894	1.44956e-21	2.91488e-20
ENSG00000241684	ADAMTS9-AS2	-0.603677	2.70179e-18	4.12591e-17
ENSG00000199094	MIR30C2	-0.602516	1.68109e-12	1.51505e-11
ENSG00000151617	EDNRA	-0.600099	1.23391e-20	2.29466e-19
ENSG00000005882	PDK2	-0.598875	7.24914e-20	1.26184e-18
ENSG00000152256	PDK1	-0.598146	1.8793e-21	3.71626e-20
ENSG00000119986	AVPI1	-0.597423	1.43752e-32	7.09187e-31
ENSG00000126858	RHOT1	-0.59738	2.55908e-41	2.35423e-39
ENSG00000066583	ISOC1	-0.595048	7.73804e-27	2.45184e-25
ENSG00000163145	C1QTNF7	-0.594111	5.91257e-10	4.02118e-09
ENSG00000095203	EPB41L4B	-0.592903	3.66504e-21	7.06411e-20
ENSG00000106049	HIBADH	-0.591321	9.30923e-23	2.11799e-21
ENSG00000131473	ACLY	-0.590306	6.80445e-11	5.17688e-10
ENSG00000121057	AKAP1	-0.586718	1.9172e-26	5.86965e-25
ENSG00000046653	GPM6B	-0.586603	2.88874e-15	3.36043e-14
ENSG00000159208	CIART	-0.586546	1.97344e-14	2.13645e-13
ENSG00000175198	PCCA	-0.583452	2.31855e-35	1.38408e-33
ENSG00000072201	LNX1	-0.582395	8.10985e-17	1.08528e-15
ENSG00000230333	AC004160.1	-0.580693	1.31753e-23	3.22075e-22
ENSG00000172901	LVRN	-0.580431	9.59537e-15	1.07044e-13
ENSG00000176720	BOK	-0.579031	4.72543e-16	5.94754e-15
ENSG00000114054	PCCB	-0.579013	2.84256e-23	6.77483e-22
ENSG00000120658	ENOX1	-0.578214	2.21169e-16	2.85154e-15
ENSG00000005249	PRKAR2B	-0.578105	6.97186e-41	6.20397e-39
ENSG00000147592	LACTB2	-0.57789	7.81464e-20	1.35409e-18
ENSG00000111276	CDKN1B	-0.574036	7.0549e-31	3.07429e-29
ENSG00000160886	LY6K	-0.57301	2.28978e-12	2.03854e-11
ENSG00000131069	ACSS2	-0.572717	1.12723e-26	3.50177e-25
ENSG00000198523	PLN	-0.57246	9.94518e-08	5.21725e-07
ENSG00000106804	C5	-0.571674	6.4534e-19	1.03794e-17
ENSG00000160307	S100B	-0.56965	2.76509e-12	2.44228e-11
ENSG00000147642	SYBU	-0.566502	1.18802e-24	3.12912e-23
ENSG00000154153	RETREG1	-0.566148	1.32393e-22	2.9591e-21
ENSG00000167969	ECI1	-0.565507	9.5716e-26	2.77009e-24
ENSG00000241158	ADAMTS9-AS1	-0.56442	8.50172e-19	1.35253e-17
ENSG00000166347	CYB5A	-0.564347	4.076e-28	1.42945e-26
ENSG00000286235	AL035461.4	-0.56342	5.58155e-23	1.2978e-21
ENSG00000049323	LTBP1	-0.56261	2.79634e-23	6.67303e-22
ENSG00000111907	TPD52L1	-0.56246	5.17086e-29	1.97728e-27
ENSG00000167232	ZNF91	-0.560456	2.7529e-26	8.29485e-25
ENSG00000221886	ZBED8	-0.559676	1.42836e-17	2.05284e-16
ENSG00000246022	ALDH1L1-AS2	-0.55913	5.14886e-23	1.20306e-21
ENSG00000104043	ATP8B4	-0.558841	5.68886e-11	4.37709e-10
ENSG00000134532	SOX5	-0.557235	1.72049e-23	4.15251e-22
ENSG00000182378	PLCXD1	-0.556486	2.04697e-20	3.73733e-19
ENSG00000181690	PLAG1	-0.556344	3.59132e-23	8.47454e-22
ENSG00000147576	ADHFE1	-0.556111	1.34447e-25	3.87335e-24
ENSG00000043591	ADRB1	-0.556012	1.02111e-10	7.59276e-10
ENSG00000156218	ADAMTSL3	-0.55512	2.17757e-17	3.07623e-16
ENSG00000118482	PHF3	-0.554349	1.53365e-27	5.10583e-26
ENSG00000124374	PAIP2B	-0.553817	5.69497e-23	1.32255e-21
ENSG00000047346	FAM214A	-0.553353	1.33564e-23	3.26084e-22
ENSG00000176907	TCIM	-0.55275	4.12856e-09	2.56258e-08
ENSG00000109458	GAB1	-0.551502	4.86643e-17	6.68625e-16
ENSG00000132170	PPARG	-0.549788	2.86291e-24	7.28854e-23
ENSG00000132510	KDM6B	-0.546378	1.09309e-21	2.22628e-20
ENSG00000121310	ECHDC2	-0.545964	1.87654e-29	7.49159e-28
ENSG00000138764	CCNG2	-0.545366	1.96634e-22	4.30403e-21
ENSG00000284203	MIR29B2	-0.543158	8.38701e-23	1.91733e-21
ENSG00000111879	FAM184A	-0.542791	3.77931e-20	6.73871e-19
ENSG00000046889	PREX2	-0.542709	1.98583e-17	2.82209e-16
ENSG00000131730	CKMT2	-0.542282	3.63261e-08	2.00976e-07
ENSG00000083123	BCKDHB	-0.541078	7.34117e-27	2.33385e-25
ENSG00000187824	TMEM220	-0.540523	1.7662e-25	5.01248e-24
ENSG00000170954	ZNF415	-0.540507	1.78992e-11	1.45851e-10
ENSG00000094963	FMO2	-0.53969	3.27879e-11	2.58222e-10
ENSG00000140153	WDR20	-0.539621	1.86121e-21	3.68431e-20
ENSG00000135093	USP30	-0.538971	9.8198e-29	3.64519e-27
ENSG00000141295	SCRN2	-0.538397	2.67001e-22	5.76475e-21
ENSG00000244234	GMCL2	-0.53793	4.3692e-18	6.59292e-17
ENSG00000134602	STK26	-0.53735	1.02812e-07	5.38608e-07
ENSG00000164104	HMGB2	-0.537153	7.72815e-22	1.59791e-20
ENSG00000168917	SLC35G2	-0.536858	3.04967e-21	5.93052e-20
ENSG00000197776	KLHDC1	-0.536525	1.19446e-18	1.88295e-17
ENSG00000143768	LEFTY2	-0.536476	5.79774e-14	5.99383e-13
ENSG00000034971	MYOC	-0.536442	1.391e-05	5.40038e-05
ENSG00000152661	GJA1	-0.536269	4.18805e-19	6.8812e-18
ENSG00000140538	NTRK3	-0.535473	1.02783e-23	2.53535e-22
ENSG00000256235	SMIM3	-0.534662	5.28479e-29	2.01276e-27
ENSG00000075643	MOCOS	-0.53327	3.80521e-11	2.98078e-10
ENSG00000132541	RIDA	-0.533173	3.25058e-22	6.9708e-21
ENSG00000100625	SIX4	-0.529012	3.03616e-23	7.2002e-22
ENSG00000124003	MOGAT1	-0.528866	2.948e-13	2.85548e-12
ENSG00000131016	AKAP12	-0.52864	8.48433e-18	1.24277e-16
ENSG00000131831	RAI2	-0.52794	2.36053e-19	3.96399e-18
ENSG00000100417	PMM1	-0.52758	1.86096e-13	1.84095e-12
ENSG00000041515	MYO16	-0.526649	1.95202e-17	2.7782e-16
ENSG00000270820	AC016727.1	-0.525592	3.7012e-19	6.10762e-18
ENSG00000112246	SIM1	-0.525579	6.69006e-11	5.09391e-10
ENSG00000138772	ANXA3	-0.523861	1.71396e-07	8.74806e-07
ENSG00000279289	AL136164.3	-0.52375	9.11958e-14	9.26703e-13
ENSG00000178723	GLULP4	-0.523548	5.75446e-20	1.01277e-18
ENSG00000049759	NEDD4L	-0.522308	1.24509e-15	1.51213e-14
ENSG00000181938	GINS3	-0.522117	8.778e-18	1.2819e-16
ENSG00000163053	SLC16A14	-0.520817	2.01863e-14	2.18166e-13
ENSG00000137872	SEMA6D	-0.520158	2.65714e-18	4.06099e-17
ENSG00000046604	DSG2	-0.520053	7.74087e-17	1.04029e-15
ENSG00000080200	CRYBG3	-0.520048	1.90256e-29	7.5727e-28
ENSG00000137573	SULF1	-0.519682	1.81496e-09	1.17239e-08
ENSG00000248144	ADH1C	-0.518355	1.93677e-13	1.91098e-12
ENSG00000054690	PLEKHH1	-0.517083	8.02954e-12	6.78981e-11
ENSG00000163629	PTPN13	-0.516791	3.12685e-21	6.06978e-20
ENSG00000069535	MAOB	-0.51432	8.68772e-27	2.73004e-25
ENSG00000102763	VWA8	-0.514026	8.15861e-29	3.04636e-27
ENSG00000115361	ACADL	-0.512525	5.19942e-18	7.77575e-17
ENSG00000153291	SLC25A27	-0.512085	4.41888e-14	4.63374e-13
ENSG00000186205	MARC1	-0.512061	1.12622e-23	2.77089e-22
ENSG00000150054	MPP7	-0.510255	1.59379e-11	1.30503e-10
ENSG00000177990	DPY19L2	-0.510101	1.32456e-11	1.0943e-10
ENSG00000120162	MOB3B	-0.509055	1.02434e-15	1.25524e-14
ENSG00000086712	TXLNG	-0.507775	3.30851e-25	9.13102e-24
ENSG00000175183	CSRP2	-0.507603	1.09525e-08	6.44925e-08
ENSG00000154640	BTG3	-0.507241	1.37028e-22	3.05195e-21
ENSG00000196274	AC027243.1	-0.506988	9.26149e-11	6.91905e-10
ENSG00000042317	AL049834.1	-0.505989	2.71299e-15	3.16178e-14
ENSG00000136521	NDUFB5	-0.505919	1.59909e-35	9.76011e-34
ENSG00000215845	TSTD1	-0.505226	1.06679e-08	6.29918e-08
ENSG00000112319	EYA4	-0.50471	2.03539e-08	1.15874e-07
ENSG00000256771	ZNF253	-0.503858	1.42378e-23	3.47159e-22
ENSG00000172340	SUCLG2	-0.503697	6.2291e-21	1.18031e-19
ENSG00000135951	TSGA10	-0.501848	1.43249e-13	1.42971e-12
ENSG00000139970	RTN1	-0.501635	8.1959e-11	6.17384e-10
ENSG00000173208	ABCD2	-0.501631	1.38152e-08	8.0159e-08
ENSG00000164929	BAALC	-0.5014	3.69589e-20	6.59614e-19
ENSG00000101605	MYOM1	-0.500628	2.1173e-17	3.00021e-16
ENSG00000260941	LINC00622	-0.50058	2.17182e-08	1.23125e-07
ENSG00000132554	RGS22	-0.499859	4.89477e-18	7.34525e-17
ENSG00000116273	PHF13	-0.499685	1.60343e-27	5.31953e-26
ENSG00000183549	ACSM5	-0.498357	2.55726e-14	2.74355e-13
ENSG00000167641	PPP1R14A	-0.497988	1.12761e-06	5.15809e-06
ENSG00000280099	AL603750.1	-0.497762	1.35182e-25	3.88864e-24
ENSG00000165633	VSTM4	-0.497565	1.82687e-18	2.83993e-17
ENSG00000185813	PCYT2	-0.497135	5.79468e-17	7.90458e-16
ENSG00000260907	AC015818.2	-0.497052	1.20987e-14	1.33563e-13
ENSG00000145362	ANK2	-0.496636	1.48069e-12	1.34334e-11
ENSG00000168032	ENTPD3	-0.496518	4.87755e-16	6.12283e-15
ENSG00000119787	ATL2	-0.495402	3.02447e-28	1.07856e-26
ENSG00000183807	FAM162B	-0.495109	3.28045e-17	4.55318e-16
ENSG00000113231	PDE8B	-0.493985	4.62938e-10	3.19019e-09
ENSG00000078070	MCCC1	-0.492053	1.64232e-24	4.29008e-23
ENSG00000101751	POLI	-0.490739	1.42911e-15	1.72572e-14
ENSG00000133392	MYH11	-0.490628	6.4715e-07	3.05647e-06
ENSG00000125337	KIF25	-0.489612	2.56138e-11	2.04256e-10
ENSG00000023228	NDUFS1	-0.489412	1.58157e-21	3.16697e-20
ENSG00000265750	AC090772.3	-0.489323	4.36885e-38	3.17542e-36
ENSG00000235105	AL356968.2	-0.488317	6.54506e-20	1.14557e-18
ENSG00000134198	TSPAN2	-0.486457	1.27078e-12	1.15898e-11
ENSG00000188732	FAM221A	-0.485581	5.03262e-20	8.9233e-19
ENSG00000247092	SNHG10	-0.485353	7.53249e-09	4.54215e-08
ENSG00000159131	GART	-0.48475	4.46208e-20	7.93383e-19
ENSG00000128923	MINDY2	-0.483589	8.34468e-17	1.11436e-15
ENSG00000229939	AL589880.1	-0.483313	5.60448e-11	4.31565e-10
ENSG00000185418	TARS3	-0.483297	3.3123e-20	5.94497e-19
ENSG00000072657	TRHDE	-0.483082	1.83609e-12	1.64773e-11
ENSG00000157782	CABP1	-0.482699	2.40487e-18	3.69025e-17
ENSG00000105793	GTPBP10	-0.48142	5.66428e-21	1.07542e-19
ENSG00000092445	TYRO3	-0.480563	1.80289e-19	3.06539e-18
ENSG00000137871	ZNF280D	-0.479482	2.34219e-16	3.01368e-15
ENSG00000115170	ACVR1	-0.479417	1.04596e-16	1.38803e-15
ENSG00000058056	USP13	-0.477517	1.10642e-26	3.44838e-25
ENSG00000172264	MACROD2	-0.476558	3.20564e-14	3.41606e-13
ENSG00000173638	SLC19A1	-0.476423	6.17121e-17	8.38817e-16
ENSG00000247746	USP51	-0.475131	1.14772e-19	1.96901e-18
ENSG00000177508	IRX3	-0.474813	1.37491e-11	1.13294e-10
ENSG00000205213	LGR4	-0.474754	2.36075e-16	3.0355e-15
ENSG00000146281	PM20D2	-0.474725	1.333e-11	1.10079e-10
ENSG00000161267	BDH1	-0.473991	5.90483e-12	5.05601e-11
ENSG00000100714	MTHFD1	-0.473637	2.22547e-28	7.99616e-27
ENSG00000064225	ST3GAL6	-0.472957	9.89157e-10	6.5908e-09
ENSG00000176171	BNIP3	-0.472329	3.3474e-35	1.96137e-33
ENSG00000068796	KIF2A	-0.471967	7.63941e-17	1.02811e-15
ENSG00000182568	SATB1	-0.470398	1.15963e-28	4.27961e-27
ENSG00000204789	ZNF204P	-0.470363	8.98445e-14	9.14925e-13
ENSG00000088179	PTPN4	-0.470361	9.20191e-13	8.51881e-12
ENSG00000149084	HSD17B12	-0.469611	1.11509e-22	2.51297e-21
ENSG00000113119	TMCO6	-0.469018	1.72082e-16	2.23989e-15
ENSG00000151967	SCHIP1	-0.468878	7.53772e-15	8.47849e-14
ENSG00000173848	NET1	-0.468797	7.47751e-12	6.34273e-11
ENSG00000184508	HDDC3	-0.468029	6.72894e-30	2.76758e-28
ENSG00000109819	PPARGC1A	-0.467653	9.26962e-16	1.14438e-14
ENSG00000262655	SPON1	-0.467426	1.40732e-16	1.84316e-15
ENSG00000149089	APIP	-0.467173	3.82903e-17	5.28761e-16
ENSG00000127884	ECHS1	-0.466995	5.42135e-28	1.88392e-26
ENSG00000107537	PHYH	-0.466755	2.32743e-31	1.04778e-29
ENSG00000170293	CMTM8	-0.466674	9.55167e-19	1.5183e-17
ENSG00000137720	C11orf1	-0.46662	3.29951e-19	5.45896e-18
ENSG00000092607	TBX15	-0.465798	1.08463e-20	2.02298e-19
ENSG00000151276	MAGI1	-0.465763	2.80664e-15	3.26892e-14
ENSG00000106004	HOXA5	-0.46496	1.23404e-16	1.62628e-15
ENSG00000159388	BTG2	-0.464951	8.97397e-20	1.54653e-18
ENSG00000149294	NCAM1	-0.46436	7.85191e-12	6.64551e-11
ENSG00000170145	SIK2	-0.4643	7.64651e-24	1.89353e-22
ENSG00000138685	FGF2	-0.46404	8.62659e-15	9.65195e-14
ENSG00000133026	MYH10	-0.463571	1.46696e-26	4.52761e-25
ENSG00000133065	SLC41A1	-0.4626	7.98431e-27	2.5173e-25
ENSG00000182985	CADM1	-0.462413	2.61342e-15	3.05441e-14
ENSG00000010310	GIPR	-0.461705	6.08077e-20	1.06655e-18
ENSG00000108788	MLX	-0.461367	1.54647e-32	7.59008e-31
ENSG00000139631	CSAD	-0.46103	1.93109e-19	3.27751e-18
ENSG00000157613	CREB3L1	-0.460231	2.42614e-19	4.06699e-18
ENSG00000120549	KIAA1217	-0.459647	4.87017e-18	7.31409e-17
ENSG00000134070	IRAK2	-0.459622	1.72504e-11	1.40866e-10
ENSG00000164754	RAD21	-0.457489	2.1256e-24	5.46258e-23
ENSG00000102471	NDFIP2	-0.456567	1.73747e-15	2.08501e-14
ENSG00000163638	ADAMTS9	-0.456358	3.23768e-12	2.83863e-11
ENSG00000074935	TUBE1	-0.45626	3.40514e-11	2.6784e-10
ENSG00000162836	ACP6	-0.456202	2.34116e-11	1.87559e-10
ENSG00000106537	TSPAN13	-0.45561	5.55465e-21	1.05566e-19
ENSG00000105607	GCDH	-0.454843	3.65119e-18	5.53139e-17
ENSG00000163297	ANTXR2	-0.454752	6.34137e-21	1.20039e-19
ENSG00000228794	LINC01128	-0.454453	6.43645e-20	1.12759e-18
ENSG00000283799	MIR1182	-0.45429	2.88246e-14	3.07856e-13
ENSG00000233622	CYP2T1P	-0.453399	3.50456e-10	2.44369e-09
ENSG00000069122	ADGRF5	-0.453207	2.21778e-22	4.82664e-21
ENSG00000115137	DNAJC27	-0.453177	4.07522e-15	4.67778e-14
ENSG00000154814	OXNAD1	-0.452572	8.34432e-23	1.90987e-21
ENSG00000278931	CR381670.1	-0.451643	8.45897e-09	5.06569e-08
ENSG00000137274	BPHL	-0.45143	8.63828e-18	1.26246e-16
ENSG00000278119	GOLGA8J	-0.450973	1.43108e-23	3.48491e-22
ENSG00000101049	SGK2	-0.450926	5.17497e-16	6.4919e-15
ENSG00000164736	SOX17	-0.450459	7.67971e-09	4.62507e-08
ENSG00000171862	PTEN	-0.450378	3.76178e-24	9.47561e-23
ENSG00000138378	STAT4	-0.449894	4.93753e-14	5.14644e-13
ENSG00000065833	ME1	-0.449487	9.76896e-15	1.0879e-13
ENSG00000228463	AP006222.1	-0.448924	8.91063e-08	4.69781e-07
ENSG00000260643	AC092718.3	-0.448664	1.8084e-14	1.96785e-13
ENSG00000100889	PCK2	-0.448497	1.82046e-09	1.17515e-08
ENSG00000102755	FLT1	-0.44838	5.17205e-17	7.07553e-16
ENSG00000087303	NID2	-0.448042	1.92242e-12	1.72195e-11
ENSG00000174899	SLC66A1L	-0.447813	6.9311e-13	6.47958e-12
ENSG00000141447	OSBPL1A	-0.447742	9.50472e-14	9.65325e-13
ENSG00000146085	MMUT	-0.447111	1.13251e-29	4.59837e-28
ENSG00000197083	ZNF300P1	-0.445531	2.76202e-09	1.748e-08
ENSG00000162496	DHRS3	-0.445505	1.06169e-21	2.16697e-20
ENSG00000077063	CTTNBP2	-0.445473	1.10823e-18	1.75137e-17
ENSG00000118985	ELL2	-0.444786	1.7647e-13	1.75027e-12
ENSG00000106853	PTGR1	-0.444198	1.29876e-15	1.5753e-14
ENSG00000187758	ADH1A	-0.442409	1.38345e-13	1.38221e-12
ENSG00000112964	GHR	-0.442362	7.02301e-29	2.63266e-27
ENSG00000271259	AC010201.1	-0.441435	4.95966e-12	4.26589e-11
ENSG00000183044	ABAT	-0.441259	1.51758e-10	1.10513e-09
ENSG00000197358	BNIP3P1	-0.440577	3.20933e-11	2.53066e-10
ENSG00000075239	ACAT1	-0.440414	1.62211e-28	5.9176e-27
ENSG00000044446	PHKA2	-0.439628	1.6e-24	4.18527e-23
ENSG00000139155	SLCO1C1	-0.439574	7.25484e-11	5.50195e-10
ENSG00000277494	GPIHBP1	-0.439494	3.79987e-15	4.37755e-14
ENSG00000178425	NT5DC1	-0.439281	5.57659e-23	1.2978e-21
ENSG00000049246	PER3	-0.43873	4.56334e-18	6.85869e-17
ENSG00000106415	GLCCI1	-0.438667	7.26016e-14	7.44108e-13
ENSG00000162105	SHANK2	-0.437308	1.09747e-12	1.00816e-11
ENSG00000183117	CSMD1	-0.437257	7.25707e-06	2.94348e-05
ENSG00000152133	GPATCH11	-0.437239	3.55774e-22	7.58679e-21
ENSG00000196177	ACADSB	-0.437066	2.13499e-22	4.65712e-21
ENSG00000196972	SMIM10L2B	-0.436037	2.90972e-13	2.82271e-12
ENSG00000160145	KALRN	-0.435977	1.4677e-23	3.56952e-22
ENSG00000109339	MAPK10	-0.435872	2.46702e-13	2.41292e-12
ENSG00000258818	RNASE4	-0.435827	3.57173e-18	5.41963e-17
ENSG00000137942	FNBP1L	-0.435799	1.36993e-17	1.97185e-16
ENSG00000205189	ZBTB10	-0.434971	5.39101e-22	1.13438e-20
ENSG00000120833	SOCS2	-0.434306	7.86214e-17	1.0551e-15
ENSG00000278461	MRPS36	-0.434276	1.40425e-21	2.82976e-20
ENSG00000184903	IMMP2L	-0.433288	2.03382e-25	5.72929e-24
ENSG00000279688	AQP7P3	-0.433195	6.88359e-09	4.16802e-08
ENSG00000224660	SH3BP5-AS1	-0.432848	4.33018e-19	7.09636e-18
ENSG00000230148	HOXB-AS1	-0.432553	3.73553e-17	5.16599e-16
ENSG00000196263	ZNF471	-0.432322	1.95862e-11	1.58647e-10
ENSG00000196911	KPNA5	-0.431772	9.27257e-16	1.14438e-14
ENSG00000128052	KDR	-0.431326	2.35952e-15	2.77703e-14
ENSG00000146373	RNF217	-0.430246	7.28886e-14	7.46648e-13
ENSG00000243989	ACY1	-0.429077	8.24449e-12	6.95921e-11
ENSG00000172292	CERS6	-0.42864	3.88643e-19	6.40772e-18
ENSG00000172554	SNTG2	-0.428215	4.40413e-15	5.0462e-14
ENSG00000077274	CAPN6	-0.428038	8.17736e-11	6.16475e-10
ENSG00000214274	ANG	-0.42764	1.64866e-06	7.356e-06
ENSG00000008086	CDKL5	-0.42759	2.6882e-11	2.1419e-10
ENSG00000139835	GRTP1	-0.42732	9.21457e-12	7.73764e-11
ENSG00000144824	PHLDB2	-0.427302	8.74615e-20	1.51137e-18
ENSG00000062485	CS	-0.427171	6.6446e-21	1.25529e-19
ENSG00000188801	ZNF322P1	-0.427072	7.66632e-13	7.14585e-12
ENSG00000106733	NMRK1	-0.4266	3.41181e-20	6.11781e-19
ENSG00000166200	COPS2	-0.426122	5.23412e-26	1.54055e-24
ENSG00000132932	ATP8A2	-0.425988	1.45344e-10	1.06045e-09
ENSG00000247556	OIP5-AS1	-0.425044	1.51528e-31	6.9364e-30
ENSG00000121039	RDH10	-0.424819	1.01751e-14	1.12916e-13
ENSG00000104231	ZFAND1	-0.424716	5.44069e-15	6.18181e-14
ENSG00000216921	FAM240C	-0.424263	2.98643e-12	2.62925e-11
ENSG00000012223	LTF	-0.42387	0.00705488	0.0157757
ENSG00000140386	SCAPER	-0.422721	1.85021e-14	2.0099e-13
ENSG00000109906	ZBTB16	-0.421027	1.89169e-11	1.53552e-10
ENSG00000136002	ARHGEF4	-0.42059	7.70036e-13	7.17407e-12
ENSG00000121361	KCNJ8	-0.419239	3.29909e-14	3.50584e-13
ENSG00000169744	LDB2	-0.419009	4.53114e-19	7.41294e-18
ENSG00000136158	SPRY2	-0.418761	6.44419e-19	1.03733e-17
ENSG00000113971	NPHP3	-0.41785	3.18768e-11	2.51566e-10
ENSG00000146729	NIPSNAP2	-0.417765	3.50387e-21	6.76717e-20
ENSG00000136854	STXBP1	-0.417506	1.93187e-30	8.13908e-29
ENSG00000188735	TMEM120B	-0.417481	1.35403e-09	8.88825e-09
ENSG00000156976	EIF4A2	-0.416884	1.06556e-31	5.0351e-30
ENSG00000274893	AL136317.2	-0.416328	0.0145066	0.0297715
ENSG00000125648	SLC25A23	-0.416297	6.57631e-16	8.20123e-15
ENSG00000079459	FDFT1	-0.415795	7.01081e-29	2.63266e-27
ENSG00000125878	TCF15	-0.41579	8.98998e-12	7.56167e-11
ENSG00000145241	CENPC	-0.415363	5.49149e-14	5.69888e-13
ENSG00000187187	ZNF546	-0.415185	5.94395e-18	8.82922e-17
ENSG00000104267	CA2	-0.414947	2.6921e-05	9.9603e-05
ENSG00000103742	IGDCC4	-0.414501	2.21023e-06	9.67572e-06
ENSG00000166855	CLPX	-0.413764	1.03896e-21	2.12512e-20
ENSG00000166831	RBPMS2	-0.412765	2.5706e-13	2.50778e-12
ENSG00000157150	TIMP4	-0.412224	3.88165e-08	2.14442e-07
ENSG00000181751	C5orf30	-0.412112	1.08365e-06	4.96415e-06
ENSG00000166228	PCBD1	-0.411692	2.61876e-08	1.47106e-07
ENSG00000163697	APBB2	-0.411299	7.73501e-20	1.34273e-18
ENSG00000106511	MEOX2	-0.410631	3.36786e-12	2.94599e-11
ENSG00000177943	MAMDC4	-0.410621	3.41286e-17	4.73006e-16
ENSG00000101266	CSNK2A1	-0.410082	9.46069e-28	3.21141e-26
ENSG00000040341	STAU2	-0.409345	1.57219e-14	1.72064e-13
ENSG00000282241	AL121839.6	-0.409297	2.4855e-08	1.39992e-07
ENSG00000169891	REPS2	-0.409133	2.1679e-11	1.74485e-10
ENSG00000170802	FOXN2	-0.408922	8.73953e-21	1.64129e-19
ENSG00000151500	THYN1	-0.408915	9.03873e-10	6.0437e-09
ENSG00000144445	KANSL1L	-0.408746	1.61124e-14	1.76035e-13
ENSG00000139116	KIF21A	-0.408588	1.21266e-09	7.99884e-09
ENSG00000189077	TMEM120A	-0.408531	1.37918e-12	1.25363e-11
ENSG00000119801	YPEL5	-0.408495	2.25687e-32	1.09358e-30
ENSG00000171056	SOX7	-0.408273	7.01307e-10	4.74085e-09
ENSG00000134480	CCNH	-0.408259	5.41994e-23	1.2633e-21
ENSG00000150768	DLAT	-0.408239	2.9247e-09	1.84665e-08
ENSG00000141198	TOM1L1	-0.407206	1.2511e-11	1.03721e-10
ENSG00000146247	PHIP	-0.406978	1.28986e-22	2.88635e-21
ENSG00000198932	GPRASP1	-0.405938	1.6403e-10	1.1895e-09
ENSG00000174332	GLIS1	-0.405634	3.33646e-12	2.9212e-11
ENSG00000204934	ATP6V0E2-AS1	-0.405198	8.96365e-12	7.54285e-11
ENSG00000102786	INTS6	-0.405189	5.80109e-11	4.45624e-10
ENSG00000276256	AC011043.1	-0.404912	0.00243822	0.00611579
ENSG00000176371	ZSCAN2	-0.404873	1.18118e-15	1.44187e-14
ENSG00000013375	PGM3	-0.404719	1.57514e-10	1.14399e-09
ENSG00000160339	FCN2	-0.404354	4.70363e-11	3.64998e-10
ENSG00000185808	PIGP	-0.403866	4.26395e-19	6.99986e-18
ENSG00000230082	PRRT3-AS1	-0.403334	7.11949e-13	6.64916e-12
ENSG00000091140	DLD	-0.403287	1.06757e-26	3.3382e-25
ENSG00000050426	LETMD1	-0.402817	7.67507e-23	1.76092e-21
ENSG00000243244	STON1	-0.402548	3.3309e-10	2.32996e-09
ENSG00000151726	ACSL1	-0.402472	3.93936e-26	1.17398e-24
ENSG00000181004	BBS12	-0.402344	4.69766e-11	3.64835e-10
ENSG00000105997	HOXA3	-0.401838	8.909e-12	7.50018e-11
ENSG00000178449	COX14	-0.400592	8.19958e-12	6.92437e-11
ENSG00000120049	KCNIP2	-0.400122	1.43161e-07	7.38212e-07
ENSG00000129757	CDKN1C	-0.399617	7.52186e-16	9.3376e-15
ENSG00000157502	PWWP3B	-0.399298	3.78517e-12	3.2974e-11
ENSG00000115942	ORC2	-0.397721	8.7596e-11	6.56987e-10
ENSG00000260391	AC022336.2	-0.39714	2.99967e-13	2.89816e-12
ENSG00000090530	P3H2	-0.39683	2.96092e-10	2.08755e-09
ENSG00000248092	NNT-AS1	-0.396548	1.12407e-13	1.13318e-12
ENSG00000113532	ST8SIA4	-0.396539	2.94433e-06	1.26652e-05
ENSG00000203930	LINC00632	-0.396078	3.357e-08	1.86269e-07
ENSG00000266086	AC015813.2	-0.396	4.43929e-16	5.59479e-15
ENSG00000178922	HYI	-0.395919	1.94131e-16	2.51143e-15
ENSG00000105552	BCAT2	-0.395655	2.50783e-09	1.59508e-08
ENSG00000103647	CORO2B	-0.395554	9.71321e-11	7.23382e-10
ENSG00000184906	AMYH02020865.1	-0.395035	3.37803e-07	1.65665e-06
ENSG00000186994	KANK3	-0.394641	5.77351e-14	5.97202e-13
ENSG00000168297	PXK	-0.393095	7.52263e-17	1.01311e-15
ENSG00000164318	EGFLAM	-0.392852	8.68476e-11	6.51631e-10
ENSG00000133318	RTN3	-0.392648	7.79e-20	1.35105e-18
ENSG00000203666	EFCAB2	-0.392616	3.95897e-10	2.74948e-09
ENSG00000105976	MET	-0.392423	2.05208e-09	1.31575e-08
ENSG00000158301	GPRASP2	-0.392282	3.43259e-16	4.3607e-15
ENSG00000113580	NR3C1	-0.392134	3.03249e-25	8.39357e-24
ENSG00000168291	PDHB	-0.39205	1.32264e-17	1.90667e-16
ENSG00000139531	SUOX	-0.391675	3.5637e-14	3.77253e-13
ENSG00000176533	GNG7	-0.39133	7.0447e-20	1.2285e-18
ENSG00000117592	PRDX6	-0.391182	1.86225e-31	8.50426e-30
ENSG00000204219	TCEA3	-0.390571	3.89019e-08	2.14789e-07
ENSG00000157152	SYN2	-0.390322	2.85907e-08	1.59851e-07
ENSG00000131844	MCCC2	-0.390026	3.08548e-20	5.55357e-19
ENSG00000102683	SGCG	-0.389506	2.03465e-07	1.02938e-06
ENSG00000069431	ABCC9	-0.388778	5.13842e-09	3.15444e-08
ENSG00000144357	UBR3	-0.388351	4.49163e-15	5.14027e-14
ENSG00000167701	GPT	-0.387689	4.05978e-19	6.68197e-18
ENSG00000079739	PGM1	-0.387161	4.18979e-25	1.14471e-23
ENSG00000169599	NFU1	-0.386756	2.73474e-21	5.33582e-20
ENSG00000152128	TMEM163	-0.386737	6.53842e-12	5.57346e-11
ENSG00000117625	RCOR3	-0.386169	9.17414e-23	2.09225e-21
ENSG00000124356	STAMBP	-0.386108	9.95905e-20	1.71164e-18
ENSG00000165626	BEND7	-0.385725	1.09422e-17	1.58821e-16
ENSG00000111231	GPN3	-0.385237	2.72421e-24	6.95405e-23
ENSG00000006047	YBX2	-0.384953	6.0051e-16	7.51842e-15
ENSG00000100380	ST13	-0.384862	4.13789e-29	1.58547e-27
ENSG00000164830	OXR1	-0.384742	2.21763e-14	2.38995e-13
ENSG00000276776	TC2N	-0.38458	4.97875e-07	2.38817e-06
ENSG00000109944	JHY	-0.38438	5.8241e-13	5.47966e-12
ENSG00000233396	LINC01719	-0.384342	8.85482e-09	5.29426e-08
ENSG00000140740	UQCRC2	-0.3843	2.18304e-31	9.87449e-30
ENSG00000255529	POLR2M	-0.383573	2.32316e-18	3.57638e-17
ENSG00000121897	LIAS	-0.383333	2.04561e-10	1.46611e-09
ENSG00000135547	HEY2	-0.383198	2.07577e-10	1.48717e-09
ENSG00000137996	RTCA	-0.38268	2.22612e-17	3.14015e-16
ENSG00000099246	RAB18	-0.382631	1.69869e-21	3.3837e-20
ENSG00000099875	MKNK2	-0.382622	1.92819e-23	4.64203e-22
ENSG00000255717	SNHG1	-0.382187	5.16533e-12	4.43878e-11
ENSG00000128311	TST	-0.382174	2.71162e-18	4.13761e-17
ENSG00000151892	GFRA1	-0.382101	1.68774e-10	1.22111e-09
ENSG00000163141	BNIPL	-0.382069	4.2052e-13	4.01603e-12
ENSG00000206053	JPT2	-0.381137	4.34489e-26	1.28709e-24
ENSG00000169738	DCXR	-0.381102	5.12461e-07	2.45257e-06
ENSG00000066382	MPPED2	-0.381053	1.67889e-06	7.48211e-06
ENSG00000186106	ANKRD46	-0.380796	1.22393e-18	1.92782e-17
ENSG00000165757	JCAD	-0.380629	1.41189e-11	1.1609e-10
ENSG00000269955	FMC1-LUC7L2	-0.380195	5.30891e-10	3.63399e-09
ENSG00000075651	PLD1	-0.380172	1.00078e-10	7.44737e-10
ENSG00000184083	FAM120C	-0.379702	5.45203e-15	6.1873e-14
ENSG00000177119	ANO6	-0.379585	2.51527e-25	7.01292e-24
ENSG00000171791	BCL2	-0.378695	4.94323e-18	7.40628e-17
ENSG00000189195	BTBD8	-0.378607	3.69975e-10	2.57414e-09
ENSG00000101463	SYNDIG1	-0.378403	8.55495e-11	6.42397e-10
ENSG00000253661	ZFHX4-AS1	-0.378344	3.88285e-10	2.69858e-09
ENSG00000088451	TGDS	-0.378281	1.15503e-16	1.52957e-15
ENSG00000182919	C11orf54	-0.377281	2.17315e-14	2.34333e-13
ENSG00000169760	NLGN1	-0.377208	1.62651e-07	8.32624e-07
ENSG00000005436	GCFC2	-0.376859	5.21983e-15	5.94505e-14
ENSG00000188778	ADRB3	-0.37604	1.44212e-10	1.0526e-09
ENSG00000255135	AP002360.2	-0.375871	1.99457e-10	1.43223e-09
ENSG00000273344	PAXIP1-AS1	-0.375564	1.99986e-14	2.16382e-13
ENSG00000187391	MAGI2	-0.375383	1.11436e-14	1.23377e-13
ENSG00000106258	CYP3A5	-0.375261	4.44909e-06	1.85961e-05
ENSG00000134504	KCTD1	-0.375195	5.44781e-15	6.1862e-14
ENSG00000161649	CD300LG	-0.37499	4.05939e-22	8.61793e-21
ENSG00000156928	MALSU1	-0.374941	2.91866e-24	7.42058e-23
ENSG00000110841	PPFIBP1	-0.374913	3.13418e-11	2.47755e-10
ENSG00000153446	C16orf89	-0.374741	2.66056e-08	1.49322e-07
ENSG00000058729	RIOK2	-0.374409	5.0546e-17	6.92481e-16
ENSG00000280649	AC245100.8	-0.374298	3.98617e-11	3.11739e-10
ENSG00000139517	LNX2	-0.373268	2.76052e-17	3.84836e-16
ENSG00000102738	MRPS31	-0.373265	8.90186e-21	1.66849e-19
ENSG00000120645	IQSEC3	-0.372398	1.60456e-12	1.45088e-11
ENSG00000162433	AK4	-0.372075	3.69608e-14	3.90591e-13
ENSG00000133315	MACROD1	-0.371972	4.77955e-13	4.53724e-12
ENSG00000239911	PRKAG2-AS1	-0.371704	1.76191e-11	1.43692e-10
ENSG00000134121	CHL1	-0.371547	2.19445e-05	8.22642e-05
ENSG00000270885	RASL10B	-0.371261	2.51492e-13	2.45598e-12
ENSG00000155906	RMND1	-0.371207	1.7369e-12	1.56091e-11
ENSG00000110435	PDHX	-0.37098	1.46558e-16	1.91289e-15
ENSG00000131375	CAPN7	-0.36858	1.79304e-18	2.79417e-17
ENSG00000185839	AL035411.1	-0.367168	3.00104e-07	1.48054e-06
ENSG00000130762	ARHGEF16	-0.365857	1.93972e-14	2.10194e-13
ENSG00000078674	PCM1	-0.365585	5.75522e-19	9.34328e-18
ENSG00000102572	STK24	-0.364975	7.62828e-19	1.21765e-17
ENSG00000280938	TRARG1	-0.364272	3.09574e-11	2.4492e-10
ENSG00000076662	ICAM3	-0.363845	7.89529e-07	3.68776e-06
ENSG00000181666	ZNF875	-0.36356	6.30841e-15	7.12521e-14
ENSG00000106610	STAG3L4	-0.362584	8.36737e-08	4.4298e-07
ENSG00000115295	CLIP4	-0.362474	3.64142e-09	2.26835e-08
ENSG00000078549	ADCYAP1R1	-0.362025	3.18621e-10	2.23811e-09
ENSG00000178821	TMEM52	-0.361983	1.70911e-09	1.10703e-08
ENSG00000185875	THNSL1	-0.360877	6.31754e-13	5.92343e-12
ENSG00000039123	MTREX	-0.360816	6.08406e-19	9.84357e-18
ENSG00000198130	HIBCH	-0.360606	4.63611e-13	4.40986e-12
ENSG00000234369	TATDN1P1	-0.36023	6.22415e-17	8.4541e-16
ENSG00000066027	PPP2R5A	-0.359437	1.44173e-29	5.80441e-28
ENSG00000150907	FOXO1	-0.359433	2.44212e-15	2.86715e-14
ENSG00000056998	GYG2	-0.359284	1.46539e-08	8.4716e-08
ENSG00000196236	XPNPEP3	-0.358887	1.54249e-12	1.39741e-11
ENSG00000196378	ZNF34	-0.358786	1.10933e-14	1.22891e-13
ENSG00000245958	AC093752.1	-0.358735	1.98968e-11	1.60617e-10
ENSG00000146374	RSPO3	-0.35847	9.09027e-05	0.000305679
ENSG00000205464	ATP6AP1L	-0.357978	3.04171e-09	1.91482e-08
ENSG00000225484	NUTM2B-AS1	-0.357633	6.31078e-11	4.82441e-10
ENSG00000285330	AC126283.2	-0.357414	4.27173e-13	4.0714e-12
ENSG00000196227	FAM217B	-0.356932	1.22015e-12	1.11494e-11
ENSG00000153303	FRMD1	-0.356524	2.50196e-15	2.9338e-14
ENSG00000163485	ADORA1	-0.356442	2.08931e-10	1.49631e-09
ENSG00000012660	ELOVL5	-0.355443	1.07949e-21	2.20093e-20
ENSG00000113555	PCDH12	-0.355431	7.07423e-14	7.25833e-13
ENSG00000198416	ZNF658B	-0.355127	4.53301e-09	2.79994e-08
ENSG00000112559	MDFI	-0.355044	3.37398e-08	1.87102e-07
ENSG00000162407	PLPP3	-0.35466	3.3278e-13	3.20543e-12
ENSG00000170917	NUDT6	-0.354655	1.89431e-15	2.26165e-14
ENSG00000261399	AL031710.1	-0.353987	2.41684e-14	2.59728e-13
ENSG00000120875	DUSP4	-0.3537	0.00125225	0.00334596
ENSG00000158458	NRG2	-0.35363	1.84541e-15	2.20742e-14
ENSG00000112312	GMNN	-0.353457	2.82083e-10	1.99321e-09
ENSG00000280372	CR382285.2	-0.353382	1.88315e-07	9.58846e-07
ENSG00000162688	AGL	-0.352938	2.47532e-13	2.41979e-12
ENSG00000152104	PTPN14	-0.352396	1.76938e-25	5.01403e-24
ENSG00000131097	HIGD1B	-0.352246	4.13305e-08	2.27341e-07
ENSG00000162065	TBC1D24	-0.352126	3.00086e-10	2.11337e-09
ENSG00000206535	LNP1	-0.351876	3.49072e-15	4.0385e-14
ENSG00000165495	PKNOX2	-0.351818	4.85267e-11	3.75495e-10
ENSG00000119139	TJP2	-0.351587	9.99059e-19	1.58675e-17
ENSG00000130821	SLC6A8	-0.35069	2.01769e-08	1.14935e-07
ENSG00000114120	SLC25A36	-0.350362	2.4933e-26	7.54847e-25
ENSG00000143878	RHOB	-0.35036	5.27433e-11	4.0746e-10
ENSG00000240024	LINC00888	-0.350331	3.47928e-11	2.73108e-10
ENSG00000153140	CETN3	-0.350033	4.33297e-11	3.3789e-10
ENSG00000241399	CD302	-0.349581	3.85469e-14	4.0645e-13
ENSG00000162777	DENND2D	-0.349123	1.78613e-09	1.15535e-08
ENSG00000275342	PRAG1	-0.348612	1.26589e-16	1.66366e-15
ENSG00000152580	IGSF10	-0.348482	1.81406e-08	1.03864e-07
ENSG00000116194	ANGPTL1	-0.34812	3.82737e-08	2.11566e-07
ENSG00000258708	SLC25A21-AS1	-0.347711	1.91774e-16	2.48263e-15
ENSG00000154719	MRPL39	-0.347632	9.80037e-15	1.09076e-13
ENSG00000175110	MRPS22	-0.347474	4.96434e-22	1.04575e-20
ENSG00000106034	CPED1	-0.347457	2.61422e-15	3.05441e-14
ENSG00000206527	HACD2	-0.347255	2.27871e-11	1.82864e-10
ENSG00000182782	HCAR2	-0.346409	1.05143e-08	6.21622e-08
ENSG00000151474	FRMD4A	-0.346292	3.14122e-15	3.64302e-14
ENSG00000198168	SVIP	-0.346189	5.73577e-13	5.40457e-12
ENSG00000124532	MRS2	-0.346093	8.28647e-11	6.23713e-10
ENSG00000174669	SLC29A2	-0.346039	3.33484e-12	2.92113e-11
ENSG00000105483	CARD8	-0.346038	5.33027e-10	3.64468e-09
ENSG00000013619	MAMLD1	-0.345565	1.38721e-10	1.01408e-09
ENSG00000151303	AL136982.1	-0.345298	8.13221e-08	4.31129e-07
ENSG00000163864	NMNAT3	-0.345081	6.48484e-17	8.79564e-16
ENSG00000157764	BRAF	-0.344797	1.2588e-16	1.65548e-15
ENSG00000118418	HMGN3	-0.344713	3.33046e-22	7.11806e-21
ENSG00000119041	GTF3C3	-0.344663	1.73091e-13	1.71855e-12
ENSG00000103150	MLYCD	-0.344579	1.43863e-16	1.88029e-15
ENSG00000204950	LRRC10B	-0.344424	2.52309e-10	1.79281e-09
ENSG00000249087	ZNF436-AS1	-0.344356	1.68313e-12	1.51545e-11
ENSG00000235437	LINC01278	-0.344157	1.69082e-13	1.6805e-12
ENSG00000114698	PLSCR4	-0.343034	1.02372e-12	9.42684e-12
ENSG00000083720	OXCT1	-0.342884	3.45455e-17	4.78436e-16
ENSG00000100075	SLC25A1	-0.342849	2.01948e-05	7.61372e-05
ENSG00000158321	AUTS2	-0.342554	6.47729e-11	4.94377e-10
ENSG00000071189	SNX13	-0.342476	1.03223e-11	8.62138e-11
ENSG00000149970	CNKSR2	-0.342447	3.60391e-06	1.52747e-05
ENSG00000174136	RGMB	-0.342326	2.47753e-07	1.23896e-06
ENSG00000131828	PDHA1	-0.341806	1.63404e-12	1.47544e-11
ENSG00000012174	MBTPS2	-0.341479	2.05934e-13	2.02877e-12
ENSG00000104765	BNIP3L	-0.341472	3.74029e-27	1.21755e-25
ENSG00000116001	TIA1	-0.340891	4.0522e-13	3.87769e-12
ENSG00000104332	SFRP1	-0.340764	0.000384452	0.00114967
ENSG00000011258	MBTD1	-0.34068	1.01489e-13	1.02746e-12
ENSG00000127578	WFIKKN1	-0.340214	2.22407e-12	1.98189e-11
ENSG00000146476	ARMT1	-0.339909	9.93087e-13	9.15361e-12
ENSG00000164167	LSM6	-0.339818	3.16281e-13	3.05114e-12
ENSG00000129595	EPB41L4A	-0.339673	1.9087e-15	2.27597e-14
ENSG00000169242	EFNA1	-0.339579	6.49828e-12	5.54306e-11
ENSG00000009950	MLXIPL	-0.339499	3.69656e-10	2.57381e-09
ENSG00000280145	CU638689.4	-0.339467	0.0014008	0.00370545
ENSG00000110693	SOX6	-0.338782	4.31895e-10	2.98967e-09
ENSG00000261269	AC093278.2	-0.338729	6.01897e-10	4.08917e-09
ENSG00000132326	PER2	-0.338606	5.997e-07	2.84648e-06
ENSG00000136143	SUCLA2	-0.338427	1.20348e-14	1.32935e-13
ENSG00000091483	FH	-0.3377	2.64058e-21	5.16269e-20
ENSG00000224546	EIF4BP3	-0.337696	3.07653e-13	2.97091e-12
ENSG00000127914	AKAP9	-0.337129	3.52176e-14	3.73412e-13
ENSG00000140905	GCSH	-0.337009	8.09618e-12	6.84009e-11
ENSG00000148343	MIGA2	-0.336949	7.64649e-18	1.12529e-16
ENSG00000162413	KLHL21	-0.336672	9.81101e-15	1.0913e-13
ENSG00000164708	PGAM2	-0.336457	1.0334e-07	5.41099e-07
ENSG00000107779	BMPR1A	-0.336365	3.83812e-13	3.67468e-12
ENSG00000165507	DEPP1	-0.335537	0.000165302	0.000531013
ENSG00000144381	HSPD1	-0.335464	4.05056e-28	1.42315e-26
ENSG00000089902	RCOR1	-0.33539	4.4523e-12	3.84862e-11
ENSG00000152782	PANK1	-0.334978	8.49758e-12	7.16967e-11
ENSG00000132561	MATN2	-0.334397	6.51046e-11	4.9651e-10
ENSG00000271576	AL359504.2	-0.334136	4.84425e-13	4.59408e-12
ENSG00000105229	PIAS4	-0.333702	3.54551e-13	3.4048e-12
ENSG00000122779	TRIM24	-0.333578	2.89469e-13	2.80956e-12
ENSG00000163728	TTC14	-0.333501	1.70905e-10	1.23606e-09
ENSG00000125246	CLYBL	-0.333482	7.70029e-08	4.09257e-07
ENSG00000058063	ATP11B	-0.333263	7.54543e-14	7.7127e-13
ENSG00000153904	DDAH1	-0.333126	4.75976e-11	3.68906e-10
ENSG00000248098	BCKDHA	-0.332994	2.32911e-18	3.58265e-17
ENSG00000189221	MAOA	-0.332917	8.95291e-20	1.54512e-18
ENSG00000136813	ECPAS	-0.332725	2.11362e-15	2.50464e-14
ENSG00000237298	TTN-AS1	-0.332601	9.45213e-12	7.92588e-11
ENSG00000006625	GGCT	-0.332541	1.84849e-13	1.82956e-12
ENSG00000113296	THBS4	-0.33246	0.00153475	0.00402232
ENSG00000076003	MCM6	-0.331784	1.09446e-09	7.25187e-09
ENSG00000093144	ECHDC1	-0.331597	1.36947e-08	7.95088e-08
ENSG00000147548	NSD3	-0.331259	7.87972e-12	6.66608e-11
ENSG00000273650	AC100793.4	-0.331254	4.77031e-07	2.29165e-06
ENSG00000188107	EYS	-0.33098	1.81058e-13	1.79298e-12
ENSG00000182636	NDN	-0.330844	7.15926e-22	1.4835e-20
ENSG00000113240	CLK4	-0.330422	1.37341e-12	1.24959e-11
ENSG00000164008	C1orf50	-0.330333	9.96324e-23	2.26138e-21
ENSG00000141449	GREB1L	-0.329677	1.8965e-08	1.08388e-07
ENSG00000102760	RGCC	-0.329552	1.6514e-10	1.19709e-09
ENSG00000184867	ARMCX2	-0.329322	8.27001e-11	6.2272e-10
ENSG00000170234	PWWP2A	-0.329294	2.14817e-13	2.10756e-12
ENSG00000176542	USF3	-0.329291	3.3414e-12	2.92418e-11
ENSG00000121989	ACVR2A	-0.328718	4.37617e-10	3.02488e-09
ENSG00000122696	SLC25A51	-0.328462	9.08394e-07	4.20276e-06
ENSG00000198185	ZNF334	-0.328212	1.42742e-09	9.33459e-09
ENSG00000106591	MRPL32	-0.327968	4.6602e-20	8.27838e-19
ENSG00000153487	ING1	-0.327788	2.24786e-19	3.79149e-18
ENSG00000119915	ELOVL3	-0.327638	6.33331e-06	2.58865e-05
ENSG00000051825	MPHOSPH9	-0.327009	1.26509e-10	9.29083e-10
ENSG00000146414	SHPRH	-0.326358	3.4076e-07	1.66901e-06
ENSG00000115966	ATF2	-0.326018	5.74699e-13	5.41246e-12
ENSG00000129197	RPAIN	-0.325636	2.31334e-17	3.25353e-16
ENSG00000267322	SNHG22	-0.325355	6.80283e-11	5.17688e-10
ENSG00000179091	CYC1	-0.325196	1.00347e-09	6.67219e-09
ENSG00000023516	AKAP11	-0.325022	2.21821e-16	2.85607e-15
ENSG00000144161	ZC3H8	-0.32474	1.10675e-10	8.18163e-10
ENSG00000160221	GATD3A	-0.324615	1.17303e-24	3.09391e-23
ENSG00000105088	OLFM2	-0.32456	1.54673e-07	7.93917e-07
ENSG00000135185	TMEM243	-0.324434	1.45724e-12	1.32333e-11
ENSG00000145555	MYO10	-0.324283	5.45302e-10	3.72327e-09
ENSG00000144810	COL8A1	-0.324234	0.0210863	0.0413029
ENSG00000276726	DNAJA3	-0.324136	3.03494e-20	5.47295e-19
ENSG00000144152	FBLN7	-0.323996	1.0166e-08	6.02527e-08
ENSG00000233954	UQCRHL	-0.323602	3.77645e-15	4.3532e-14
ENSG00000188559	RALGAPA2	-0.323373	7.55343e-12	6.40427e-11
ENSG00000157796	WDR19	-0.323193	1.61314e-15	1.94178e-14
ENSG00000073712	FERMT2	-0.32309	3.51316e-26	1.05025e-24
ENSG00000186472	PCLO	-0.32238	0.000419167	0.00124508
ENSG00000091136	LAMB1	-0.322321	1.48167e-07	7.62374e-07
ENSG00000145332	KLHL8	-0.322131	5.94468e-17	8.09182e-16
ENSG00000275555	DLL1	-0.321696	3.33928e-07	1.63891e-06
ENSG00000136842	TMOD1	-0.321672	3.19524e-10	2.24279e-09
ENSG00000144031	ANKRD53	-0.321234	7.60004e-12	6.44092e-11
ENSG00000117114	ADGRL2	-0.320936	3.41251e-15	3.95523e-14
ENSG00000174010	KLHL15	-0.320379	1.37193e-10	1.00368e-09
ENSG00000146477	SLC22A3	-0.320292	8.1715e-07	3.8065e-06
ENSG00000138081	FBXO11	-0.320206	6.5133e-16	8.12796e-15
ENSG00000277512	SNORD65	-0.320173	1.24305e-05	4.86067e-05
ENSG00000215695	RSC1A1	-0.32015	3.32131e-09	2.07778e-08
ENSG00000138802	SEC24B	-0.319708	3.06214e-15	3.55563e-14
ENSG00000106538	RARRES2	-0.319697	3.24284e-07	1.59446e-06
ENSG00000151090	THRB	-0.319641	0.000175346	0.000560817
ENSG00000109787	KLF3	-0.319119	2.16096e-12	1.93017e-11
ENSG00000153207	AHCTF1	-0.318202	4.25316e-08	2.33476e-07
ENSG00000140577	CRTC3	-0.318169	1.00483e-20	1.87782e-19
ENSG00000075234	TTC38	-0.317701	1.24452e-08	7.24794e-08
ENSG00000179523	EIF3J-DT	-0.31748	4.82582e-12	4.15829e-11
ENSG00000166575	TMEM135	-0.316967	7.33567e-16	9.11835e-15
ENSG00000103479	RBL2	-0.316865	4.04883e-16	5.12305e-15
ENSG00000137880	GCHFR	-0.316657	5.9444e-05	0.000207325
ENSG00000129534	MIS18BP1	-0.316572	1.18362e-08	6.931e-08
ENSG00000130584	ZBTB46	-0.316384	1.05374e-07	5.51275e-07
ENSG00000198919	DZIP3	-0.316358	1.42144e-10	1.0379e-09
ENSG00000163541	SUCLG1	-0.316228	1.3393e-20	2.48096e-19
ENSG00000284027	MIR497	-0.316174	1.05275e-12	9.68943e-12
ENSG00000143171	RXRG	-0.315979	3.12371e-11	2.4703e-10
ENSG00000224822	THRB-IT1	-0.315838	5.24687e-08	2.84742e-07
ENSG00000185658	BRWD1	-0.315822	5.04922e-12	4.34096e-11
ENSG00000170166	HOXD4	-0.315508	8.11897e-09	4.87574e-08
ENSG00000164465	DCBLD1	-0.315385	6.08585e-09	3.70265e-08
ENSG00000120727	PAIP2	-0.315368	5.06944e-28	1.76485e-26
ENSG00000182168	UNC5C	-0.315161	1.29066e-06	5.85333e-06
ENSG00000281230	SERTAD4	-0.315149	1.93471e-06	8.53828e-06
ENSG00000157110	RBPMS	-0.315127	4.21473e-15	4.83501e-14
ENSG00000080822	CLDND1	-0.314677	5.47437e-17	7.48374e-16
ENSG00000057935	MTA3	-0.314668	3.43202e-11	2.69731e-10
ENSG00000069667	RORA	-0.314656	7.11545e-08	3.80403e-07
ENSG00000218336	TENM3	-0.31447	3.72059e-07	1.81483e-06
ENSG00000165175	MID1IP1	-0.314196	7.20824e-10	4.86416e-09
ENSG00000159111	MRPL10	-0.314045	2.28768e-17	3.22128e-16
ENSG00000215256	DHRS4-AS1	-0.314038	6.38472e-12	5.45221e-11
ENSG00000102038	SMARCA1	-0.313717	1.03126e-10	7.66522e-10
ENSG00000090376	IRAK3	-0.313717	6.08647e-06	2.49365e-05
ENSG00000010017	RANBP9	-0.31365	4.07387e-18	6.15705e-17
ENSG00000272750	AL592148.3	-0.313269	8.86412e-06	3.55442e-05
ENSG00000139112	GABARAPL1	-0.313125	9.2975e-16	1.14597e-14
ENSG00000265996	MIR3671	-0.312431	4.28274e-07	2.07206e-06
ENSG00000260565	ERVK13-1	-0.311751	3.30174e-07	1.62132e-06
ENSG00000104812	GYS1	-0.311749	1.19882e-05	4.70123e-05
ENSG00000119950	MXI1	-0.311185	6.11749e-07	2.90006e-06
ENSG00000114812	VIPR1	-0.311148	2.13567e-08	1.21221e-07
ENSG00000049167	ERCC8	-0.310665	2.81757e-12	2.48633e-11
ENSG00000127184	COX7C	-0.31047	1.58224e-25	4.52412e-24
ENSG00000162928	PEX13	-0.31034	5.35537e-11	4.13219e-10
ENSG00000172086	KRCC1	-0.310154	7.83671e-17	1.05243e-15
ENSG00000185518	SV2B	-0.309939	1.27512e-08	7.42116e-08
ENSG00000104313	EYA1	-0.309719	7.05995e-10	4.76916e-09
ENSG00000162735	PEX19	-0.309547	3.62122e-16	4.59726e-15
ENSG00000100485	SOS2	-0.309347	1.33267e-16	1.7478e-15
ENSG00000240935	PLGLA	-0.309182	0.000580046	0.00167108
ENSG00000166012	TAF1D	-0.309004	6.13892e-10	4.16768e-09
ENSG00000119446	RBM18	-0.308997	1.00074e-13	1.01367e-12
ENSG00000186453	FAM228A	-0.308987	4.1379e-05	0.000148422
ENSG00000104325	DECR1	-0.308835	9.37557e-16	1.15335e-14
ENSG00000100842	EFS	-0.308372	5.64057e-07	2.68601e-06
ENSG00000197619	ZNF615	-0.308088	1.51207e-14	1.65675e-13
ENSG00000137486	ARRB1	-0.308062	3.5712e-09	2.22753e-08
ENSG00000130396	AFDN	-0.308058	4.72723e-13	4.49205e-12
ENSG00000273155	AC092587.1	-0.307907	6.31763e-07	2.98824e-06
ENSG00000171503	ETFDH	-0.307634	1.53523e-10	1.11713e-09
ENSG00000102409	BEX4	-0.307511	3.03568e-06	1.30317e-05
ENSG00000223547	ZNF844	-0.307346	2.63403e-14	2.82432e-13
ENSG00000185920	PTCH1	-0.307312	7.70017e-08	4.09257e-07
ENSG00000133773	CCDC59	-0.30719	2.24144e-15	2.64787e-14
ENSG00000175105	ZNF654	-0.306767	8.16761e-11	6.15983e-10
ENSG00000121440	PDZRN3	-0.306758	6.93621e-08	3.7176e-07
ENSG00000105852	PON3	-0.306696	1.68701e-10	1.22111e-09
ENSG00000102804	TSC22D1	-0.306692	5.16837e-15	5.88996e-14
ENSG00000173698	ADGRG2	-0.306592	0.000108081	0.000359193
ENSG00000085274	MYNN	-0.306373	1.04689e-13	1.05817e-12
ENSG00000205765	C5orf51	-0.305827	1.65447e-13	1.64522e-12
ENSG00000101856	PGRMC1	-0.305602	5.99259e-27	1.91151e-25
ENSG00000148690	FRA10AC1	-0.305436	4.58715e-11	3.56543e-10
ENSG00000162222	TTC9C	-0.305419	4.7723e-13	4.53261e-12
ENSG00000137955	RABGGTB	-0.305263	3.46786e-12	3.02651e-11
ENSG00000173598	NUDT4	-0.304835	2.88154e-15	3.3541e-14
ENSG00000102287	GABRE	-0.304636	2.30075e-08	1.30125e-07
ENSG00000051382	PIK3CB	-0.304553	4.54625e-11	3.53509e-10
ENSG00000117139	KDM5B	-0.304471	9.23906e-26	2.67792e-24
ENSG00000101220	C20orf27	-0.304338	2.15363e-12	1.92543e-11
ENSG00000228203	RNF144A-AS1	-0.304213	1.59992e-09	1.04019e-08
ENSG00000169855	ROBO1	-0.303901	1.06903e-07	5.58967e-07
ENSG00000185000	DGAT1	-0.303723	2.42136e-06	1.05515e-05
ENSG00000102924	CBLN1	-0.303454	6.35888e-09	3.86382e-08
ENSG00000159921	GNE	-0.303446	3.80002e-11	2.97793e-10
ENSG00000168234	TTC39C	-0.303272	2.3731e-09	1.51393e-08
ENSG00000149582	TMEM25	-0.303236	3.31274e-10	2.31928e-09
ENSG00000119927	GPAM	-0.303141	4.57447e-10	3.15622e-09
ENSG00000015520	NPC1L1	-0.303103	5.15019e-09	3.16065e-08
ENSG00000164022	AIMP1	-0.303039	3.07068e-12	2.69843e-11
ENSG00000198221	AFDN-DT	-0.303008	2.00397e-07	1.01521e-06
ENSG00000166821	PEX11A	-0.302827	4.99151e-09	3.06525e-08
ENSG00000251400	ALDH7A1P1	-0.30242	6.53185e-15	7.36884e-14
ENSG00000165637	VDAC2	-0.302275	4.44862e-18	6.70215e-17
ENSG00000171763	SPATA5L1	-0.302192	1.24459e-08	7.24794e-08
ENSG00000143409	MINDY1	-0.302179	2.36206e-12	2.10092e-11
ENSG00000269386	RAB11B-AS1	-0.302014	5.62395e-12	4.82201e-11
ENSG00000197008	ZNF138	-0.301821	4.70032e-11	3.64893e-10
ENSG00000163993	S100P	-0.301271	0.00233323	0.00587954
ENSG00000105176	URI1	-0.301202	4.48778e-14	4.69823e-13
ENSG00000062725	APPBP2	-0.30116	4.612e-15	5.26853e-14
ENSG00000272341	AL137003.1	-0.301119	1.65753e-08	9.53317e-08
ENSG00000169085	VXN	-0.300951	4.02018e-06	1.69036e-05
ENSG00000197062	ZSCAN26	-0.300613	3.44201e-11	2.70405e-10
ENSG00000013392	RWDD2A	-0.300553	2.22746e-06	9.74666e-06
ENSG00000279307	AC012065.5	-0.300014	1.17077e-13	1.17806e-12
ENSG00000105708	ZNF14	-0.299924	1.25524e-10	9.22563e-10
ENSG00000108511	HOXB6	-0.299626	1.32862e-08	7.72314e-08
ENSG00000213160	KLHL23	-0.299546	5.92807e-11	4.54645e-10
ENSG00000157224	CLDN12	-0.299362	3.38578e-12	2.96031e-11
ENSG00000164683	HEY1	-0.29935	4.32826e-06	1.81189e-05
ENSG00000119471	HSDL2	-0.299081	3.30281e-16	4.20143e-15
ENSG00000111404	RERGL	-0.298988	0.00417934	0.0098989
ENSG00000168301	KCTD6	-0.298885	1.97904e-11	1.59961e-10
ENSG00000135678	CPM	-0.298793	1.238e-09	8.15755e-09
ENSG00000090612	ZNF268	-0.298779	5.31234e-06	2.19347e-05
ENSG00000077380	DYNC1I2	-0.29856	0.000436083	0.00128969
ENSG00000134255	CEPT1	-0.298249	1.8455e-09	1.19091e-08
ENSG00000085741	WNT11	-0.298075	1.02788e-09	6.82735e-09
ENSG00000273373	AL355488.1	-0.297936	1.60913e-06	7.19481e-06
ENSG00000157514	TSC22D3	-0.2979	0.000117956	0.000389499
ENSG00000152749	GPR180	-0.297813	1.90264e-06	8.40067e-06
ENSG00000274211	SOCS7	-0.297379	2.7882e-11	2.21694e-10
ENSG00000198300	PEG3	-0.297366	0.00578764	0.013266
ENSG00000174132	FAM174A	-0.297018	2.58759e-10	1.83726e-09
ENSG00000124570	SERPINB6	-0.296929	3.03932e-11	2.40756e-10
ENSG00000141232	TOB1	-0.296805	1.91028e-07	9.72142e-07
ENSG00000063046	EIF4B	-0.296346	2.94848e-15	3.42784e-14
ENSG00000011201	ANOS1	-0.296324	2.23701e-05	8.3725e-05
ENSG00000198265	HELZ	-0.296269	1.41481e-14	1.55286e-13
ENSG00000146426	TIAM2	-0.296171	4.72234e-08	2.5782e-07
ENSG00000105865	DUS4L	-0.296103	2.06917e-09	1.32626e-08
ENSG00000165810	BTNL9	-0.29599	9.57992e-15	1.06935e-13
ENSG00000275949	AC139677.3	-0.295607	0.000554285	0.00160597
ENSG00000163714	U2SURP	-0.295583	2.16469e-17	3.06029e-16
ENSG00000151208	DLG5	-0.295546	1.17411e-09	7.75264e-09
ENSG00000101596	SMCHD1	-0.295361	8.29555e-08	4.39422e-07
ENSG00000158636	EMSY	-0.29534	6.60369e-11	5.03419e-10
ENSG00000197050	ZNF420	-0.295298	3.46564e-10	2.41833e-09
ENSG00000238018	AC093110.1	-0.295176	7.82251e-08	4.15289e-07
ENSG00000174749	FAM241A	-0.295137	2.9737e-11	2.35951e-10
ENSG00000182054	IDH2	-0.295053	4.27029e-05	0.000152655
ENSG00000179241	LDLRAD3	-0.29504	3.5601e-08	1.97136e-07
ENSG00000147010	SH3KBP1	-0.295025	1.67409e-21	3.33819e-20
ENSG00000129315	CCNT1	-0.294995	1.28694e-13	1.28985e-12
ENSG00000035928	RFC1	-0.294777	7.46951e-12	6.33877e-11
ENSG00000129691	ASH2L	-0.29475	2.84136e-19	4.72639e-18
ENSG00000153933	DGKE	-0.294676	1.4398e-07	7.42031e-07
ENSG00000162396	PARS2	-0.294646	2.98326e-13	2.88523e-12
ENSG00000271533	Z83843.1	-0.294537	3.12433e-06	1.33881e-05
ENSG00000106526	ACTR3C	-0.294456	1.29405e-09	8.51504e-09
ENSG00000277401	TJP1	-0.294176	1.49983e-17	2.1507e-16
ENSG00000231721	LINC-PINT	-0.29404	1.22941e-07	6.38616e-07
ENSG00000125740	FOSB	-0.293969	0.00698442	0.01563
ENSG00000187068	C3orf70	-0.293916	1.01506e-05	4.02786e-05
ENSG00000165185	KIAA1958	-0.293819	5.00462e-14	5.20781e-13
ENSG00000132623	ANKEF1	-0.293764	1.02563e-08	6.075e-08
ENSG00000171105	INSR	-0.293723	2.20185e-06	9.64125e-06
ENSG00000163762	TM4SF18	-0.293405	4.92612e-05	0.000174619
ENSG00000155542	SETD9	-0.293381	7.32895e-09	4.42643e-08
ENSG00000134759	ELP2	-0.293372	5.2528e-15	5.97902e-14
ENSG00000130921	C12orf65	-0.293083	1.19728e-13	1.20316e-12
ENSG00000124380	SNRNP27	-0.292915	4.96313e-17	6.80929e-16
ENSG00000150995	ITPR1	-0.292527	1.25089e-09	8.23961e-09
ENSG00000059728	MXD1	-0.292365	1.9118e-11	1.55053e-10
ENSG00000133028	SCO1	-0.292233	1.34924e-10	9.88216e-10
ENSG00000258890	CEP95	-0.29171	1.83655e-08	1.05088e-07
ENSG00000087299	L2HGDH	-0.291382	1.93815e-10	1.39382e-09
ENSG00000198721	ECI2	-0.291142	1.09219e-10	8.08336e-10
ENSG00000137675	MMP27	-0.29113	3.35518e-06	1.43129e-05
ENSG00000156398	SFXN2	-0.29082	2.4031e-10	1.7101e-09
ENSG00000101331	CCM2L	-0.290784	4.65231e-12	4.01604e-11
ENSG00000173917	HOXB2	-0.290698	2.26014e-11	1.81526e-10
ENSG00000179886	TIGD5	-0.290693	4.74383e-12	4.09319e-11
ENSG00000114115	RBP1	-0.290447	3.06421e-05	0.00011241
ENSG00000156049	GNA14	-0.290429	2.54009e-06	1.1031e-05
ENSG00000132912	DCTN4	-0.290228	2.21803e-16	2.85607e-15
ENSG00000111727	HCFC2	-0.290102	4.04111e-08	2.22606e-07
ENSG00000127993	RBM48	-0.290067	5.40725e-08	2.92779e-07
ENSG00000273607	CHCHD10	-0.289948	0.000152929	0.000494941
ENSG00000189431	RASSF10	-0.289925	6.56537e-06	2.67634e-05
ENSG00000169252	ADRB2	-0.289606	1.69793e-07	8.67786e-07
ENSG00000233608	TWIST2	-0.28917	6.95635e-08	3.7263e-07
ENSG00000137166	FOXP4	-0.289036	3.35265e-06	1.43074e-05
ENSG00000188997	KCTD21	-0.288977	8.09258e-12	6.84008e-11
ENSG00000244227	LRRC77P	-0.288757	9.03124e-11	6.76562e-10
ENSG00000198944	SOWAHA	-0.28859	2.82456e-07	1.39801e-06
ENSG00000114742	WDR48	-0.288323	5.44334e-10	3.71799e-09
ENSG00000151365	THRSP	-0.288321	2.59012e-09	1.64303e-08
ENSG00000187446	CHP1	-0.288153	1.22193e-15	1.48587e-14
ENSG00000145779	TNFAIP8	-0.288133	6.9713e-07	3.2787e-06
ENSG00000234899	SOX9-AS1	-0.288105	6.58549e-10	4.46449e-09
ENSG00000126368	NR1D1	-0.288074	6.55134e-06	2.67211e-05
ENSG00000138593	SECISBP2L	-0.287635	3.1382e-14	3.34607e-13
ENSG00000236013	AL357146.1	-0.287451	1.96458e-07	9.96578e-07
ENSG00000119421	NDUFA8	-0.287365	8.44549e-13	7.84141e-12
ENSG00000166822	TMEM170A	-0.287295	1.06165e-08	6.27273e-08
ENSG00000100412	ACO2	-0.28722	9.25405e-07	4.27834e-06
ENSG00000178568	ERBB4	-0.287031	0.00577796	0.0132486
ENSG00000101343	CRNKL1	-0.286792	6.60454e-10	4.47534e-09
ENSG00000104343	UBE2W	-0.28676	4.60529e-10	3.17633e-09
ENSG00000269939	PCF11-AS1	-0.286492	3.8113e-05	0.000137407
ENSG00000133884	DPF2	-0.286288	4.58593e-14	4.79308e-13
ENSG00000167528	ZNF641	-0.286217	3.14964e-17	4.37787e-16
ENSG00000273247	AC097376.3	-0.286204	4.28319e-09	2.65424e-08
ENSG00000138095	LRPPRC	-0.285964	2.05037e-16	2.64713e-15
ENSG00000008323	PLEKHG6	-0.285934	9.24159e-05	0.000310274
ENSG00000078403	MLLT10	-0.285914	2.14121e-13	2.10289e-12
ENSG00000148498	PARD3	-0.285753	7.36818e-10	4.96505e-09
ENSG00000237159	CNTFR-AS1	-0.285506	2.93727e-10	2.07165e-09
ENSG00000248334	WHAMMP2	-0.285369	2.04444e-10	1.46582e-09
ENSG00000108055	SMC3	-0.285293	8.45923e-09	5.06569e-08
ENSG00000130649	CYP2E1	-0.285288	1.67825e-09	1.08852e-08
ENSG00000178814	OPLAH	-0.285243	2.11361e-08	1.20112e-07
ENSG00000163512	AZI2	-0.285083	2.49324e-17	3.49109e-16
ENSG00000281569	KANSL1-AS1	-0.284806	0.0385792	0.0701283
ENSG00000205981	DNAJC19	-0.284625	2.71243e-10	1.92018e-09
ENSG00000278991	AC090181.3	-0.284585	0.000223335	0.000698696
ENSG00000230456	DDR1	-0.284497	1.17821e-08	6.90146e-08
ENSG00000252139	AC090227.1	-0.284488	1.65131e-05	6.3246e-05
ENSG00000232593	KANTR	-0.284271	1.41323e-09	9.26089e-09
ENSG00000188783	PRELP	-0.284108	2.48381e-05	9.24352e-05
ENSG00000133401	PDZD2	-0.283798	5.89462e-08	3.18082e-07
ENSG00000139428	MMAB	-0.283756	9.613e-10	6.41641e-09
ENSG00000232460	BMPR1AP2	-0.283657	4.09109e-07	1.98337e-06
ENSG00000204370	SDHD	-0.283481	2.43522e-17	3.41991e-16
ENSG00000124523	SIRT5	-0.283317	4.36951e-10	3.02137e-09
ENSG00000110721	CHKA	-0.28316	5.88503e-10	4.00388e-09
ENSG00000089335	ZNF302	-0.282987	6.86522e-09	4.15822e-08
ENSG00000110955	ATP5F1B	-0.282708	2.18996e-09	1.40133e-08
ENSG00000260947	AL356489.2	-0.282472	1.22993e-08	7.17352e-08
ENSG00000101972	STAG2	-0.282034	2.63782e-18	4.03469e-17
ENSG00000147174	GCNA	-0.281945	3.1621e-06	1.35408e-05
ENSG00000238105	GOLGA2P5	-0.281876	1.16701e-10	8.61041e-10
ENSG00000128652	HOXD3	-0.281762	2.62362e-07	1.30619e-06
ENSG00000146592	CREB5	-0.281586	6.21591e-05	0.000215761
ENSG00000143995	MEIS1	-0.281391	1.08905e-08	6.41671e-08
ENSG00000166352	C11orf74	-0.281088	2.73207e-13	2.6585e-12
ENSG00000183629	GOLGA8G	-0.280837	8.22357e-16	1.01821e-14
ENSG00000260345	AC009052.1	-0.280397	3.27605e-09	2.05149e-08
ENSG00000166295	ANAPC16	-0.280206	9.46672e-17	1.26154e-15
ENSG00000188629	ZNF177	-0.280091	2.03456e-06	8.9499e-06
ENSG00000170561	IRX2	-0.279982	8.91233e-06	3.5715e-05
ENSG00000162063	CCNF	-0.279908	8.10633e-10	5.43552e-09
ENSG00000143776	CDC42BPA	-0.279805	0.00885684	0.0193307
ENSG00000134962	KLB	-0.279783	2.36492e-06	1.0315e-05
ENSG00000161912	ADCY10P1	-0.279766	3.59266e-07	1.75649e-06
ENSG00000136247	ZDHHC4	-0.279734	9.24543e-11	6.91073e-10
ENSG00000128606	LRRC17	-0.279723	0.00049036	0.00143573
ENSG00000134824	FADS2	-0.279722	0.000338374	0.0010228
ENSG00000115947	ORC4	-0.27971	1.14258e-12	1.04758e-11
ENSG00000134744	TUT4	-0.2796	5.4524e-11	4.20535e-10
ENSG00000143772	ITPKB	-0.279573	3.97528e-11	3.11144e-10
ENSG00000067365	METTL22	-0.279394	4.02166e-11	3.14386e-10
ENSG00000166411	IDH3A	-0.279228	2.9769e-07	1.46977e-06
ENSG00000126261	UBA2	-0.279121	6.33792e-14	6.53101e-13
ENSG00000168702	LRP1B	-0.279065	0.00477877	0.0111659
ENSG00000087301	TXNDC16	-0.27895	8.42129e-08	4.45463e-07
ENSG00000221411	MIR1227	-0.278829	2.67173e-12	2.36311e-11
ENSG00000152382	TADA1	-0.278793	5.57487e-08	3.01511e-07
ENSG00000142949	PTPRF	-0.27871	6.16205e-18	9.13893e-17
ENSG00000168497	CAVIN2	-0.27841	1.47239e-09	9.62208e-09
ENSG00000166432	ZMAT1	-0.278345	3.54243e-05	0.00012859
ENSG00000095637	SORBS1	-0.278096	1.52385e-15	1.83895e-14
ENSG00000115425	PECR	-0.278068	9.14268e-12	7.68332e-11
ENSG00000282491	AC243807.4	-0.277921	0.00288773	0.00711398
ENSG00000108984	MAP2K6	-0.27761	1.4598e-07	7.51728e-07
ENSG00000214941	ZSWIM7	-0.277559	0.000672677	0.00191077
ENSG00000214652	ZNF727	-0.277494	8.46221e-05	0.000286685
ENSG00000229619	MBNL1-AS1	-0.277349	2.84057e-14	3.03552e-13
ENSG00000169193	CCDC126	-0.277268	6.30253e-07	2.98184e-06
ENSG00000164815	ORC5	-0.277165	1.19446e-11	9.92413e-11
ENSG00000164258	NDUFS4	-0.277161	4.08568e-12	3.54781e-11
ENSG00000125319	HROB	-0.277156	1.52301e-08	8.794e-08
ENSG00000142444	TIMM29	-0.277107	1.33151e-10	9.75981e-10
ENSG00000160075	SSU72	-0.27697	2.45575e-11	1.96244e-10
ENSG00000080561	MID2	-0.276958	4.40944e-14	4.62639e-13
ENSG00000181191	PJA1	-0.276905	9.61217e-18	1.39835e-16
ENSG00000129682	FGF13	-0.276727	7.50632e-05	0.000256308
ENSG00000235169	SMIM1	-0.276705	2.08318e-07	1.05227e-06
ENSG00000177822	TENM3-AS1	-0.276645	6.24502e-11	4.77798e-10
ENSG00000198380	GFPT1	-0.27657	3.09503e-08	1.72739e-07
ENSG00000126351	THRA	-0.276532	4.47447e-14	4.68687e-13
ENSG00000279332	AC090772.5	-0.276395	3.54913e-06	1.50761e-05
ENSG00000125875	TBC1D20	-0.276373	4.52884e-14	4.73861e-13
ENSG00000273433	AC004080.6	-0.276245	9.64795e-12	8.07941e-11
ENSG00000111275	ALDH2	-0.276219	1.86387e-13	1.84287e-12
ENSG00000181092	ADIPOQ	-0.275923	0.000697055	0.00197413
ENSG00000162367	TAL1	-0.275741	7.46569e-05	0.000255012
ENSG00000225265	TAF1A-AS1	-0.275218	1.87033e-07	9.52826e-07
ENSG00000148730	EIF4EBP2	-0.275116	4.50202e-15	5.14907e-14
ENSG00000265828	MIR3939	-0.274866	2.05802e-05	7.73911e-05
ENSG00000119820	YIPF4	-0.274603	1.12416e-11	9.36867e-11
ENSG00000145757	SPATA9	-0.274057	0.00238022	0.00598449
ENSG00000143337	TOR1AIP1	-0.273635	1.53383e-11	1.25737e-10
ENSG00000204311	PJVK	-0.2736	9.39629e-07	4.33778e-06
ENSG00000151136	BTBD11	-0.273511	0.000814699	0.00227283
ENSG00000008256	CYTH3	-0.273295	7.47515e-15	8.41308e-14
ENSG00000231770	TMEM44-AS1	-0.27295	3.49098e-06	1.48489e-05
ENSG00000184451	CCR10	-0.272884	1.15186e-06	5.2614e-06
ENSG00000152894	PTPRK	-0.272867	2.66833e-08	1.4967e-07
ENSG00000143942	CHAC2	-0.272783	4.63721e-07	2.23052e-06
ENSG00000116161	CACYBP	-0.272779	4.82965e-11	3.73866e-10
ENSG00000269837	IPO5P1	-0.27276	6.76736e-09	4.10417e-08
ENSG00000187325	TAF9B	-0.272539	4.7055e-11	3.64998e-10
ENSG00000107890	ANKRD26	-0.272487	3.70391e-09	2.30653e-08
ENSG00000168564	CDKN2AIP	-0.272173	2.6372e-09	1.67122e-08
ENSG00000144659	SLC25A38	-0.271992	6.64002e-12	5.655e-11
ENSG00000215187	FAM166B	-0.27177	4.34709e-08	2.38289e-07
ENSG00000168813	ZNF507	-0.271663	3.47401e-09	2.16975e-08
ENSG00000158373	H2BC5	-0.271339	1.20667e-05	4.72714e-05
ENSG00000237887	RPL23AP32	-0.27123	1.55532e-08	8.96425e-08
ENSG00000183513	COA5	-0.271172	3.41377e-19	5.6382e-18
ENSG00000164403	SHROOM1	-0.270897	5.75235e-11	4.42344e-10
ENSG00000253716	MINCR	-0.270824	0.000544003	0.00157824
ENSG00000141428	C18orf21	-0.270764	2.48155e-12	2.20309e-11
ENSG00000106823	ECM2	-0.270753	1.96529e-08	1.12152e-07
ENSG00000101126	ADNP	-0.270699	1.8981e-12	1.70097e-11
ENSG00000221843	C2orf16	-0.270511	2.0415e-08	1.16171e-07
ENSG00000231999	LRRC8C-DT	-0.270478	9.38444e-09	5.58637e-08
ENSG00000221869	CEBPD	-0.270446	3.37469e-06	1.43896e-05
ENSG00000285991	AL355312.6	-0.270353	2.71429e-08	1.52159e-07
ENSG00000260329	AC007541.1	-0.270254	1.60028e-10	1.16136e-09
ENSG00000171757	LRRC34	-0.270239	2.87526e-05	0.000105988
ENSG00000162373	BEND5	-0.27014	8.60857e-08	4.54864e-07
ENSG00000155959	VBP1	-0.270058	1.10397e-17	1.59991e-16
ENSG00000116898	MRPS15	-0.269924	5.4835e-12	4.70371e-11
ENSG00000128915	ICE2	-0.269763	1.09998e-10	8.1347e-10
ENSG00000168172	HOOK3	-0.269752	1.16289e-09	7.68385e-09
ENSG00000278845	MRPL45	-0.269679	3.21024e-12	2.81587e-11
ENSG00000236618	PITPNA-AS1	-0.269265	1.45679e-08	8.4244e-08
ENSG00000133687	TMTC1	-0.269258	1.73446e-09	1.12306e-08
ENSG00000172164	SNTB1	-0.269244	6.29993e-07	2.98135e-06
ENSG00000144115	THNSL2	-0.268957	0.00159346	0.00416073
ENSG00000113851	CRBN	-0.268722	2.68607e-14	2.87687e-13
ENSG00000165512	ZNF22	-0.268457	1.15835e-12	1.06153e-11
ENSG00000137177	KIF13A	-0.268371	7.70769e-13	7.17738e-12
ENSG00000124440	HIF3A	-0.268302	0.000878439	0.00243353
ENSG00000165029	ABCA1	-0.268275	4.37081e-06	1.8281e-05
ENSG00000118412	CASP8AP2	-0.268045	2.72114e-07	1.3505e-06
ENSG00000174562	KLK15	-0.268028	8.64152e-06	3.47394e-05
ENSG00000169762	TAPT1	-0.267727	7.33454e-09	4.4284e-08
ENSG00000278768	BACE1-AS	-0.267688	3.92921e-14	4.14078e-13
ENSG00000186854	TRABD2A	-0.267589	4.09563e-06	1.72094e-05
ENSG00000091428	RAPGEF4	-0.266902	3.37471e-05	0.000123018
ENSG00000104635	SLC39A14	-0.266687	0.0017154	0.00445288
ENSG00000000457	SCYL3	-0.266294	7.31466e-12	6.21012e-11
ENSG00000102098	SCML2	-0.266165	7.43453e-15	8.37231e-14
ENSG00000207650	MIR570	-0.266045	0.00266685	0.00663073
ENSG00000163904	SENP2	-0.265903	2.49372e-11	1.99195e-10
ENSG00000225470	JPX	-0.265716	0.00129507	0.00345212
ENSG00000197885	NKIRAS1	-0.265713	5.2512e-10	3.59707e-09
ENSG00000265107	GJA5	-0.265494	0.000692613	0.00196271
ENSG00000100814	CCNB1IP1	-0.26544	1.36574e-09	8.962e-09
ENSG00000112200	ZNF451	-0.265277	2.15914e-12	1.92945e-11
ENSG00000211445	GPX3	-0.265171	2.08873e-06	9.17124e-06
ENSG00000243107	AC000120.2	-0.265157	5.02739e-07	2.41029e-06
ENSG00000075089	ACTR6	-0.264969	3.28101e-08	1.82478e-07
ENSG00000187775	DNAH17	-0.264775	2.14939e-06	9.4224e-06
ENSG00000113593	PPWD1	-0.26463	2.28933e-07	1.14967e-06
ENSG00000173889	PHC3	-0.264375	2.89243e-12	2.54885e-11
ENSG00000221909	FAM200A	-0.264367	1.46049e-07	7.51882e-07
ENSG00000168453	HR	-0.264152	8.75144e-09	5.23739e-08
ENSG00000182093	GET1	-0.264099	3.90181e-09	2.4258e-08
ENSG00000166398	KIAA0355	-0.264065	7.90014e-09	4.75031e-08
ENSG00000166450	PRTG	-0.263985	4.23654e-08	2.32631e-07
ENSG00000115109	EPB41L5	-0.263943	5.14807e-10	3.5277e-09
ENSG00000089682	RBM41	-0.263883	2.56283e-07	1.27792e-06
ENSG00000161243	FBXO27	-0.263522	2.79481e-08	1.5635e-07
ENSG00000070193	FGF10	-0.263485	0.00133725	0.00355612
ENSG00000106554	CHCHD3	-0.263251	3.20532e-13	3.09057e-12
ENSG00000073417	PDE8A	-0.263209	1.19142e-12	1.08973e-11
ENSG00000188785	ZNF548	-0.263051	2.70523e-10	1.91579e-09
ENSG00000148339	SLC25A25	-0.262871	1.91384e-07	9.73692e-07
ENSG00000111077	TNS2	-0.262772	7.26141e-07	3.4084e-06
ENSG00000164197	RNF180	-0.262645	4.81647e-06	2.00437e-05
ENSG00000198818	SFT2D1	-0.262544	1.26523e-14	1.39512e-13
ENSG00000014123	UFL1	-0.262248	1.65691e-07	8.47732e-07
ENSG00000128309	MPST	-0.262189	3.52009e-05	0.000127843
ENSG00000144674	GOLGA4	-0.262158	1.75819e-13	1.74472e-12
ENSG00000280963	SERTAD4-AS1	-0.261991	1.26813e-05	4.95163e-05
ENSG00000144895	EIF2A	-0.261794	1.11524e-13	1.12487e-12
ENSG00000112245	PTP4A1	-0.261793	8.86317e-12	7.4682e-11
ENSG00000102606	ARHGEF7	-0.261713	2.61445e-15	3.05441e-14
ENSG00000160285	LSS	-0.261617	2.38716e-10	1.70003e-09
ENSG00000113916	BCL6	-0.261522	1.03186e-10	7.66671e-10
ENSG00000078295	ADCY2	-0.261363	8.93563e-06	3.58008e-05
ENSG00000184220	CMSS1	-0.261329	1.64988e-07	8.44361e-07
ENSG00000114107	CEP70	-0.261291	2.1543e-07	1.08574e-06
ENSG00000196547	MAN2A2	-0.260977	4.15752e-10	2.88106e-09
ENSG00000213563	C8orf82	-0.260894	1.00268e-07	5.25859e-07
ENSG00000169851	PCDH7	-0.260728	0.00863659	0.0189107
ENSG00000283782	AC116366.3	-0.260597	7.93316e-10	5.32316e-09
ENSG00000205560	CPT1B	-0.260146	0.000506624	0.00147825
ENSG00000123636	BAZ2B	-0.260078	7.61704e-10	5.12368e-09
