# Supplementary material for: Assessing the Contribution of Relative Macrophage Frequencies to Subcutaneous Adipose Tissue
Source: Front Nutr. 2021 May 31;8:675935. doi: 10.3389/fnut.2021.675935 (PMC8200404; doi:10.3389/fnut.2021.675935)
Supplement: Supplementary file 1 [file Data_Sheet_1.ZIP › Tables/Table S15.xlsx]

## Sheet: Sheet 1
Table S15. Significant biological processes (upregulated genes) for the M3 vs M0 group comparison adjusted for sex and study (model 1),
for the sensitivity analysis that excludes study GSE27916.
The column significant genes shows the number of significant genes identified from our dataset for this specific GO term.
The total # genes shows the total number of genes associated with that specific GO term.
Nominal p-values and false discovery rate (FDR) p-values for the GO terms are also presented.
GO term ID	Biological process	Significant # genes	Total # genes	p	FDR-p
GO:0002275	myeloid cell activation involved in immune response	141	489	6.72432e-33	2.00606e-29
GO:0043299	leukocyte degranulation	139	478	7.24601e-33	2.00606e-29
GO:0002444	myeloid leukocyte mediated immunity	141	494	2.24176e-32	4.13753e-29
GO:0036230	granulocyte activation	129	454	1.94923e-29	2.69822e-26
GO:0050900	leukocyte migration	119	400	3.37009e-29	3.73204e-26
GO:0002250	adaptive immune response	117	399	4.30287e-28	3.97083e-25
GO:0043312	neutrophil degranulation	120	434	2.99094e-26	1.84009e-23
GO:0002694	regulation of leukocyte activation	124	488	1.66085e-23	8.36009e-21
GO:0070661	leukocyte proliferation	84	265	6.94127e-23	3.20282e-20
GO:0042110	T cell activation	108	421	6.43551e-21	2.74103e-18
GO:0007159	leukocyte cell-cell adhesion	90	318	1.18022e-20	4.66777e-18
GO:0070663	regulation of leukocyte proliferation	69	212	1.02997e-19	3.56432e-17
GO:0046651	lymphocyte proliferation	74	242	2.77024e-19	8.52158e-17
GO:0002697	regulation of immune effector process	97	376	4.55384e-19	1.26073e-16
GO:1903037	regulation of leukocyte cell-cell adhesion	81	284	6.34611e-19	1.67326e-16
GO:0019882	antigen processing and presentation	67	214	3.56628e-18	7.89859e-16
GO:0060326	cell chemotaxis	73	251	1.09389e-17	2.24328e-15
GO:1901136	carbohydrate derivative catabolic process	58	173	1.88361e-17	3.5964e-15
GO:0002253	activation of immune response	100	418	3.5957e-17	6.42238e-15
GO:0002521	leukocyte differentiation	106	473	5.23044e-16	8.27456e-14
GO:0006909	phagocytosis	71	267	5.36222e-15	7.61297e-13
GO:0034341	response to interferon-gamma	55	178	7.06007e-15	9.6992e-13
GO:0032635	interleukin-6 production	45	127	7.56025e-15	9.96692e-13
GO:0032675	regulation of interleukin-6 production	42	116	2.52035e-14	3.17163e-12
GO:0002237	response to molecule of bacterial origin	75	300	3.15245e-14	3.71386e-12
GO:0002685	regulation of leukocyte migration	55	185	4.3588e-14	5.02806e-12
GO:0002449	lymphocyte mediated immunity	65	248	1.61033e-13	1.59221e-11
GO:0030198	extracellular matrix organization	81	348	1.96405e-13	1.87499e-11
GO:0043062	extracellular structure organization	81	348	1.96405e-13	1.87499e-11
GO:0050870	positive regulation of T cell activation	54	191	7.12392e-13	6.46641e-11
GO:0070371	ERK1 and ERK2 cascade	65	263	2.92184e-12	2.45124e-10
GO:0070372	regulation of ERK1 and ERK2 cascade	62	247	4.55578e-12	3.60362e-10
GO:0071216	cellular response to biotic stimulus	54	204	1.22394e-11	8.91707e-10
GO:1902105	regulation of leukocyte differentiation	63	260	1.58759e-11	1.12698e-09
GO:0050920	regulation of chemotaxis	51	194	5.99123e-11	3.72735e-09
GO:0050727	regulation of inflammatory response	71	326	1.60215e-10	9.43737e-09
GO:0032103	positive regulation of response to external stimulus	89	453	2.482e-10	1.43155e-08
GO:1990868	response to chemokine	28	76	3.2471e-10	1.81608e-08
GO:1990869	cellular response to chemokine	28	76	3.2471e-10	1.81608e-08
GO:0007229	integrin-mediated signaling pathway	33	101	3.47583e-10	1.92457e-08
GO:0006022	aminoglycan metabolic process	43	157	4.73219e-10	2.5439e-08
GO:0051924	regulation of calcium ion transport	52	219	2.03473e-09	1.01498e-07
GO:0006959	humoral immune response	51	215	3.01223e-09	1.46304e-07
GO:0016064	immunoglobulin mediated immune response	35	121	4.07074e-09	1.95997e-07
GO:0002440	production of molecular mediator of immune response	48	200	5.836e-09	2.76187e-07
GO:0006026	aminoglycan catabolic process	23	61	7.33275e-09	3.41188e-07
GO:0007015	actin filament organization	76	392	9.56368e-09	4.27049e-07
GO:0043300	regulation of leukocyte degranulation	19	44	1.06876e-08	4.69661e-07
GO:0050764	regulation of phagocytosis	27	82	1.1463e-08	4.92019e-07
GO:0006875	cellular metal ion homeostasis	89	492	1.73344e-08	7.27126e-07
GO:0030168	platelet activation	37	141	2.66425e-08	1.08135e-06
GO:0006898	receptor-mediated endocytosis	55	255	2.67555e-08	1.08135e-06
GO:0150076	neuroinflammatory response	22	60	2.82377e-08	1.13299e-06
GO:0009595	detection of biotic stimulus	16	34	3.49105e-08	1.37092e-06
GO:0050663	cytokine secretion	22	61	4.00302e-08	1.54998e-06
GO:0048771	tissue remodeling	37	145	5.89956e-08	2.19985e-06
GO:0000768	syncytium formation by plasma membrane fusion	19	48	5.91978e-08	2.19985e-06
GO:0140253	cell-cell fusion	19	48	5.91978e-08	2.19985e-06
GO:0032102	negative regulation of response to external stimulus	66	337	6.08357e-08	2.24565e-06
GO:0051209	release of sequestered calcium ion into cytosol	29	100	8.0871e-08	2.88892e-06
GO:0001909	leukocyte mediated cytotoxicity	28	95	9.22235e-08	3.23191e-06
GO:0001906	cell killing	35	136	1.06468e-07	3.60838e-06
GO:0001525	angiogenesis	84	474	1.12504e-07	3.77535e-06
GO:0009615	response to virus	59	297	1.83117e-07	5.79382e-06
GO:0034103	regulation of tissue remodeling	23	71	1.93398e-07	5.94448e-06
GO:0043303	mast cell degranulation	17	42	2.00614e-07	6.07867e-06
GO:0006816	calcium ion transport	69	370	2.20163e-07	6.62523e-06
GO:0045453	bone resorption	20	57	2.77976e-07	8.16563e-06
GO:0001774	microglial cell activation	17	43	3.0104e-07	8.68156e-06
GO:0002269	leukocyte activation involved in inflammatory response	17	43	3.0104e-07	8.68156e-06
GO:0002577	regulation of antigen processing and presentation	11	19	3.38082e-07	9.64927e-06
GO:0055074	calcium ion homeostasis	71	392	4.68888e-07	1.29166e-05
GO:0002920	regulation of humoral immune response	22	69	4.85067e-07	1.32306e-05
GO:0050707	regulation of cytokine secretion	18	49	4.97489e-07	1.34371e-05
GO:0042060	wound healing	80	461	5.49861e-07	1.47081e-05
GO:0045730	respiratory burst	14	32	7.73111e-07	1.96363e-05
GO:0002532	production of molecular mediator involved in inflammatory response	22	71	8.42354e-07	2.12005e-05
GO:0051235	maintenance of location	55	284	1.10298e-06	2.71432e-05
GO:0002285	lymphocyte activation involved in immune response	36	156	1.25316e-06	3.04332e-05
GO:0008360	regulation of cell shape	34	144	1.41233e-06	3.40003e-05
GO:0009100	glycoprotein metabolic process	65	362	1.94298e-06	4.578e-05
GO:0019722	calcium-mediated signaling	41	192	2.02908e-06	4.76061e-05
GO:0031341	regulation of cell killing	23	80	2.05889e-06	4.81017e-05
GO:0032956	regulation of actin cytoskeleton organization	59	319	2.17753e-06	5.04476e-05
GO:0072593	reactive oxygen species metabolic process	49	249	2.62245e-06	5.92674e-05
GO:0050817	coagulation	55	292	2.69681e-06	6.07001e-05
GO:0033627	cell adhesion mediated by integrin	20	65	2.97771e-06	6.67514e-05
GO:0006911	phagocytosis, engulfment	19	60	3.25029e-06	7.19874e-05
GO:0034113	heterotypic cell-cell adhesion	18	55	3.45988e-06	7.60213e-05
GO:0090382	phagosome maturation	16	45	3.52697e-06	7.68851e-05
GO:0031589	cell-substrate adhesion	59	324	3.63698e-06	7.86638e-05
GO:0007599	hemostasis	55	295	3.72161e-06	8.01812e-05
GO:0050818	regulation of coagulation	22	77	3.82605e-06	8.21118e-05
GO:0032963	collagen metabolic process	25	95	4.43533e-06	9.30243e-05
GO:0051897	positive regulation of protein kinase B signaling	34	152	5.11962e-06	0.000105774
GO:0044409	entry into host	31	133	5.40544e-06	0.000110443
GO:0030193	regulation of blood coagulation	21	73	5.61177e-06	0.000113818
GO:0015732	prostaglandin transport	9	16	5.77518e-06	0.000116705
GO:0034109	homotypic cell-cell adhesion	22	80	7.59472e-06	0.000149651
GO:0046466	membrane lipid catabolic process	13	33	7.90748e-06	0.000154424
GO:0042742	defense response to bacterium	41	203	8.73391e-06	0.000167915
GO:0001776	leukocyte homeostasis	21	75	8.95058e-06	0.000171486
GO:0043304	regulation of mast cell degranulation	12	29	9.71746e-06	0.000184266
GO:0032970	regulation of actin filament-based process	62	358	1.10057e-05	0.000207274
GO:0001910	regulation of leukocyte mediated cytotoxicity	19	65	1.20376e-05	0.000224418
GO:0061041	regulation of wound healing	30	132	1.29741e-05	0.000238662
GO:0033006	regulation of mast cell activation involved in immune response	12	30	1.47284e-05	0.000264777
GO:0034612	response to tumor necrosis factor	50	272	1.51498e-05	0.00027147
GO:0006687	glycosphingolipid metabolic process	17	55	1.5231e-05	0.000272046
GO:0051047	positive regulation of secretion	53	295	1.66221e-05	0.00029311
GO:0030204	chondroitin sulfate metabolic process	13	35	1.68281e-05	0.000295387
GO:0060142	regulation of syncytium formation by plasma membrane fusion	11	26	1.78218e-05	0.000308373
GO:0007584	response to nutrient	32	148	2.0015e-05	0.000344171
GO:0098883	synapse pruning	7	11	2.25184e-05	0.000377832
GO:0071692	protein localization to extracellular region	66	398	2.45196e-05	0.000407702
GO:0010035	response to inorganic substance	78	494	2.78156e-05	0.000458378
GO:0099024	plasma membrane invagination	19	69	3.06311e-05	0.000500308
GO:0046456	icosanoid biosynthetic process	15	47	3.14137e-05	0.000505632
GO:0072523	purine-containing compound catabolic process	15	47	3.14137e-05	0.000505632
GO:0032418	lysosome localization	19	70	3.81521e-05	0.000591731
GO:0006968	cellular defense response	14	43	4.47466e-05	0.000686322
GO:0042092	type 2 immune response	12	33	4.54593e-05	0.000695326
GO:0015849	organic acid transport	51	291	4.70791e-05	0.000718118
GO:0090594	inflammatory response to wounding	7	12	4.9368e-05	0.00074686
GO:0002831	regulation of response to biotic stimulus	61	368	4.98839e-05	0.000752607
GO:0043087	regulation of GTPase activity	68	423	5.09936e-05	0.000763112
GO:0035592	establishment of protein localization to extracellular region	64	392	5.25618e-05	0.000782351
GO:0002790	peptide secretion	68	425	5.92179e-05	0.000857806
GO:0035987	endodermal cell differentiation	14	44	5.96452e-05	0.000857806
GO:1901571	fatty acid derivative transport	14	44	5.96452e-05	0.000857806
GO:0006023	aminoglycan biosynthetic process	24	103	6.05544e-05	0.000868627
GO:0002367	cytokine production involved in immune response	22	91	6.7273e-05	0.00095756
GO:0042493	response to drug	57	341	6.87998e-05	0.000974283
GO:2000377	regulation of reactive oxygen species metabolic process	34	172	7.80265e-05	0.00109375
GO:1903169	regulation of calcium ion transmembrane transport	28	131	7.99665e-05	0.0011125
GO:2000106	regulation of leukocyte apoptotic process	20	80	8.61812e-05	0.00119296
GO:0046209	nitric oxide metabolic process	18	68	8.67041e-05	0.00119423
GO:0031638	zymogen activation	15	51	9.07941e-05	0.0012413
GO:0032310	prostaglandin secretion	7	13	9.77233e-05	0.00132297
GO:0016137	glycoside metabolic process	8	17	0.000103647	0.00139223
GO:0001501	skeletal system development	73	473	0.000105015	0.00139777
GO:0006979	response to oxidative stress	66	417	0.000105292	0.00139809
GO:0030574	collagen catabolic process	13	41	0.000113445	0.00149915
GO:0034599	cellular response to oxidative stress	48	280	0.000135324	0.00174254
GO:0018212	peptidyl-tyrosine modification	54	327	0.000146094	0.00183429
GO:0006195	purine nucleotide catabolic process	13	42	0.000149414	0.00185911
GO:0034508	centromere complex assembly	13	42	0.000149414	0.00185911
GO:0043547	positive regulation of GTPase activity	57	351	0.0001533	0.00190319
GO:0032233	positive regulation of actin filament bundle assembly	16	59	0.000155245	0.00192303
GO:2001057	reactive nitrogen species metabolic process	18	71	0.000158299	0.00195212
GO:0033572	transferrin transport	11	32	0.000169218	0.00205474
GO:0034080	CENP-A containing nucleosome assembly	11	32	0.000169218	0.00205474
GO:0061641	CENP-A containing chromatin organization	11	32	0.000169218	0.00205474
GO:0030214	hyaluronan catabolic process	7	14	0.000178589	0.00214967
GO:0051607	defense response to virus	40	223	0.000179921	0.00216101
GO:0140115	export across plasma membrane	14	49	0.000217428	0.00253452
GO:1901570	fatty acid derivative biosynthetic process	20	86	0.000249136	0.00287389
GO:0033628	regulation of cell adhesion mediated by integrin	13	44	0.000251434	0.00289437
GO:0046434	organophosphate catabolic process	26	126	0.000257182	0.00294828
GO:0031100	animal organ regeneration	17	68	0.000286201	0.0032144
GO:0046598	positive regulation of viral entry into host cell	6	11	0.000292153	0.0032353
GO:0075294	positive regulation by symbiont of entry into host	6	11	0.000292153	0.0032353
GO:0060263	regulation of respiratory burst	7	15	0.000306019	0.00336195
GO:0031055	chromatin remodeling at centromere	11	34	0.000311057	0.0034038
GO:0033280	response to vitamin D	10	29	0.000324672	0.0034907
GO:0006826	iron ion transport	17	69	0.000344952	0.00367307
GO:0052547	regulation of peptidase activity	59	379	0.00037346	0.00393876
GO:0071887	leukocyte apoptotic process	22	102	0.000391927	0.00412567
GO:0070588	calcium ion transmembrane transport	45	270	0.000410676	0.00429851
GO:0051983	regulation of chromosome segregation	20	90	0.000471312	0.00482376
GO:0061025	membrane fusion	29	152	0.000472455	0.00482653
GO:0006509	membrane protein ectodomain proteolysis	12	41	0.000475429	0.00483019
GO:0006584	catecholamine metabolic process	12	41	0.000475429	0.00483019
GO:0009712	catechol-containing compound metabolic process	12	41	0.000475429	0.00483019
GO:1903975	regulation of glial cell migration	7	16	0.000497262	0.00504275
GO:0019233	sensory perception of pain	19	84	0.000511885	0.0051721
GO:1904645	response to amyloid-beta	13	47	0.000512828	0.00517218
GO:1903054	negative regulation of extracellular matrix organization	6	12	0.000534938	0.00531768
GO:0045088	regulation of innate immune response	45	274	0.000568689	0.00561289
GO:0071356	cellular response to tumor necrosis factor	42	251	0.000579098	0.00570545
GO:0070555	response to interleukin-1	32	176	0.000599664	0.00586632
GO:0002709	regulation of T cell mediated immunity	16	66	0.000618778	0.00602139
GO:2000191	regulation of fatty acid transport	9	26	0.000625315	0.00606369
GO:0044282	small molecule catabolic process	60	395	0.000636284	0.00615928
GO:0031960	response to corticosteroid	27	141	0.000687	0.00659201
GO:0031214	biomineral tissue development	26	134	0.000696435	0.00664856
GO:0110148	biomineralization	26	134	0.000696435	0.00664856
GO:2000117	negative regulation of cysteine-type endopeptidase activity	18	80	0.000760088	0.0071942
GO:0001991	regulation of systemic arterial blood pressure by circulatory renin-angiotensin	7	17	0.000772793	0.00730197
GO:2000816	negative regulation of mitotic sister chromatid separation	10	32	0.000791476	0.0074242
GO:0008347	glial cell migration	13	49	0.000792398	0.0074242
GO:0010965	regulation of mitotic sister chromatid separation	13	49	0.000792398	0.0074242
GO:0042267	natural killer cell mediated cytotoxicity	14	55	0.000792434	0.0074242
GO:0060759	regulation of response to cytokine stimulus	29	157	0.000815447	0.00761405
GO:0001503	ossification	55	359	0.000856145	0.00792721
GO:0098656	anion transmembrane transport	42	256	0.000871907	0.00801952
GO:0002679	respiratory burst involved in defense response	6	13	0.000909693	0.00825732
GO:0007040	lysosome organization	15	62	0.000926459	0.00838203
GO:0080171	lytic vacuole organization	15	62	0.000926459	0.00838203
GO:0007163	establishment or maintenance of cell polarity	35	203	0.000931815	0.00841674
GO:0002718	regulation of cytokine production involved in immune response	17	75	0.000964822	0.00864093
GO:0000302	response to reactive oxygen species	36	211	0.000965999	0.00864093
GO:1905819	negative regulation of chromosome separation	10	33	0.00103512	0.00919976
GO:0032535	regulation of cellular component size	53	346	0.00105726	0.00938151
GO:0019320	hexose catabolic process	13	51	0.00118996	0.0103273
GO:1903010	regulation of bone development	8	23	0.00121005	0.0103556
GO:0007179	transforming growth factor beta receptor signaling pathway	31	176	0.00124449	0.0106339
GO:0045807	positive regulation of endocytosis	19	90	0.00124804	0.0106477
GO:0023061	signal release	70	490	0.00132575	0.0112587
GO:0032890	regulation of organic acid transport	14	58	0.00138934	0.011709
GO:0010631	epithelial cell migration	43	270	0.00140082	0.0117877
GO:0048010	vascular endothelial growth factor receptor signaling pathway	19	91	0.00143267	0.0119846
GO:0051306	mitotic sister chromatid separation	13	52	0.0014439	0.0120405
GO:0019674	NAD metabolic process	12	46	0.00146441	0.0121021
GO:0048146	positive regulation of fibroblast proliferation	12	46	0.00146441	0.0121021
GO:0090132	epithelium migration	43	271	0.00150833	0.0123911
GO:0006691	leukotriene metabolic process	9	29	0.00152184	0.0124101
GO:0031577	spindle checkpoint	9	29	0.00152184	0.0124101
GO:0071173	spindle assembly checkpoint	9	29	0.00152184	0.0124101
GO:0071174	mitotic spindle checkpoint	9	29	0.00152184	0.0124101
GO:0048660	regulation of smooth muscle cell proliferation	25	134	0.00156324	0.0127289
GO:1902903	regulation of supramolecular fiber organization	51	336	0.00159172	0.0129418
GO:0010755	regulation of plasminogen activation	5	10	0.00162111	0.0130088
GO:0006735	NADH regeneration	8	24	0.00165779	0.0130944
GO:0061621	canonical glycolysis	8	24	0.00165779	0.0130944
GO:0033622	integrin activation	7	19	0.00167411	0.0131297
GO:0051383	kinetochore organization	7	19	0.00167411	0.0131297
GO:0045454	cell redox homeostasis	13	53	0.00174122	0.01356
GO:0034656	nucleobase-containing small molecule catabolic process	11	41	0.00178689	0.0138572
GO:0034724	DNA replication-independent nucleosome organization	11	41	0.00178689	0.0138572
GO:0097305	response to alcohol	34	203	0.00181658	0.0140284
GO:0042326	negative regulation of phosphorylation	61	421	0.00187725	0.0144366
GO:0031099	regeneration	30	173	0.00189934	0.014566
GO:0048659	smooth muscle cell proliferation	25	136	0.00193517	0.0148203
GO:0042908	xenobiotic transport	9	30	0.00198387	0.0150475
GO:0051216	cartilage development	30	174	0.00208119	0.0156997
GO:0044273	sulfur compound catabolic process	12	48	0.00217427	0.0162469
GO:0061684	chaperone-mediated autophagy	6	15	0.00222602	0.0163755
GO:0042445	hormone metabolic process	31	183	0.00235456	0.0171848
GO:0070301	cellular response to hydrogen peroxide	18	88	0.00240169	0.0174746
GO:0014902	myotube differentiation	19	95	0.00242041	0.0175877
GO:0009311	oligosaccharide metabolic process	11	43	0.00270133	0.0193246
GO:0043486	histone exchange	11	43	0.00270133	0.0193246
GO:0002003	angiotensin maturation	5	11	0.00272857	0.0193734
GO:0044803	multi-organism membrane organization	5	11	0.00272857	0.0193734
GO:0007409	axonogenesis	61	428	0.00276955	0.0196351
GO:0090066	regulation of anatomical structure size	65	462	0.00281093	0.019903
GO:0051346	negative regulation of hydrolase activity	56	387	0.00290055	0.0205113
GO:0071347	cellular response to interleukin-1	27	155	0.0029175	0.0206049
GO:0030865	cortical cytoskeleton organization	13	56	0.00294989	0.0207542
GO:0046173	polyol biosynthetic process	13	56	0.00294989	0.0207542
GO:0042542	response to hydrogen peroxide	24	133	0.00303234	0.0213072
GO:0097581	lamellipodium organization	17	83	0.00308387	0.0216144
GO:0098657	import into cell	33	202	0.0031651	0.022072
GO:1903978	regulation of microglial cell activation	6	16	0.00326328	0.0225296
GO:0071559	response to transforming growth factor beta	36	226	0.00327125	0.0225565
GO:0034446	substrate adhesion-dependent cell spreading	19	98	0.0034911	0.0238669
GO:0071496	cellular response to external stimulus	45	300	0.0036445	0.0248517
GO:0050690	regulation of defense response to virus by virus	8	27	0.00381597	0.02593
GO:1900015	regulation of cytokine production involved in inflammatory response	11	45	0.00396	0.0267445
GO:1903727	positive regulation of phospholipid metabolic process	11	45	0.00396	0.0267445
GO:0051090	regulation of DNA-binding transcription factor activity	56	393	0.00404966	0.0272454
GO:0006040	amino sugar metabolic process	10	39	0.00408723	0.0273983
GO:0051656	establishment of organelle localization	56	394	0.00427509	0.0285865
GO:0007077	mitotic nuclear envelope disassembly	5	12	0.00429546	0.0285865
GO:0061448	connective tissue development	36	230	0.00438573	0.0290824
GO:0010506	regulation of autophagy	48	328	0.00446723	0.0294465
GO:0009200	deoxyribonucleoside triphosphate metabolic process	6	17	0.00462172	0.0301419
GO:0044764	multi-organism cellular process	6	17	0.00462172	0.0301419
GO:0003014	renal system process	21	115	0.00462851	0.0301507
GO:0034381	plasma lipoprotein particle clearance	11	46	0.00474433	0.0307964
GO:1901568	fatty acid derivative metabolic process	25	146	0.00512941	0.0331021
GO:1901214	regulation of neuron death	42	281	0.00517407	0.0333514
GO:0042552	myelination	22	124	0.00543802	0.0348499
GO:0019058	viral life cycle	46	315	0.00551477	0.0353009
GO:0006516	glycoprotein catabolic process	7	23	0.00570577	0.0363973
GO:0042573	retinoic acid metabolic process	7	23	0.00570577	0.0363973
GO:0140353	lipid export from cell	9	35	0.00620647	0.0392297
GO:0000082	G1/S transition of mitotic cell cycle	36	235	0.00621735	0.0392537
GO:0030728	ovulation	6	18	0.00635447	0.0395779
GO:0060099	regulation of phagocytosis, engulfment	5	13	0.00641156	0.0396657
GO:0070431	nucleotide-binding oligomerization domain containing 2 signaling pathway	5	13	0.00641156	0.0396657
GO:0030500	regulation of bone mineralization	14	68	0.00657446	0.0405828
GO:0043112	receptor metabolic process	29	180	0.00661063	0.0406068
GO:0051304	chromosome separation	15	75	0.00662235	0.0406068
GO:0002437	inflammatory response to antigenic stimulus	11	48	0.00667922	0.0408505
GO:0002534	cytokine production involved in inflammatory response	11	48	0.00667922	0.0408505
GO:0007568	aging	41	277	0.00672582	0.0409864
GO:0009636	response to toxic substance	33	212	0.00672867	0.0409864
GO:0031623	receptor internalization	19	104	0.00682151	0.0415063
GO:1990138	neuron projection extension	26	157	0.00684284	0.0415903
GO:0019835	cytolysis	7	24	0.00737258	0.04442
GO:0097066	response to thyroid hormone	7	24	0.00737258	0.04442
GO:0048144	fibroblast proliferation	15	76	0.00750854	0.0450333
GO:0050886	endocrine process	15	76	0.00750854	0.0450333
GO:0098739	import across plasma membrane	23	135	0.00751504	0.0450333
GO:0071248	cellular response to metal ion	27	166	0.00755489	0.0450423
GO:1904407	positive regulation of nitric oxide metabolic process	9	36	0.00755721	0.0450423
GO:0044319	wound healing, spreading of cells	8	30	0.00768183	0.04554
GO:0090505	epiboly involved in wound healing	8	30	0.00768183	0.04554
GO:0006766	vitamin metabolic process	20	113	0.00801099	0.0472384
GO:0050808	synapse organization	52	373	0.00838009	0.0493098
GO:0006837	serotonin transport	6	19	0.00851464	0.0496792
GO:2001026	regulation of endothelial cell chemotaxis	6	19	0.00851464	0.0496792
