# Supplementary material for: Assessing the Contribution of Relative Macrophage Frequencies to Subcutaneous Adipose Tissue
Source: Front Nutr. 2021 May 31;8:675935. doi: 10.3389/fnut.2021.675935 (PMC8200404; doi:10.3389/fnut.2021.675935)
Supplement: Supplementary file 1 [file Data_Sheet_1.ZIP › Tables/Table S16.xlsx]

## Sheet: Sheet 1
Table S16. Significant biological processes (downpregulated genes) for the M3 vs M30 group comparison adjusted for sex and study (model 1),
for the sensitivity analysis that excludes study GSE27916.
The column significant genes shows the number of significant genes identified from our dataset for this specific GO term.
The total # genes shows the total number of genes associated with that specific GO term.
Nominal p-values and false discovery rate (FDR) p-values for the GO terms are also presented.
GO term ID	Biological process	Significant # genes	Total # genes	p	FDR-p
GO:0016054	organic acid catabolic process	48	251	9.19879e-20	2.09088e-16
GO:0046395	carboxylic acid catabolic process	48	251	9.19879e-20	2.09088e-16
GO:0006631	fatty acid metabolic process	51	334	1.43029e-16	2.16737e-13
GO:0044282	small molecule catabolic process	51	395	1.44726e-13	1.31585e-10
GO:0016042	lipid catabolic process	40	284	4.37246e-12	2.60816e-09
GO:0019216	regulation of lipid metabolic process	48	390	4.58981e-12	2.60816e-09
GO:0006637	acyl-CoA metabolic process	21	89	3.69917e-11	1.3708e-08
GO:0035383	thioester metabolic process	21	89	3.69917e-11	1.3708e-08
GO:0035384	thioester biosynthetic process	16	49	3.92002e-11	1.3708e-08
GO:0071616	acyl-CoA biosynthetic process	16	49	3.92002e-11	1.3708e-08
GO:0033866	nucleoside bisphosphate biosynthetic process	17	62	2.15976e-10	5.41231e-08
GO:0034030	ribonucleoside bisphosphate biosynthetic process	17	62	2.15976e-10	5.41231e-08
GO:0034033	purine nucleoside bisphosphate biosynthetic process	17	62	2.15976e-10	5.41231e-08
GO:0033865	nucleoside bisphosphate metabolic process	23	117	2.26207e-10	5.41231e-08
GO:0033875	ribonucleoside bisphosphate metabolic process	23	117	2.26207e-10	5.41231e-08
GO:0034032	purine nucleoside bisphosphate metabolic process	23	117	2.26207e-10	5.41231e-08
GO:0043434	response to peptide hormone	42	393	8.0298e-09	1.35198e-06
GO:0016053	organic acid biosynthetic process	36	307	8.71747e-09	1.36654e-06
GO:0019693	ribose phosphate metabolic process	40	378	2.43042e-08	3.5641e-06
GO:1901570	fatty acid derivative biosynthetic process	16	86	2.82501e-07	3.05774e-05
GO:0060537	muscle tissue development	35	343	4.47016e-07	4.51585e-05
GO:0046460	neutral lipid biosynthetic process	11	42	5.76329e-07	5.23999e-05
GO:0046463	acylglycerol biosynthetic process	11	42	5.76329e-07	5.23999e-05
GO:0062013	positive regulation of small molecule metabolic process	19	128	8.77151e-07	7.42155e-05
GO:1901653	cellular response to peptide	35	353	8.81575e-07	7.42155e-05
GO:0001822	kidney development	28	256	1.64756e-06	0.000129135
GO:0050678	regulation of epithelial cell proliferation	31	311	3.34066e-06	0.000220096
GO:0048738	cardiac muscle tissue development	22	185	5.57392e-06	0.000337854
GO:0006091	generation of precursor metabolites and energy	41	484	5.9704e-06	0.00035284
GO:0045540	regulation of cholesterol biosynthetic process	10	43	6.09954e-06	0.00035284
GO:0106118	regulation of sterol biosynthetic process	10	43	6.09954e-06	0.00035284
GO:0045913	positive regulation of carbohydrate metabolic process	13	73	6.13162e-06	0.00035284
GO:0010907	positive regulation of glucose metabolic process	9	35	7.35734e-06	0.000418081
GO:1901615	organic hydroxy compound metabolic process	40	477	9.87707e-06	0.000540978
GO:0050673	epithelial cell proliferation	33	363	1.16571e-05	0.000623447
GO:0090181	regulation of cholesterol metabolic process	11	56	1.19973e-05	0.000626896
GO:0060193	positive regulation of lipase activity	12	68	1.53405e-05	0.00077112
GO:0019318	hexose metabolic process	24	231	2.15422e-05	0.00105302
GO:0030730	sequestering of triglyceride	6	17	3.5616e-05	0.00170432
GO:0035813	regulation of renal sodium excretion	6	18	5.16083e-05	0.00230011
GO:0043648	dicarboxylic acid metabolic process	13	89	5.53455e-05	0.00241924
GO:0120162	positive regulation of cold-induced thermogenesis	13	89	5.53455e-05	0.00241924
GO:0007548	sex differentiation	23	231	6.20603e-05	0.00263669
GO:1902653	secondary alcohol biosynthetic process	11	67	6.92635e-05	0.00288873
GO:1901568	fatty acid derivative metabolic process	17	146	8.32449e-05	0.00344028
GO:0035812	renal sodium excretion	6	20	0.000100562	0.00408174
GO:0045444	fat cell differentiation	21	211	0.000128872	0.00496484
GO:0044062	regulation of excretion	6	21	0.000136013	0.00515263
GO:0035051	cardiocyte differentiation	15	124	0.000140013	0.00523888
GO:0014065	phosphatidylinositol 3-kinase signaling	16	138	0.000140595	0.00523888
GO:1901342	regulation of vasculature development	27	312	0.000164587	0.00581809
GO:0043583	ear development	19	184	0.000165096	0.00581809
GO:1901655	cellular response to ketone	12	86	0.000166377	0.00581809
GO:0006090	pyruvate metabolic process	16	141	0.000181001	0.00614093
GO:0015711	organic anion transport	34	435	0.000181013	0.00614093
GO:0010743	regulation of macrophage derived foam cell differentiation	7	31	0.000189882	0.00634709
GO:1905332	positive regulation of morphogenesis of an epithelium	7	31	0.000189882	0.00634709
GO:0071902	positive regulation of protein serine/threonine kinase activity	27	316	0.00020265	0.00662766
GO:1901654	response to ketone	18	172	0.000205936	0.00668702
GO:0060191	regulation of lipase activity	12	88	0.000207695	0.00669633
GO:0098801	regulation of renal system process	7	32	0.000234679	0.00724232
GO:0045821	positive regulation of glycolytic process	6	23	0.000236175	0.00724232
GO:0001659	temperature homeostasis	17	159	0.000237375	0.00724232
GO:0006767	water-soluble vitamin metabolic process	11	77	0.000250167	0.00753707
GO:1990845	adaptive thermogenesis	16	146	0.000270918	0.0081026
GO:1904705	regulation of vascular associated smooth muscle cell proliferation	9	54	0.000279728	0.00825742
GO:1990874	vascular associated smooth muscle cell proliferation	9	54	0.000279728	0.00825742
GO:0002791	regulation of peptide secretion	27	323	0.000288401	0.00840431
GO:0030278	regulation of ossification	18	181	0.000386595	0.0105291
GO:0008217	regulation of blood pressure	17	166	0.000395584	0.0107043
GO:0008015	blood circulation	35	474	0.000427405	0.0114969
GO:0061213	positive regulation of mesonephros development	5	17	0.000434835	0.011628
GO:0046950	cellular ketone body metabolic process	4	10	0.000454068	0.0119318
GO:1902224	ketone body metabolic process	4	10	0.000454068	0.0119318
GO:0006094	gluconeogenesis	11	83	0.000485955	0.0124811
GO:0034249	negative regulation of cellular amide metabolic process	16	154	0.00049498	0.0126415
GO:0110110	positive regulation of animal organ morphogenesis	10	72	0.000596509	0.0144835
GO:0010742	macrophage derived foam cell differentiation	7	37	0.000602659	0.0144835
GO:0090077	foam cell differentiation	7	37	0.000602659	0.0144835
GO:0055088	lipid homeostasis	14	127	0.000605515	0.0144835
GO:0048638	regulation of developmental growth	25	304	0.000608523	0.0144835
GO:0055007	cardiac muscle cell differentiation	12	99	0.000625428	0.0148083
GO:0031667	response to nutrient levels	31	413	0.000684859	0.0158938
GO:0006069	ethanol oxidation	4	11	0.000690835	0.0159418
GO:0003014	renal system process	13	115	0.000739639	0.0168965
GO:0035357	peroxisome proliferator activated receptor signaling pathway	5	19	0.000764146	0.0172826
GO:0001558	regulation of cell growth	29	381	0.000811103	0.0181639
GO:0060612	adipose tissue development	7	39	0.000839645	0.0186196
GO:0010876	lipid localization	28	364	0.000843965	0.0186246
GO:0005978	glycogen biosynthetic process	7	40	0.00098288	0.0205457
GO:0009250	glucan biosynthetic process	7	40	0.00098288	0.0205457
GO:0010663	positive regulation of striated muscle cell apoptotic process	4	12	0.00100333	0.0205457
GO:0010666	positive regulation of cardiac muscle cell apoptotic process	4	12	0.00100333	0.0205457
GO:0006112	energy reserve metabolic process	10	77	0.0010193	0.0207254
GO:0045995	regulation of embryonic development	13	119	0.00102123	0.0207254
GO:0010565	regulation of cellular ketone metabolic process	16	166	0.00111999	0.0223127
GO:0044042	glucan metabolic process	9	65	0.00113479	0.0223127
GO:0050708	regulation of protein secretion	24	300	0.0011387	0.0223127
GO:0060037	pharyngeal system development	5	21	0.00125076	0.0239913
GO:0007517	muscle organ development	26	338	0.00127638	0.0241768
GO:0006921	cellular component disassembly involved in execution phase of apoptosis	6	31	0.00130902	0.0246921
GO:0035461	vitamin transmembrane transport	4	13	0.00140328	0.0261446
GO:0042659	regulation of cell fate specification	4	13	0.00140328	0.0261446
GO:0009409	response to cold	7	43	0.00153035	0.0276171
GO:0072337	modified amino acid transport	5	22	0.00156548	0.0279086
GO:1905039	carboxylic acid transmembrane transport	13	125	0.00160783	0.0283302
GO:0035265	organ growth	15	156	0.00161978	0.0284305
GO:0015849	organic acid transport	23	291	0.00167698	0.028987
GO:0071392	cellular response to estradiol stimulus	6	33	0.00183902	0.0309636
GO:0034374	low-density lipoprotein particle remodeling	4	14	0.00190235	0.0315623
GO:0060675	ureteric bud morphogenesis	8	57	0.00193606	0.0317737
GO:0060562	epithelial tube morphogenesis	23	295	0.00200095	0.0326034
GO:0016049	cell growth	31	442	0.00202894	0.0328241
GO:0001709	cell fate determination	6	34	0.00215815	0.0344632
GO:0009896	positive regulation of catabolic process	30	426	0.0022389	0.0354635
GO:0010817	regulation of hormone levels	31	447	0.00241067	0.0371081
GO:0044262	cellular carbohydrate metabolic process	21	264	0.00242435	0.0371081
GO:2000146	negative regulation of cell motility	21	264	0.00242435	0.0371081
GO:0090190	positive regulation of branching involved in ureteric bud morphogenesis	4	15	0.00251204	0.0380658
GO:0003158	endothelium development	12	118	0.00289221	0.0426883
GO:0003279	cardiac septum development	11	103	0.0029122	0.0428442
GO:1903522	regulation of blood circulation	20	251	0.00298231	0.0437342
GO:0046883	regulation of hormone secretion	19	234	0.00304551	0.0445173
GO:0001667	ameboidal-type cell migration	27	379	0.00310697	0.0451256
GO:0071692	protein localization to extracellular region	28	398	0.00313748	0.0452793
GO:0050886	endocrine process	9	76	0.00342011	0.0481747
GO:0034368	protein-lipid complex remodeling	5	26	0.00342288	0.0481747
GO:0071549	cellular response to dexamethasone stimulus	5	26	0.00342288	0.0481747
