# Supplementary material for: Assessing the Contribution of Relative Macrophage Frequencies to Subcutaneous Adipose Tissue
Source: Front Nutr. 2021 May 31;8:675935. doi: 10.3389/fnut.2021.675935 (PMC8200404; doi:10.3389/fnut.2021.675935)
Supplement: Supplementary file 1 [file Data_Sheet_1.ZIP › Tables/Table S17.xlsx]

## Sheet: Sheet 1
Table S17. Significant biological processes (upregulated genes) for the M3 vs M0 group comparison adjusted for sex and study (model 1),
for the sensitivity analysis that excludes study E-MTAB-1895.
The column significant genes shows the number of significant genes identified from our dataset for this specific GO term.
The total # genes shows the total number of genes associated with that specific GO term.
Nominal p-values and false discovery rate (FDR) p-values for the GO terms are also presented.
GO term ID	Biological process	Significant # genes	Total # genes	p	FDR-p
GO:0043299	leukocyte degranulation	180	478	1.76867e-40	1.02636e-36
GO:0002275	myeloid cell activation involved in immune response	181	489	1.64478e-39	4.04029e-36
GO:0002444	myeloid leukocyte mediated immunity	182	494	2.08873e-39	4.04029e-36
GO:0036230	granulocyte activation	169	454	2.92348e-37	4.24123e-34
GO:0043312	neutrophil degranulation	157	434	6.03807e-33	4.37987e-30
GO:0050900	leukocyte migration	148	400	2.4509e-32	1.58029e-29
GO:0002250	adaptive immune response	132	399	1.35597e-23	7.86872e-21
GO:0002253	activation of immune response	135	418	5.21568e-23	2.75151e-20
GO:0070661	leukocyte proliferation	98	265	1.04954e-21	4.35033e-19
GO:0034341	response to interferon-gamma	76	178	1.88207e-21	6.82604e-19
GO:0019882	antigen processing and presentation	85	214	2.48265e-21	8.47459e-19
GO:0050867	positive regulation of cell activation	108	318	1.80553e-20	5.82082e-18
GO:0030595	leukocyte chemotaxis	76	185	3.08168e-20	8.12862e-18
GO:0042110	T cell activation	129	421	8.31102e-20	2.09691e-17
GO:0046651	lymphocyte proliferation	89	242	1.22773e-19	2.96854e-17
GO:0007159	leukocyte cell-cell adhesion	106	318	2.00346e-19	4.47156e-17
GO:0032103	positive regulation of response to external stimulus	132	453	3.52936e-18	6.74532e-16
GO:0002697	regulation of immune effector process	116	376	3.60339e-18	6.74532e-16
GO:0045785	positive regulation of cell adhesion	117	381	3.82523e-18	6.93682e-16
GO:0030198	extracellular matrix organization	109	348	1.12842e-17	1.87093e-15
GO:0043062	extracellular structure organization	109	348	1.12842e-17	1.87093e-15
GO:0070663	regulation of leukocyte proliferation	77	212	8.34781e-17	1.30925e-14
GO:0001819	positive regulation of cytokine production	116	391	9.62255e-17	1.46947e-14
GO:0002685	regulation of leukocyte migration	70	185	1.79527e-16	2.67127e-14
GO:1903037	regulation of leukocyte cell-cell adhesion	92	284	3.97647e-16	5.50529e-14
GO:0006909	phagocytosis	87	267	1.72355e-15	2.12803e-13
GO:0070371	ERK1 and ERK2 cascade	86	263	1.98342e-15	2.39787e-13
GO:0002237	response to molecule of bacterial origin	93	300	6.00511e-15	6.96954e-13
GO:0070372	regulation of ERK1 and ERK2 cascade	80	247	3.45997e-14	3.65058e-12
GO:1901136	carbohydrate derivative catabolic process	63	173	4.69035e-14	4.86038e-12
GO:0072593	reactive oxygen species metabolic process	80	249	5.67112e-14	5.7736e-12
GO:0050870	positive regulation of T cell activation	66	191	2.07943e-13	1.94628e-11
GO:0002521	leukocyte differentiation	124	473	2.19282e-13	2.01983e-11
GO:0071216	cellular response to biotic stimulus	67	204	2.04932e-12	1.77496e-10
GO:0006875	cellular metal ion homeostasis	123	492	9.30373e-12	7.60416e-10
GO:0050920	regulation of chemotaxis	63	194	1.62038e-11	1.28809e-09
GO:2000377	regulation of reactive oxygen species metabolic process	58	172	1.86555e-11	1.45974e-09
GO:0007229	integrin-mediated signaling pathway	41	101	2.36801e-11	1.8081e-09
GO:0034612	response to tumor necrosis factor	79	272	2.69269e-11	2.02931e-09
GO:0002449	lymphocyte mediated immunity	74	248	2.82763e-11	2.10368e-09
GO:0032611	interleukin-1 beta production	36	83	4.01179e-11	2.94689e-09
GO:0031349	positive regulation of defense response	90	329	4.09391e-11	2.96962e-09
GO:0009615	response to virus	83	297	7.3756e-11	5.03536e-09
GO:0050764	regulation of phagocytosis	35	82	1.28885e-10	8.12956e-09
GO:0007015	actin filament organization	100	392	2.59704e-10	1.56985e-08
GO:0002831	regulation of response to biotic stimulus	95	368	3.71037e-10	2.19101e-08
GO:0001906	cell killing	47	136	5.95663e-10	3.35595e-08
GO:0045088	regulation of innate immune response	76	274	6.81326e-10	3.72994e-08
GO:0070555	response to interleukin-1	55	176	1.5457e-09	7.93777e-08
GO:0052547	regulation of peptidase activity	95	379	1.96575e-09	1.00063e-07
GO:1902105	regulation of leukocyte differentiation	72	260	2.06739e-09	1.04322e-07
GO:0071356	cellular response to tumor necrosis factor	70	251	2.49546e-09	1.24837e-07
GO:0044409	entry into host	45	133	2.9653e-09	1.43397e-07
GO:0031589	cell-substrate adhesion	84	324	3.13691e-09	1.50442e-07
GO:0001909	leukocyte mediated cytotoxicity	36	95	3.61864e-09	1.69346e-07
GO:0006898	receptor-mediated endocytosis	70	255	5.16022e-09	2.35786e-07
GO:0072507	divalent inorganic cation homeostasis	102	426	7.03411e-09	3.04619e-07
GO:0042742	defense response to bacterium	59	203	8.49932e-09	3.62658e-07
GO:0051924	regulation of calcium ion transport	62	219	1.08474e-08	4.49575e-07
GO:0006022	aminoglycan metabolic process	49	157	1.25003e-08	5.03744e-07
GO:0042060	wound healing	107	461	1.79596e-08	6.94796e-07
GO:0045730	respiratory burst	18	32	1.99535e-08	7.61778e-07
GO:0001525	angiogenesis	109	474	2.2399e-08	8.49553e-07
GO:0030168	platelet activation	45	141	2.29016e-08	8.57405e-07
GO:1990868	response to chemokine	30	76	2.40179e-08	8.71376e-07
GO:0006959	humoral immune response	60	215	3.31618e-08	1.15926e-06
GO:0033627	cell adhesion mediated by integrin	27	65	3.34694e-08	1.16301e-06
GO:0060759	regulation of response to cytokine stimulus	48	157	3.63241e-08	1.24727e-06
GO:0043300	regulation of leukocyte degranulation	21	44	6.12454e-08	2.0784e-06
GO:0009595	detection of biotic stimulus	18	34	7.08316e-08	2.38974e-06
GO:0032956	regulation of actin cytoskeleton organization	79	319	7.88027e-08	2.6131e-06
GO:0032970	regulation of actin filament-based process	86	358	9.20433e-08	3.00071e-06
GO:0031341	regulation of cell killing	30	80	9.42384e-08	3.03814e-06
GO:0072511	divalent inorganic cation transport	96	415	1.15842e-07	3.65345e-06
GO:0043303	mast cell degranulation	20	42	1.32595e-07	4.13683e-06
GO:0008360	regulation of cell shape	44	144	1.35576e-07	4.20721e-06
GO:0001910	regulation of leukocyte mediated cytotoxicity	26	65	1.49239e-07	4.58218e-06
GO:0048771	tissue remodeling	44	145	1.69065e-07	5.10981e-06
GO:1902903	regulation of supramolecular fiber organization	81	336	1.8535e-07	5.48767e-06
GO:0032102	negative regulation of response to external stimulus	81	337	2.1179e-07	6.11453e-06
GO:0019722	calcium-mediated signaling	53	192	3.02707e-07	8.3648e-06
GO:0050707	regulation of cytokine secretion	21	49	5.95071e-07	1.52796e-05
GO:0032963	collagen metabolic process	32	95	6.19463e-07	1.56293e-05
GO:0045454	cell redox homeostasis	22	53	6.28898e-07	1.57987e-05
GO:0050663	cytokine secretion	24	61	6.41277e-07	1.60259e-05
GO:0045453	bone resorption	23	57	6.43465e-07	1.60259e-05
GO:0010035	response to inorganic substance	107	494	7.23409e-07	1.78636e-05
GO:0071692	protein localization to extracellular region	90	398	8.24788e-07	2.02807e-05
GO:0051235	maintenance of location	69	284	1.09675e-06	2.64086e-05
GO:0035592	establishment of protein localization to extracellular region	88	392	1.50607e-06	3.50993e-05
GO:0097553	calcium ion transmembrane import into cytosol	37	122	1.60733e-06	3.73093e-05
GO:0046209	nitric oxide metabolic process	25	68	1.67404e-06	3.85494e-05
GO:0046466	membrane lipid catabolic process	16	33	1.78009e-06	4.06687e-05
GO:0007568	aging	67	277	1.8479e-06	4.18882e-05
GO:0150076	neuroinflammatory response	23	60	1.87013e-06	4.22271e-05
GO:0000768	syncytium formation by plasma membrane fusion	20	48	1.88771e-06	4.22948e-05
GO:0140253	cell-cell fusion	20	48	1.88771e-06	4.22948e-05
GO:0002790	peptide secretion	93	425	2.44398e-06	5.29195e-05
GO:0090594	inflammatory response to wounding	9	12	2.58334e-06	5.56167e-05
GO:0006026	aminoglycan catabolic process	23	61	2.61391e-06	5.56167e-05
GO:0034599	cellular response to oxidative stress	67	280	2.75626e-06	5.81622e-05
GO:0030282	bone mineralization	32	101	2.83009e-06	5.90757e-05
GO:0032418	lysosome localization	25	70	3.09362e-06	6.41153e-05
GO:0050817	coagulation	69	292	3.15234e-06	6.47326e-05
GO:0009636	response to toxic substance	54	212	3.5616e-06	7.20139e-05
GO:0052372	modulation by symbiont of entry into host	18	42	3.78913e-06	7.56152e-05
GO:0051607	defense response to virus	56	223	3.79183e-06	7.56152e-05
GO:0002532	production of molecular mediator involved in inflammatory response	25	71	4.1563e-06	8.03138e-05
GO:2001057	reactive nitrogen species metabolic process	25	71	4.1563e-06	8.03138e-05
GO:0006024	glycosaminoglycan biosynthetic process	31	98	4.17969e-06	8.03138e-05
GO:1902532	negative regulation of intracellular signal transduction	100	471	4.21666e-06	8.07568e-05
GO:0034109	homotypic cell-cell adhesion	27	80	4.39485e-06	8.38925e-05
GO:0007599	hemostasis	69	295	4.60208e-06	8.67073e-05
GO:0030204	chondroitin sulfate metabolic process	16	35	4.71573e-06	8.85612e-05
GO:0002455	humoral immune response mediated by circulating immunoglobulin	23	63	4.9626e-06	9.25981e-05
GO:0042493	response to drug	77	341	5.35804e-06	9.93378e-05
GO:0042267	natural killer cell mediated cytotoxicity	21	55	5.60378e-06	0.000103563
GO:0001774	microglial cell activation	18	43	5.68289e-06	0.000104032
GO:0002269	leukocyte activation involved in inflammatory response	18	43	5.68289e-06	0.000104032
GO:0002440	production of molecular mediator of immune response	51	200	6.35669e-06	0.000114916
GO:0006979	response to oxidative stress	90	417	6.38422e-06	0.000115055
GO:0002367	cytokine production involved in immune response	29	91	7.17964e-06	0.000126934
GO:0009100	glycoprotein metabolic process	80	362	8.31499e-06	0.000145776
GO:0150146	cell junction disassembly	11	19	8.48772e-06	0.000148356
GO:1903975	regulation of glial cell migration	10	16	8.62891e-06	0.000150371
GO:1904018	positive regulation of vasculature development	45	171	9.16228e-06	0.000159188
GO:0048659	smooth muscle cell proliferation	38	136	1.01634e-05	0.000175009
GO:0050730	regulation of peptidyl-tyrosine phosphorylation	55	225	1.08483e-05	0.000185701
GO:0001503	ossification	79	359	1.11321e-05	0.000189442
GO:0070482	response to oxygen levels	80	365	1.14526e-05	0.00019376
GO:0010466	negative regulation of peptidase activity	51	204	1.15513e-05	0.00019486
GO:0045862	positive regulation of proteolysis	76	343	1.25923e-05	0.000205937
GO:0001776	leukocyte homeostasis	25	75	1.25983e-05	0.000205937
GO:0007040	lysosome organization	22	62	1.34546e-05	0.000218092
GO:0080171	lytic vacuole organization	22	62	1.34546e-05	0.000218092
GO:2000106	regulation of leukocyte apoptotic process	26	80	1.42208e-05	0.00022364
GO:0007584	response to nutrient	40	148	1.4339e-05	0.00022489
GO:0001501	skeletal system development	98	473	1.52849e-05	0.000238437
GO:0048660	regulation of smooth muscle cell proliferation	37	134	1.76822e-05	0.000272899
GO:0045953	negative regulation of natural killer cell mediated cytotoxicity	10	17	1.83643e-05	0.000278975
GO:0046456	icosanoid biosynthetic process	18	47	2.4691e-05	0.000366239
GO:1904645	response to amyloid-beta	18	47	2.4691e-05	0.000366239
GO:0019058	viral life cycle	70	315	2.47399e-05	0.000366239
GO:0006968	cellular defense response	17	43	2.54418e-05	0.000375672
GO:0009308	amine metabolic process	34	121	2.56515e-05	0.000377806
GO:0006911	phagocytosis, engulfment	21	60	2.67041e-05	0.000391322
GO:0000302	response to reactive oxygen species	51	211	3.08997e-05	0.000440567
GO:0001914	regulation of T cell mediated cytotoxicity	14	32	3.43547e-05	0.000482712
GO:0015949	nucleobase-containing small molecule interconversion	12	25	4.06293e-05	0.000550869
GO:0061448	connective tissue development	54	230	4.32681e-05	0.000577679
GO:0110148	biomineralization	36	134	4.33115e-05	0.000577679
GO:0034103	regulation of tissue remodeling	23	71	4.63517e-05	0.000607176
GO:0008347	glial cell migration	18	49	4.75197e-05	0.000619679
GO:0140115	export across plasma membrane	18	49	4.75197e-05	0.000619679
GO:0043304	regulation of mast cell degranulation	13	29	4.79436e-05	0.000622408
GO:0090382	phagosome maturation	17	45	5.0746e-05	0.000655453
GO:0051051	negative regulation of transport	82	392	5.25529e-05	0.000676197
GO:0016485	protein processing	48	199	5.51659e-05	0.000703577
GO:0051346	negative regulation of hydrolase activity	81	387	5.70675e-05	0.000726234
GO:0043087	regulation of GTPase activity	87	423	5.98013e-05	0.000759358
GO:0051047	positive regulation of secretion	65	295	6.23799e-05	0.00078865
GO:0050818	regulation of coagulation	24	77	6.44753e-05	0.00081337
GO:0033622	integrin activation	10	19	6.7026e-05	0.000834661
GO:0061041	regulation of wound healing	35	132	7.36143e-05	0.000908901
GO:0033006	regulation of mast cell activation involved in immune response	13	30	7.39922e-05	0.000911628
GO:0030193	regulation of blood coagulation	23	73	7.54841e-05	0.00092773
GO:0034113	heterotypic cell-cell adhesion	19	55	7.83608e-05	0.00095531
GO:0015732	prostaglandin transport	9	16	7.96207e-05	0.000968634
GO:0002679	respiratory burst involved in defense response	8	13	8.55598e-05	0.00102985
GO:0002920	regulation of humoral immune response	22	69	8.80326e-05	0.00105114
GO:0099024	plasma membrane invagination	22	69	8.80326e-05	0.00105114
GO:0035966	response to topologically incorrect protein	45	187	9.85384e-05	0.00116223
GO:0032535	regulation of cellular component size	73	346	0.000100148	0.00117882
GO:0010332	response to gamma radiation	18	52	0.000116579	0.00135032
GO:0002718	regulation of cytokine production involved in immune response	23	75	0.000119945	0.00138378
GO:0090066	regulation of anatomical structure size	92	462	0.000127959	0.00146749
GO:0034620	cellular response to unfolded protein	34	131	0.000145858	0.00164034
GO:1903169	regulation of calcium ion transmembrane transport	34	131	0.000145858	0.00164034
GO:0016137	glycoside metabolic process	9	17	0.000148534	0.00166078
GO:0051216	cartilage development	42	174	0.000153972	0.00170841
GO:0048678	response to axon injury	21	67	0.000165964	0.00180151
GO:0070588	calcium ion transmembrane transport	59	270	0.000169118	0.00183096
GO:0071887	leukocyte apoptotic process	28	102	0.000198448	0.00208245
GO:0042542	response to hydrogen peroxide	34	133	0.00019978	0.00209264
GO:0071559	response to transforming growth factor beta	51	226	0.000200489	0.00209628
GO:0044106	cellular amine metabolic process	30	113	0.000228121	0.00235969
GO:0042326	negative regulation of phosphorylation	84	421	0.000231307	0.00238839
GO:0001667	ameboidal-type cell migration	77	379	0.000232537	0.00239683
GO:0006692	prostanoid metabolic process	15	42	0.000287794	0.00286953
GO:0006693	prostaglandin metabolic process	15	42	0.000287794	0.00286953
GO:0061025	membrane fusion	37	152	0.000309583	0.00307622
GO:0071453	cellular response to oxygen levels	48	213	0.000314493	0.00310925
GO:0007019	microtubule depolymerization	14	38	0.000314515	0.00310925
GO:0060263	regulation of respiratory burst	8	15	0.000330753	0.00323669
GO:0046173	polyol biosynthetic process	18	56	0.000336634	0.00327766
GO:0048145	regulation of fibroblast proliferation	22	75	0.00033884	0.00329362
GO:0034404	nucleobase-containing small molecule biosynthetic process	27	100	0.000342764	0.0033138
GO:0072523	purine-containing compound catabolic process	16	47	0.000342807	0.0033138
GO:0060142	regulation of syncytium formation by plasma membrane fusion	11	26	0.000343201	0.0033138
GO:0046434	organophosphate catabolic process	32	126	0.000344344	0.00331931
GO:1903054	negative regulation of extracellular matrix organization	7	12	0.000388076	0.0036897
GO:0007179	transforming growth factor beta receptor signaling pathway	41	176	0.000407474	0.00385109
GO:0048144	fibroblast proliferation	22	76	0.000415821	0.00391088
GO:0110149	regulation of biomineralization	23	81	0.000421656	0.00394021
GO:0002577	regulation of antigen processing and presentation	9	19	0.000435295	0.00403517
GO:0043547	positive regulation of GTPase activity	71	351	0.000455813	0.00421863
GO:1901214	regulation of neuron death	59	281	0.00050719	0.00463903
GO:0071353	cellular response to interleukin-4	11	27	0.000507632	0.00463903
GO:0035987	endodermal cell differentiation	15	44	0.000512397	0.00466056
GO:0071294	cellular response to zinc ion	8	16	0.000581885	0.00521093
GO:0034446	substrate adhesion-dependent cell spreading	26	98	0.000586491	0.00524408
GO:0060191	regulation of lipase activity	24	88	0.000610413	0.00544121
GO:0046683	response to organophosphorus	29	114	0.000620185	0.00550296
GO:0031529	ruffle organization	17	54	0.000639814	0.00565822
GO:0043112	receptor metabolic process	41	180	0.000662127	0.00583054
GO:0031623	receptor internalization	27	104	0.000670645	0.0058966
GO:0044272	sulfur compound biosynthetic process	40	175	0.0007116	0.0061633
GO:0070670	response to interleukin-4	11	28	0.000732982	0.00625012
GO:0071480	cellular response to gamma radiation	11	28	0.000732982	0.00625012
GO:0019835	cytolysis	10	24	0.000738935	0.00625012
GO:0032310	prostaglandin secretion	7	13	0.000741011	0.00625012
GO:0000041	transition metal ion transport	28	110	0.000755036	0.00632247
GO:0006509	membrane protein ectodomain proteolysis	14	41	0.000767115	0.00639593
GO:0030574	collagen catabolic process	14	41	0.000767115	0.00639593
GO:0060071	Wnt signaling pathway, planar cell polarity pathway	26	100	0.000816137	0.00677546
GO:0034975	protein folding in endoplasmic reticulum	6	10	0.000860692	0.00712496
GO:0070997	neuron death	64	317	0.000892858	0.00730783
GO:0042092	type 2 immune response	12	33	0.000957663	0.00777247
GO:0006195	purine nucleotide catabolic process	14	42	0.00100678	0.00812561
GO:0034767	positive regulation of ion transmembrane transport	33	139	0.00101307	0.00816506
GO:0030865	cortical cytoskeleton organization	17	56	0.00101487	0.00816824
GO:0035456	response to interferon-beta	11	29	0.00103546	0.00829945
GO:0031099	regeneration	39	173	0.00108853	0.0086412
GO:0051271	negative regulation of cellular component movement	60	296	0.00114802	0.00905951
GO:1901659	glycosyl compound biosynthetic process	13	38	0.00115059	0.00905951
GO:1904646	cellular response to amyloid-beta	13	38	0.00115059	0.00905951
GO:0002526	acute inflammatory response	24	92	0.0012099	0.00950077
GO:0001101	response to acid chemical	29	119	0.00129213	0.0100918
GO:0055119	relaxation of cardiac muscle	7	14	0.0013065	0.0100954
GO:0007569	cell aging	25	98	0.00136551	0.0105094
GO:0051261	protein depolymerization	25	98	0.00136551	0.0105094
GO:0009612	response to mechanical stimulus	40	181	0.00141375	0.0108518
GO:0045071	negative regulation of viral genome replication	16	53	0.00150868	0.0114344
GO:0031334	positive regulation of protein-containing complex assembly	49	234	0.00153801	0.011591
GO:0031100	animal organ regeneration	19	68	0.00159524	0.0119448
GO:0009313	oligosaccharide catabolic process	6	11	0.00167328	0.0123326
GO:0044803	multi-organism membrane organization	6	11	0.00167328	0.0123326
GO:1901571	fatty acid derivative transport	14	44	0.0016768	0.0123326
GO:0090132	epithelium migration	55	271	0.00174903	0.0127829
GO:0042445	hormone metabolic process	40	183	0.00175538	0.0128132
GO:0150115	cell-substrate junction organization	25	100	0.00185155	0.0134812
GO:0051258	protein polymerization	55	272	0.00190566	0.0138578
GO:0002828	regulation of type 2 immune response	10	27	0.00215048	0.0153066
GO:0050690	regulation of defense response to virus by virus	10	27	0.00215048	0.0153066
GO:0001845	phagolysosome assembly	7	15	0.00216028	0.0153066
GO:0061684	chaperone-mediated autophagy	7	15	0.00216028	0.0153066
GO:0031145	anaphase-promoting complex-dependent catabolic process	20	75	0.00225512	0.015896
GO:0007163	establishment or maintenance of cell polarity	43	203	0.00229517	0.016116
GO:0006516	glycoprotein catabolic process	9	23	0.00229674	0.016116
GO:0006662	glycerol ether metabolic process	8	19	0.00232973	0.0162298
GO:0007409	axonogenesis	80	428	0.0023335	0.0162366
GO:1901570	fatty acid derivative biosynthetic process	22	86	0.00248003	0.0171943
GO:0006584	catecholamine metabolic process	13	41	0.00251525	0.0173762
GO:0009712	catechol-containing compound metabolic process	13	41	0.00251525	0.0173762
GO:0032964	collagen biosynthetic process	13	41	0.00251525	0.0173762
GO:0031960	response to corticosteroid	32	141	0.0025999	0.0179396
GO:0071496	cellular response to external stimulus	59	300	0.00261208	0.0179637
GO:0007044	cell-substrate junction assembly	24	97	0.00261886	0.0179637
GO:0034381	plasma lipoprotein particle clearance	14	46	0.00268126	0.0182836
GO:0050803	regulation of synapse structure or activity	43	205	0.0027854	0.0188607
GO:0070613	regulation of protein processing	16	56	0.00283037	0.0191429
GO:0001736	establishment of planar polarity	27	114	0.00288293	0.0194362
GO:0007164	establishment of tissue polarity	27	114	0.00288293	0.0194362
GO:1905475	regulation of protein localization to membrane	39	182	0.00288577	0.0194362
GO:0051656	establishment of organelle localization	74	394	0.00293233	0.0196431
GO:0006658	phosphatidylserine metabolic process	10	28	0.00293798	0.0196431
GO:0031111	negative regulation of microtubule polymerization or depolymerization	12	37	0.00295041	0.0196431
GO:0032328	alanine transport	6	12	0.00295848	0.0196431
GO:0033690	positive regulation of osteoblast proliferation	6	12	0.00295848	0.0196431
GO:0006575	cellular modified amino acid metabolic process	36	165	0.0029879	0.0198158
GO:0070671	response to interleukin-12	13	42	0.00319147	0.0210935
GO:0043524	negative regulation of neuron apoptotic process	29	126	0.00323808	0.0212563
GO:0071320	cellular response to cAMP	14	47	0.00334365	0.0218504
GO:0070301	cellular response to hydrogen peroxide	22	88	0.00337125	0.0219813
GO:0044089	positive regulation of cellular component biogenesis	90	497	0.00337728	0.0219912
GO:0032516	positive regulation of phosphoprotein phosphatase activity	8	20	0.00341937	0.0221095
GO:0097193	intrinsic apoptotic signaling pathway	53	267	0.0034214	0.0221095
GO:1901991	negative regulation of mitotic cell cycle phase transition	43	208	0.00368924	0.0237874
GO:0040013	negative regulation of locomotion	57	293	0.00389959	0.0250601
GO:0033280	response to vitamin D	10	29	0.0039393	0.0252037
GO:1990748	cellular detoxification	24	100	0.00399925	0.025505
GO:0009311	oligosaccharide metabolic process	13	43	0.00400837	0.025505
GO:0097178	ruffle assembly	13	43	0.00400837	0.025505
GO:0019233	sensory perception of pain	21	84	0.00412204	0.0261138
GO:0043620	regulation of DNA-templated transcription in response to stress	25	106	0.00428227	0.0269523
GO:0051341	regulation of oxidoreductase activity	24	101	0.00457703	0.0285904
GO:1901568	fatty acid derivative metabolic process	32	146	0.00458336	0.0285992
GO:0023061	signal release	88	490	0.00470051	0.0292987
GO:0006040	amino sugar metabolic process	12	39	0.00478989	0.0297918
GO:0010919	regulation of inositol phosphate biosynthetic process	6	13	0.00485916	0.0299022
GO:0071318	cellular response to ATP	6	13	0.00485916	0.0299022
GO:1905146	lysosomal protein catabolic process	6	13	0.00485916	0.0299022
GO:0044321	response to leptin	8	21	0.00486567	0.0299024
GO:0009200	deoxyribonucleoside triphosphate metabolic process	7	17	0.00508252	0.0307228
GO:0044764	multi-organism cellular process	7	17	0.00508252	0.0307228
GO:0046485	ether lipid metabolic process	7	17	0.00508252	0.0307228
GO:0006766	vitamin metabolic process	26	113	0.00514736	0.0310823
GO:0042908	xenobiotic transport	10	30	0.00519203	0.0311735
GO:0044319	wound healing, spreading of cells	10	30	0.00519203	0.0311735
GO:0090505	epiboly involved in wound healing	10	30	0.00519203	0.0311735
GO:0048010	vascular endothelial growth factor receptor signaling pathway	22	91	0.00520006	0.0311735
GO:0051402	neuron apoptotic process	43	212	0.00527661	0.0315998
GO:0006937	regulation of muscle contraction	31	142	0.00553515	0.0330457
GO:0035567	non-canonical Wnt signaling pathway	31	142	0.00553515	0.0330457
GO:0031346	positive regulation of cell projection organization	66	354	0.00567388	0.0338044
GO:0140353	lipid export from cell	11	35	0.00569834	0.0338459
GO:0007157	heterophilic cell-cell adhesion via plasma membrane cell adhesion molecules	12	40	0.00600228	0.0353976
GO:1901654	response to ketone	36	172	0.00606897	0.0357545
GO:1900015	regulation of cytokine production involved in inflammatory response	13	45	0.0061462	0.0359903
GO:0098657	import into cell	41	202	0.00626126	0.0365382
GO:1905330	regulation of morphogenesis of an epithelium	35	167	0.00660469	0.0384038
GO:0009410	response to xenobiotic stimulus	24	104	0.00674196	0.0385908
GO:0048251	elastic fiber assembly	5	10	0.00677649	0.0385908
GO:0019730	antimicrobial humoral response	22	93	0.00682513	0.0387808
GO:1903509	liposaccharide metabolic process	23	99	0.0072476	0.0408725
GO:0010518	positive regulation of phospholipase activity	15	56	0.00728995	0.0410715
GO:0046885	regulation of hormone biosynthetic process	7	18	0.00734189	0.0411642
GO:0019751	polyol metabolic process	26	116	0.0073718	0.0412572
GO:0009991	response to extracellular stimulus	80	447	0.00742696	0.0414131
GO:0071349	cellular response to interleukin-12	12	41	0.00744519	0.0414131
GO:0034976	response to endoplasmic reticulum stress	52	271	0.0074505	0.0414131
GO:0019674	NAD metabolic process	13	46	0.00751118	0.0414623
GO:0030214	hyaluronan catabolic process	6	14	0.00752366	0.0414623
GO:0048569	post-embryonic animal organ development	6	14	0.00752366	0.0414623
GO:0070672	response to interleukin-15	6	14	0.00752366	0.0414623
GO:0071236	cellular response to antibiotic	6	14	0.00752366	0.0414623
GO:0072075	metanephric mesenchyme development	6	14	0.00752366	0.0414623
GO:0090148	membrane fission	6	14	0.00752366	0.0414623
GO:0010770	positive regulation of cell morphogenesis involved in differentiation	31	145	0.00758398	0.041755
GO:0015711	organic anion transport	78	435	0.00776013	0.0426463
GO:0097581	lamellipodium organization	20	83	0.00778417	0.0426952
GO:0051702	interaction with symbiont	19	78	0.00828408	0.0449276
GO:0033028	myeloid cell apoptotic process	10	32	0.00861333	0.0463236
GO:0033572	transferrin transport	10	32	0.00861333	0.0463236
GO:0099622	cardiac muscle cell membrane repolarization	10	32	0.00861333	0.0463236
GO:0014902	myotube differentiation	22	95	0.00884431	0.0474778
