# Supplementary material for: Assessing the Contribution of Relative Macrophage Frequencies to Subcutaneous Adipose Tissue
Source: Front Nutr. 2021 May 31;8:675935. doi: 10.3389/fnut.2021.675935 (PMC8200404; doi:10.3389/fnut.2021.675935)
Supplement: Supplementary file 1 [file Data_Sheet_1.ZIP › Tables/Table S18.xlsx]

## Sheet: Sheet 1
Table S18. Significant biological processes (downregulated genes) for the M3 vs M0 group comparison adjusted for sex and study (model 1),
for the sensitivity analysis that excludes study E-MTAB-1895.
The column significant genes shows the number of significant genes identified from our dataset for this specific GO term.
The total # genes shows the total number of genes associated with that specific GO term.
Nominal p-values and false discovery rate (FDR) p-values for the GO terms are also presented.
GO term ID	Biological process	Significant # genes	Total # genes	p	FDR-p
GO:0016054	organic acid catabolic process	66	251	1.07841e-21	2.73701e-18
GO:0046395	carboxylic acid catabolic process	66	251	1.07841e-21	2.73701e-18
GO:0006631	fatty acid metabolic process	72	334	3.00025e-18	5.07643e-15
GO:0035384	thioester biosynthetic process	24	49	1.69154e-15	1.71725e-12
GO:0071616	acyl-CoA biosynthetic process	24	49	1.69154e-15	1.71725e-12
GO:0044282	small molecule catabolic process	73	395	1.05298e-14	7.63563e-12
GO:0006637	acyl-CoA metabolic process	30	89	1.19316e-13	4.66021e-11
GO:0035383	thioester metabolic process	30	89	1.19316e-13	4.66021e-11
GO:0033866	nucleoside bisphosphate biosynthetic process	25	62	1.19351e-13	4.66021e-11
GO:0034030	ribonucleoside bisphosphate biosynthetic process	25	62	1.19351e-13	4.66021e-11
GO:0034033	purine nucleoside bisphosphate biosynthetic process	25	62	1.19351e-13	4.66021e-11
GO:0019216	regulation of lipid metabolic process	66	390	1.34181e-11	3.40552e-09
GO:0006091	generation of precursor metabolites and energy	74	484	1.10227e-10	2.66435e-08
GO:0044242	cellular lipid catabolic process	38	204	2.28538e-08	3.13107e-06
GO:0046390	ribose phosphate biosynthetic process	33	173	1.06447e-07	1.20072e-05
GO:0016053	organic acid biosynthetic process	48	307	1.11601e-07	1.23149e-05
GO:0062013	positive regulation of small molecule metabolic process	27	128	1.84221e-07	1.76435e-05
GO:0019432	triglyceride biosynthetic process	13	36	4.52182e-07	4.09871e-05
GO:1901570	fatty acid derivative biosynthetic process	19	86	5.81991e-06	0.000440923
GO:0043648	dicarboxylic acid metabolic process	19	89	9.88182e-06	0.00070648
GO:0120162	positive regulation of cold-induced thermogenesis	19	89	9.88182e-06	0.00070648
GO:0030336	negative regulation of cell migration	37	252	1.3778e-05	0.000945097
GO:0060537	muscle tissue development	46	343	1.49781e-05	0.00101372
GO:1901615	organic hydroxy compound metabolic process	58	477	2.46351e-05	0.00158288
GO:0045540	regulation of cholesterol biosynthetic process	12	43	2.59638e-05	0.00162707
GO:0048738	cardiac muscle tissue development	29	185	3.40464e-05	0.00208216
GO:0001659	temperature homeostasis	26	159	4.10051e-05	0.00242026
GO:0098801	regulation of renal system process	10	32	4.18793e-05	0.00244344
GO:0050678	regulation of epithelial cell proliferation	41	311	6.38077e-05	0.00348267
GO:0005978	glycogen biosynthetic process	11	40	6.52821e-05	0.00348813
GO:0009250	glucan biosynthetic process	11	40	6.52821e-05	0.00348813
GO:1901568	fatty acid derivative metabolic process	24	146	7.34263e-05	0.00380318
GO:0001525	angiogenesis	56	474	7.54221e-05	0.0038671
GO:0006006	glucose metabolic process	29	195	9.04582e-05	0.00450163
GO:0010907	positive regulation of glucose metabolic process	10	35	9.82909e-05	0.00484393
GO:0090181	regulation of cholesterol metabolic process	13	56	9.96348e-05	0.00486295
GO:0048706	embryonic skeletal system development	21	122	0.000103701	0.00501319
GO:0043434	response to peptide hormone	48	393	0.000109176	0.00517922
GO:0006090	pyruvate metabolic process	23	141	0.000116146	0.00545887
GO:0050673	epithelial cell proliferation	45	363	0.00012577	0.00585695
GO:0044042	glucan metabolic process	14	65	0.000129439	0.00586636
GO:0045913	positive regulation of carbohydrate metabolic process	15	73	0.000132254	0.00594088
GO:0006094	gluconeogenesis	16	83	0.000176176	0.00777625
GO:1902653	secondary alcohol biosynthetic process	14	67	0.000182183	0.00790396
GO:0044262	cellular carbohydrate metabolic process	35	264	0.000191701	0.00824641
GO:1990845	adaptive thermogenesis	23	146	0.000198422	0.00846376
GO:0006767	water-soluble vitamin metabolic process	15	77	0.000246669	0.0101796
GO:0042391	regulation of membrane potential	43	355	0.000293589	0.011922
GO:0046950	cellular ketone body metabolic process	5	10	0.000310769	0.0122284
GO:1902224	ketone body metabolic process	5	10	0.000310769	0.0122284
GO:0040013	negative regulation of locomotion	37	293	0.000339777	0.013267
GO:0045444	fat cell differentiation	29	211	0.000360822	0.0139812
GO:0003094	glomerular filtration	7	21	0.000391099	0.0145972
GO:0097205	renal filtration	7	21	0.000391099	0.0145972
GO:0048754	branching morphogenesis of an epithelial tube	21	136	0.000486936	0.0175581
GO:0033032	regulation of myeloid cell apoptotic process	8	28	0.000491185	0.0175581
GO:0060749	mammary gland alveolus development	6	16	0.000502758	0.0175684
GO:0061377	mammary gland lobule development	6	16	0.000502758	0.0175684
GO:0097091	synaptic vesicle clustering	6	16	0.000502758	0.0175684
GO:0055088	lipid homeostasis	20	127	0.000507128	0.0175684
GO:0003158	endothelium development	19	118	0.000522765	0.0175684
GO:1990542	mitochondrial transmembrane transport	16	91	0.000524074	0.0175684
GO:0003174	mitral valve development	5	11	0.000536968	0.0175684
GO:0006069	ethanol oxidation	5	11	0.000536968	0.0175684
GO:0006853	carnitine shuttle	5	11	0.000536968	0.0175684
GO:0042135	neurotransmitter catabolic process	5	11	0.000536968	0.0175684
GO:0010565	regulation of cellular ketone metabolic process	24	166	0.000539928	0.0175684
GO:0048511	rhythmic process	34	269	0.00057176	0.0183687
GO:0009409	response to cold	10	43	0.000615338	0.0196444
GO:0003401	axis elongation	8	29	0.000637144	0.0202134
GO:0060193	positive regulation of lipase activity	13	68	0.0007571	0.0232912
GO:0003188	heart valve formation	5	12	0.000867659	0.0259073
GO:0003151	outflow tract morphogenesis	13	70	0.0010062	0.0296946
GO:0032869	cellular response to insulin stimulus	27	204	0.00101771	0.0298607
GO:0035813	regulation of renal sodium excretion	6	18	0.00103246	0.0299753
GO:0010743	regulation of macrophage derived foam cell differentiation	8	31	0.00103343	0.0299753
GO:0086003	cardiac muscle cell contraction	12	62	0.00106667	0.0307636
GO:0002791	regulation of peptide secretion	38	323	0.001119	0.0319103
GO:1902930	regulation of alcohol biosynthetic process	13	71	0.00115441	0.0325544
GO:0072009	nephron epithelium development	16	98	0.00120438	0.033776
GO:0019935	cyclic-nucleotide-mediated signaling	25	186	0.00123324	0.0343953
GO:0008217	regulation of blood pressure	23	166	0.00126067	0.0347677
GO:0048645	animal organ formation	11	55	0.00128659	0.0347677
GO:0003230	cardiac atrium development	8	32	0.00129454	0.0347677
GO:0033028	myeloid cell apoptotic process	8	32	0.00129454	0.0347677
GO:0098760	response to interleukin-7	8	32	0.00129454	0.0347677
GO:0098761	cellular response to interleukin-7	8	32	0.00129454	0.0347677
GO:0042659	regulation of cell fate specification	5	13	0.00132913	0.0347767
GO:0055089	fatty acid homeostasis	5	13	0.00132913	0.0347767
GO:0048041	focal adhesion assembly	14	81	0.00136109	0.0354303
GO:0008015	blood circulation	51	474	0.00137895	0.0357121
GO:1904950	negative regulation of establishment of protein localization	19	128	0.00143516	0.0369791
GO:0001763	morphogenesis of a branching structure	24	178	0.00146379	0.037498
GO:0014065	phosphatidylinositol 3-kinase signaling	20	138	0.00147007	0.037498
GO:0007548	sex differentiation	29	231	0.00156137	0.0394305
GO:1903531	negative regulation of secretion by cell	20	139	0.00160715	0.0402766
GO:0048568	embryonic organ development	44	397	0.00161075	0.0402766
GO:0045446	endothelial cell differentiation	16	101	0.00166944	0.0415396
GO:0014823	response to activity	12	66	0.00187869	0.0462875
GO:0035812	renal sodium excretion	6	20	0.00191033	0.0462875
GO:0010889	regulation of sequestering of triglyceride	5	14	0.00194926	0.0462875
GO:0031667	response to nutrient levels	45	413	0.00201133	0.0470485
