# Supplementary material for: Assessing the Contribution of Relative Macrophage Frequencies to Subcutaneous Adipose Tissue
Source: Front Nutr. 2021 May 31;8:675935. doi: 10.3389/fnut.2021.675935 (PMC8200404; doi:10.3389/fnut.2021.675935)
Supplement: Supplementary file 1 [file Data_Sheet_1.ZIP › Tables/Table S2.xlsx]

## Sheet: Table S2
Table S2. Cell-type composition and differences within the M groups of the 21 cell-types estimated by TissueDecoder for the SAT dataset.
Values are mean and standard deviation.
Cell-types	M0	M1	M2	M3	p	p	p
	N=115	N=135	N=135	N=134	M1 vs M0	M2 vs M0	M3 vs M0
Adipose stem cells	0,13 (0,03)	0,14 (0,03)	0,16 (0,03)	0,18 (0,03)	0.001	<0,001	<0,001
B-cells	0,00 (0,01)	0,01 (0,00)	0,01 (0,00)	0,01 (0,01)	0.013	<0,001	<0,001
CD4T-cells	0,01 (0,01)	0,01 (0,01)	0,01 (0,01)	0,01 (0,01)	0.015	<0,001	<0,001
CD8T-cells	0,00 (0,01)	0,01 (0,01)	0,01 (0,01)	0,01 (0,01)	0.696	0.012	<0,001
Chondrocytes	0,00 (0,01)	0,00 (0,01)	0,00 (0,01)	0,01 (0,01)	1	1000	0.699
Endothelial cells	0,01 (0,01)	0,01 (0,01)	0,01 (0,01)	0,01 (0,01)	1	0.989	0.586
Eosinophils	0,00 (0,00)	0,00 (0,00)	0,00 (0,00)	0,00 (0,00)	0.005	<0,001	<0,001
Erythroblasts	0,02 (0,01)	0,01 (0,01)	0,01 (0,01)	0,02 (0,01)	0.029	0.125	0.969
Fibroblasts	0,01 (0,01)	0,01 (0,01)	0,01 (0,01)	0,01 (0,01)	0.706	0.027	0.127
Macrophages	0,00 (0,00)	0,00 (0,00)	0,01 (0,00)	0,04 (0,03)	0.065	<0,001	<0,001
Mesenchymal stromal cells	0,00 (0,00)	0,00 (0,00)	0,00 (0,00)	0,00 (0,00)	0.245	0.161	0.115
Monocytes	0,00 (0,00)	0,00 (0,00)	0,00 (0,01)	0,00 (0,01)	0.926	0.001	<0,001
Myeloid dendritic cells	0,00 (0,01)	0,00 (0,00)	0,00 (0,01)	0,00 (0,00)	0.532	0.848	0.298
Neutrophils	0,01 (0,01)	0,01 (0,01)	0,00 (0,01)	0,00 (0,01)	<0,001	<0,001	<0,001
NK-cells	0,00 (0,00)	0,00 (0,00)	0,00 (0,00)	0,00 (0,00)	0.003	0.004	0.007
Osteoblasts	0,00 (0,01)	0,00 (0,00)	0,00 (0,00)	0,00 (0,01)	0.236	0.295	0.778
Pericardial adipocytes	0,01 (0,04)	0,00 (0,03)	0,01 (0,06)	0,00 (0,02)	0.932	0.882	0.773
Plasmacytoid dendritic cells	0,01 (0,00)	0,01 (0,00)	0,01 (0,00)	0,01 (0,01)	0.003	<0,001	<0,001
platelets	0,00 (0,01)	0,00 (0,00)	0,00 (0,00)	0,01 (0,01)	0.799	0.734	0.328
Subcutaneous adipocytes	0,77 (0,08)	0,76 (0,06)	0,73 (0,08)	0,68 (0,06)	0.919	<0,001	<0,001
Smooth muscle cells	0,01 (0,01)	0,01 (0,01)	0,01 (0,01)	0,02 (0,01)	0.508	0.59	0.008
