# Supplementary material for: Assessing the Contribution of Relative Macrophage Frequencies to Subcutaneous Adipose Tissue
Source: Front Nutr. 2021 May 31;8:675935. doi: 10.3389/fnut.2021.675935 (PMC8200404; doi:10.3389/fnut.2021.675935)
Supplement: Supplementary file 1 [file Data_Sheet_1.ZIP › Tables/Table S3.xlsx]

## Sheet: Sheet1
Table S3. Significantly upregulated genes for the M3 vs M0 group comparison for models 1 &2.
Model 1 adjusts for sex and study and model 2 additionally adjusts
for differences in cell-type composition.
The log 2 fold changes, nominal and FDR p-values are shown.
	model 1
Ensembl GeneID	Gene Symbol	log2FC	p	FDR-p
ENSG00000133048	CHI3L1	4.62826	6.32388e-117	1.20426e-112
ENSG00000118785	SPP1	4.19902	1.91201e-96	4.0456e-93
ENSG00000198759	EGFL6	3.94714	3.32585e-36	1.66231e-34
ENSG00000136689	IL1RN	3.60331	2.64112e-105	7.18499e-102
ENSG00000100985	MMP9	3.5791	2.34137e-114	1.48622e-110
ENSG00000146070	PLA2G7	3.07686	2.24409e-109	8.54684e-106
ENSG00000170017	ALCAM	2.86334	3.03875e-108	9.64448e-105
ENSG00000102575	ACP5	2.83226	2.2937e-112	1.09197e-108
ENSG00000160255	ITGB2	2.6824	1.01408e-93	1.48547e-90
ENSG00000110079	MS4A4A	2.5639	2.43696e-84	2.10941e-81
ENSG00000090382	LYZ	2.56369	9.9029e-61	2.07232e-58
ENSG00000216490	IFI30	2.53187	1.08265e-115	1.03085e-111
ENSG00000011600	TYROBP	2.42676	5.90927e-94	9.37751e-91
ENSG00000038945	MSR1	2.37378	2.01369e-80	1.47488e-77
ENSG00000133063	CHIT1	2.33512	6.63674e-64	1.56029e-61
ENSG00000177575	CD163	2.33036	4.32152e-91	5.8782e-88
ENSG00000169442	CD52	2.2999	4.46875e-71	1.77288e-68
ENSG00000166928	MS4A14	2.17038	1.03032e-74	5.16325e-72
ENSG00000173369	C1QB	2.13091	1.97616e-71	8.0068e-69
ENSG00000155659	VSIG4	2.10579	6.34657e-91	8.05719e-88
ENSG00000231823	HLA-DQA2	2.10327	1.08106e-35	5.27862e-34
ENSG00000144959	NCEH1	2.05421	1.71785e-79	1.16832e-76
ENSG00000143153	ATP1B1	2.03855	4.14815e-64	9.87416e-62
ENSG00000275395	FCGBP	1.99968	2.64018e-72	1.16923e-69
ENSG00000060982	BCAT1	1.95175	1.38659e-76	7.33468e-74
ENSG00000159189	C1QC	1.9497	5.46815e-60	1.08469e-57
ENSG00000169413	RNASE6	1.93147	1.68757e-87	1.60682e-84
ENSG00000135838	NPL	1.91949	4.8288e-96	9.19548e-93
ENSG00000181649	PHLDA2	1.90983	3.55209e-48	3.88749e-46
ENSG00000246430	LINC00968	1.89864	1.53399e-26	3.92632e-25
ENSG00000140749	IGSF6	1.88375	3.17758e-61	6.7234e-59
ENSG00000166927	MS4A7	1.86988	5.77837e-72	2.44528e-69
ENSG00000215218	UBE2QL1	1.86692	4.69228e-32	1.80515e-30
ENSG00000154277	UCHL1	1.86604	1.14204e-47	1.18195e-45
ENSG00000066294	CD84	1.85215	1.77752e-89	1.99113e-86
ENSG00000095970	TREM2	1.84446	1.59667e-95	2.76413e-92
ENSG00000158869	FCER1G	1.81178	1.92306e-79	1.26279e-76
ENSG00000089041	P2RX7	1.80863	7.42682e-77	4.15967e-74
ENSG00000041982	TNC	1.79964	2.03964e-55	3.34835e-53
ENSG00000171860	C3AR1	1.79114	2.33572e-89	2.47106e-86
ENSG00000000005	TNMD	1.78186	2.40865e-44	1.91054e-42
ENSG00000184254	ALDH1A3	1.77958	2.02146e-68	6.75346e-66
ENSG00000140379	BCL2A1	1.77253	6.88905e-60	1.35246e-57
ENSG00000090104	RGS1	1.74488	8.50174e-53	1.16474e-50
ENSG00000132205	EMILIN2	1.72027	1.48608e-86	1.34759e-83
ENSG00000260314	MRC1	1.69927	2.72926e-66	7.53237e-64
ENSG00000118640	VAMP8	1.69304	3.61407e-79	2.29409e-76
ENSG00000170458	CD14	1.68858	9.86975e-73	4.47499e-70
ENSG00000197405	C5AR1	1.68675	3.11237e-61	6.65942e-59
ENSG00000169896	ITGAM	1.68509	3.8347e-73	1.78108e-70
ENSG00000139278	GLIPR1	1.67184	9.03418e-65	2.23426e-62
ENSG00000060718	COL11A1	1.65127	3.83141e-25	8.8653e-24
ENSG00000116701	NCF2	1.64467	2.4285e-55	3.95265e-53
ENSG00000159212	CLIC6	1.64309	2.04596e-28	6.05929e-27
ENSG00000136167	LCP1	1.62166	9.80765e-79	6.02475e-76
ENSG00000126860	EVI2A	1.61786	4.15269e-54	6.1302e-52
ENSG00000093072	ADA2	1.6038	7.11031e-72	2.94351e-69
ENSG00000155629	PIK3AP1	1.59547	5.24562e-71	2.03862e-68
ENSG00000101916	TLR8	1.59456	1.17561e-54	1.80542e-52
ENSG00000163131	CTSS	1.59084	2.37564e-65	6.37174e-63
ENSG00000072694	FCGR2B	1.59048	4.52304e-65	1.17989e-62
ENSG00000106483	SFRP4	1.59046	4.07268e-29	1.27865e-27
ENSG00000106066	CPVL	1.58942	1.32954e-76	7.23383e-74
ENSG00000161921	CXCL16	1.58798	9.51066e-84	7.87441e-81
ENSG00000274497	IGHG2	1.58764	1.72183e-17	2.1903e-16
ENSG00000110077	MS4A6A	1.57608	3.06204e-70	1.12135e-67
ENSG00000010278	CD9	1.57212	4.17784e-44	3.23409e-42
ENSG00000173372	C1QA	1.56748	4.42871e-60	8.97191e-58
ENSG00000163563	MNDA	1.56181	3.68737e-24	7.80206e-23
ENSG00000145703	IQGAP2	1.55333	2.40645e-75	1.23854e-72
ENSG00000166926	MS4A6E	1.52759	4.31431e-48	4.69471e-46
ENSG00000143110	C1orf162	1.52735	2.71361e-69	9.3955e-67
ENSG00000225824	HLA-DQB1	1.52227	4.73285e-49	5.39686e-47
ENSG00000143119	CD53	1.51345	1.68944e-61	3.69794e-59
ENSG00000073737	DHRS9	1.50338	1.14065e-87	1.14323e-84
ENSG00000187474	FPR3	1.49863	2.57339e-65	6.80625e-63
ENSG00000185862	EVI2B	1.49388	1.66305e-47	1.71186e-45
ENSG00000172724	CCL19	1.49206	2.22871e-42	1.60156e-40
ENSG00000135077	HAVCR2	1.4906	7.44464e-67	2.08483e-64
ENSG00000166839	ANKDD1A	1.4751	9.64227e-39	5.5981e-37
ENSG00000162772	ATF3	1.47299	6.37159e-51	8.03538e-49
ENSG00000106785	TRIM14	1.46885	2.3084e-57	4.03293e-55
ENSG00000162511	LAPTM5	1.46305	2.50797e-83	1.98997e-80
ENSG00000117594	HSD11B1	1.46237	1.83412e-39	1.09834e-37
ENSG00000042493	CAPG	1.45602	7.20304e-65	1.8289e-62
ENSG00000124491	F13A1	1.45438	4.51623e-58	8.11345e-56
ENSG00000118257	NRP2	1.44892	5.14219e-34	2.22047e-32
ENSG00000197614	MFAP5	1.44556	2.29138e-42	1.64041e-40
ENSG00000110324	IL10RA	1.44496	1.03844e-65	2.82499e-63
ENSG00000277263	AL662796.1	1.44333	3.6488e-68	1.1777e-65
ENSG00000072274	TFRC	1.43258	1.34925e-53	1.93186e-51
ENSG00000275385	CCL18	1.42156	5.74237e-48	6.14337e-46
ENSG00000137801	THBS1	1.41826	3.20736e-34	1.41057e-32
ENSG00000118523	CCN2	1.41527	2.29954e-34	1.02794e-32
ENSG00000077585	GPR137B	1.3916	7.10335e-67	2.01894e-64
ENSG00000163106	HPGDS	1.38901	6.09185e-52	7.9457e-50
ENSG00000197629	MPEG1	1.38718	1.79522e-52	2.40749e-50
ENSG00000114541	FRMD4B	1.3859	1.67475e-61	3.69794e-59
ENSG00000100364	KIAA0930	1.37983	6.7164e-78	3.87577e-75
ENSG00000196154	S100A4	1.37779	8.09953e-47	7.95048e-45
ENSG00000156299	TIAM1	1.37195	5.31997e-60	1.0664e-57
ENSG00000149781	FERMT3	1.34793	6.06621e-67	1.75028e-64
ENSG00000101336	HCK	1.3448	3.3901e-44	2.63501e-42
ENSG00000081237	PTPRC	1.32783	1.81377e-25	4.29598e-24
ENSG00000277632	CCL3	1.32627	3.25418e-54	4.84136e-52
ENSG00000139354	GAS2L3	1.32584	1.00159e-55	1.6879e-53
ENSG00000173110	HSPA6	1.32393	2.55668e-35	1.21414e-33
ENSG00000128340	RAC2	1.31867	1.2781e-43	9.65831e-42
ENSG00000165025	SYK	1.3186	1.00321e-63	2.32977e-61
ENSG00000100979	PLTP	1.31335	5.54e-47	5.52346e-45
ENSG00000230763	HLA-DPB1	1.31297	1.37958e-58	2.55062e-56
ENSG00000107798	LIPA	1.30789	7.35086e-90	8.7489e-87
ENSG00000100292	HMOX1	1.30748	6.80951e-52	8.82132e-50
ENSG00000187164	SHTN1	1.30414	9.74324e-58	1.73402e-55
ENSG00000154589	LY96	1.30335	3.08004e-60	6.3068e-58
ENSG00000182578	CSF1R	1.3026	1.27944e-69	4.59704e-67
ENSG00000241674	HLA-DMB	1.30177	4.9199e-104	1.17112e-100
ENSG00000038427	VCAN	1.3	3.178e-40	2.00393e-38
ENSG00000104972	LILRB1	1.29709	8.22034e-45	6.92655e-43
ENSG00000026751	SLAMF7	1.29646	3.22813e-58	5.8546e-56
ENSG00000102265	TIMP1	1.29366	1.04119e-64	2.54196e-62
ENSG00000155307	SAMSN1	1.28948	1.60667e-46	1.54525e-44
ENSG00000064205	CCN5	1.28945	1.71086e-32	6.75931e-31
ENSG00000172243	CLEC7A	1.27989	1.49756e-33	6.2815e-32
ENSG00000169508	GPR183	1.27967	3.08444e-54	4.62497e-52
ENSG00000163823	CCR1	1.27672	1.20756e-44	9.95483e-43
ENSG00000165168	CYBB	1.2751	1.70382e-55	2.82138e-53
ENSG00000231679	HLA-DRB3	1.27032	5.92838e-50	7.01206e-48
ENSG00000211677	IGLC2	1.26888	2.45168e-15	2.61847e-14
ENSG00000186517	ARHGAP30	1.26644	3.17055e-53	4.43947e-51
ENSG00000196743	GM2A	1.25827	3.92826e-80	2.77059e-77
ENSG00000137673	MMP7	1.2567	1.08282e-54	1.69017e-52
ENSG00000012779	ALOX5	1.25492	3.34299e-28	9.74893e-27
ENSG00000090659	CD209	1.25346	1.31991e-69	4.65463e-67
ENSG00000130775	THEMIS2	1.24137	2.63812e-57	4.56706e-55
ENSG00000149177	PTPRJ	1.23806	4.31979e-50	5.1737e-48
ENSG00000155465	SLC7A7	1.2375	1.94719e-70	7.27066e-68
ENSG00000100368	CSF2RB	1.23579	6.11397e-37	3.17243e-35
ENSG00000100600	LGMN	1.21784	3.20355e-78	1.90641e-75
ENSG00000134516	DOCK2	1.21347	1.95338e-52	2.58322e-50
ENSG00000148908	RGS10	1.20963	1.47237e-40	9.50455e-39
ENSG00000019169	MARCO	1.2002	7.21934e-50	8.43423e-48
ENSG00000101265	RASSF2	1.19269	4.7093e-45	4.02084e-43
ENSG00000133027	PEMT	1.19145	1.43268e-35	6.92452e-34
ENSG00000113389	NPR3	1.19083	4.58748e-20	7.14304e-19
ENSG00000137491	SLCO2B1	1.18505	5.2918e-69	1.7995e-66
ENSG00000103490	PYCARD	1.18416	3.3316e-67	9.91308e-65
ENSG00000196735	HLA-DQA1	1.182	6.80826e-08	3.43625e-07
ENSG00000104435	STMN2	1.17704	1.71055e-15	1.8529e-14
ENSG00000132334	PTPRE	1.17583	1.15937e-54	1.79495e-52
ENSG00000129116	PALLD	1.17579	1.14619e-46	1.11362e-44
ENSG00000000938	FGR	1.17479	2.32527e-41	1.57581e-39
ENSG00000206240	HLA-DRB1	1.17433	1.62092e-55	2.70765e-53
ENSG00000231939	HLA-DQB1	1.17174	3.79708e-35	1.78098e-33
ENSG00000140678	ITGAX	1.16775	1.58055e-49	1.81316e-47
ENSG00000122694	GLIPR2	1.15699	3.38766e-46	3.17789e-44
ENSG00000181374	CCL13	1.15365	2.5053e-48	2.77375e-46
ENSG00000082074	FYB1	1.15308	7.11977e-30	2.36617e-28
ENSG00000108700	CCL8	1.14482	1.41358e-31	5.30944e-30
ENSG00000235985	AIF1	1.14462	3.13186e-68	1.02828e-65
ENSG00000095585	BLNK	1.1426	4.2233e-43	3.14158e-41
ENSG00000108691	CCL2	1.13867	3.14636e-32	1.22779e-30
ENSG00000103569	AQP9	1.13236	4.1186e-31	1.49391e-29
ENSG00000110446	SLC15A3	1.13213	5.66555e-67	1.65983e-64
ENSG00000167851	CD300A	1.12502	2.69539e-44	2.11228e-42
ENSG00000051523	CYBA	1.1208	3.58347e-39	2.10617e-37
ENSG00000184060	ADAP2	1.11557	1.17951e-62	2.70619e-60
ENSG00000105851	PIK3CG	1.11498	3.15404e-50	3.82563e-48
ENSG00000148848	ADAM12	1.11014	3.0749e-33	1.25655e-31
ENSG00000138755	CXCL9	1.10396	1.96612e-25	4.63376e-24
ENSG00000103187	COTL1	1.09724	4.75036e-30	1.58983e-28
ENSG00000165457	FOLR2	1.09719	2.65456e-64	6.39883e-62
ENSG00000179344	HLA-DQB1	1.09689	7.78886e-31	2.74673e-29
ENSG00000164181	ELOVL7	1.09667	2.09585e-25	4.91519e-24
ENSG00000110031	LPXN	1.09437	5.18975e-59	9.98267e-57
ENSG00000118515	SGK1	1.09362	3.72537e-38	2.08042e-36
ENSG00000244682	FCGR2C	1.0915	1.01566e-54	1.59845e-52
ENSG00000105223	PLD3	1.0891	4.08867e-47	4.1196e-45
ENSG00000164932	CTHRC1	1.08804	2.62301e-26	6.6159e-25
ENSG00000150687	PRSS23	1.08794	8.24086e-37	4.21857e-35
ENSG00000123338	NCKAP1L	1.08545	8.26271e-50	9.59432e-48
ENSG00000257473	HLA-DQA2	1.0834	1.43995e-07	6.95609e-07
ENSG00000197253	TPSB2	1.08292	1.25415e-24	2.76741e-23
ENSG00000176788	BASP1	1.0814	7.2537e-35	3.34461e-33
ENSG00000142173	COL6A2	1.0781	3.56471e-32	1.37415e-30
ENSG00000173559	NABP1	1.07533	5.62135e-44	4.29909e-42
ENSG00000146386	ABRACL	1.07131	1.44569e-37	7.73324e-36
ENSG00000244255	AL645922.1	1.06799	4.20435e-44	3.24144e-42
ENSG00000142227	EMP3	1.06631	6.96238e-35	3.21807e-33
ENSG00000112299	VNN1	1.05953	1.55552e-43	1.17082e-41
ENSG00000140968	IRF8	1.05769	1.23288e-26	3.18559e-25
ENSG00000136235	GPNMB	1.05418	4.1929e-72	1.81467e-69
ENSG00000228903	RASA4CP	1.05262	4.88273e-22	8.78846e-21
ENSG00000133800	LYVE1	1.05006	3.68506e-29	1.16569e-27
ENSG00000134668	SPOCD1	1.04491	1.92678e-52	2.56585e-50
ENSG00000180353	HCLS1	1.0438	1.22147e-46	1.18073e-44
ENSG00000101825	MXRA5	1.04254	1.47167e-22	2.72617e-21
ENSG00000118971	CCND2	1.04006	4.77655e-25	1.09195e-23
ENSG00000166278	C2	1.03737	5.88774e-68	1.86867e-65
ENSG00000165140	FBP1	1.03729	2.36559e-40	1.50662e-38
ENSG00000276600	RAB7B	1.03639	2.16999e-51	2.77336e-49
ENSG00000078237	TIGAR	1.03063	1.49307e-35	7.19813e-34
ENSG00000178562	CD28	1.0266	1.92957e-41	1.31702e-39
ENSG00000249141	AL159163.1	1.02655	8.97082e-54	1.30406e-51
ENSG00000142669	SH3BGRL3	1.02474	9.00845e-50	1.03968e-47
ENSG00000115902	SLC1A4	1.02413	2.55889e-50	3.12365e-48
ENSG00000119655	NPC2	1.02166	4.32987e-59	8.41365e-57
ENSG00000170266	GLB1	1.01532	2.43931e-54	3.68665e-52
ENSG00000164761	TNFRSF11B	1.01195	1.11931e-24	2.49591e-23
ENSG00000213145	CRIP1	1.00875	1.24715e-26	3.21808e-25
ENSG00000117984	CTSD	1.00821	7.9576e-41	5.20744e-39
ENSG00000273991	LILRB5	1.00751	1.59019e-45	1.40846e-43
ENSG00000138061	CYP1B1	1.00716	2.65078e-23	5.21474e-22
ENSG00000168461	RAB31	1.0069	6.46083e-47	6.3748e-45
ENSG00000102359	SRPX2	1.00681	4.38404e-34	1.90606e-32
ENSG00000276173	IGHA2	1.00666	7.82448e-10	4.95516e-09
ENSG00000204136	GGTA1P	1.00612	5.5148e-53	7.61002e-51
ENSG00000166557	TMED3	1.00382	1.20987e-50	1.48782e-48
ENSG00000120885	CLU	1.0033	9.77201e-54	1.40976e-51
ENSG00000237807	AC022034.1	1.00254	5.59512e-30	1.86599e-28
ENSG00000121281	ADCY7	0.999682	3.68628e-37	1.92323e-35
ENSG00000284190	MIR21	0.997649	3.40809e-25	7.91467e-24
ENSG00000174807	CD248	0.995568	2.44863e-39	1.45716e-37
ENSG00000145416	MARCHF1	0.991828	2.40941e-48	2.68318e-46
ENSG00000019582	CD74	0.985438	3.86894e-47	3.91895e-45
ENSG00000010327	STAB1	0.983885	1.71015e-44	1.37993e-42
ENSG00000005059	MCUB	0.983104	5.9654e-50	7.01229e-48
ENSG00000126264	HCST	0.982429	1.16946e-58	2.18334e-56
ENSG00000228080	HLA-DRB1	0.982134	5.40075e-50	6.42791e-48
ENSG00000050165	DKK3	0.981341	1.44987e-24	3.1772e-23
ENSG00000054219	LY75	0.976575	4.86051e-26	1.20206e-24
ENSG00000222041	CYTOR	0.972065	1.7565e-44	1.41135e-42
ENSG00000115738	ID2	0.971718	4.61923e-43	3.42272e-41
ENSG00000115414	FN1	0.971085	7.85927e-59	1.48182e-56
ENSG00000122420	PTGFR	0.970399	1.84827e-31	6.87433e-30
ENSG00000166501	PRKCB	0.969279	7.11787e-26	1.73111e-24
ENSG00000128918	ALDH1A2	0.968144	3.66029e-33	1.4862e-31
ENSG00000141480	ARRB2	0.962527	6.63135e-46	6.04214e-44
ENSG00000106565	TMEM176B	0.962135	5.06351e-31	1.8159e-29
ENSG00000257017	HP	0.961703	5.75383e-10	3.70045e-09
ENSG00000113083	LOX	0.959101	6.44076e-25	1.4562e-23
ENSG00000106952	TNFSF8	0.958687	7.66085e-41	5.03054e-39
ENSG00000133805	AMPD3	0.958531	2.07606e-38	1.18722e-36
ENSG00000145335	SNCA	0.955482	1.07577e-08	5.96386e-08
ENSG00000140937	CDH11	0.954843	1.41196e-37	7.57408e-36
ENSG00000228695	CES1P1	0.952506	2.90109e-24	6.17267e-23
ENSG00000123342	MMP19	0.951022	7.54888e-48	7.89854e-46
ENSG00000103811	CTSH	0.950644	1.78905e-41	1.2255e-39
ENSG00000025708	TYMP	0.950007	5.81736e-35	2.70856e-33
ENSG00000063660	GPC1	0.949776	1.54209e-57	2.71907e-55
ENSG00000188613	NANOS1	0.948196	1.06939e-20	1.74352e-19
ENSG00000181019	NQO1	0.947972	2.35728e-24	5.05514e-23
ENSG00000162520	SYNC	0.947639	1.96066e-25	4.62661e-24
ENSG00000164733	CTSB	0.947623	7.26164e-83	5.53133e-80
ENSG00000164935	DCSTAMP	0.947475	3.70433e-38	2.07475e-36
ENSG00000145147	SLIT2	0.946644	6.7102e-41	4.43689e-39
ENSG00000023902	PLEKHO1	0.945166	1.09149e-47	1.13581e-45
ENSG00000275990	NCF4	0.945149	1.60474e-41	1.10321e-39
ENSG00000179639	FCER1A	0.943	1.15235e-24	2.56058e-23
ENSG00000100767	PAPLN	0.942911	1.00384e-35	4.92683e-34
ENSG00000167261	DPEP2	0.942822	1.07998e-37	5.84263e-36
ENSG00000117676	RPS6KA1	0.941228	7.53623e-41	4.96583e-39
ENSG00000284292	AC004922.1	0.940947	8.57869e-62	1.92193e-59
ENSG00000149591	TAGLN	0.940121	1.07408e-22	2.01714e-21
ENSG00000146409	SLC18B1	0.939869	5.44279e-44	4.17932e-42
ENSG00000110092	CCND1	0.939498	5.90277e-19	8.48992e-18
ENSG00000113578	FGF1	0.939372	1.06352e-26	2.7592e-25
ENSG00000168384	HLA-DPA1	0.935309	2.63153e-46	2.48081e-44
ENSG00000169245	CXCL10	0.931473	2.97415e-20	4.67755e-19
ENSG00000076716	GPC4	0.930645	3.45687e-38	1.94187e-36
ENSG00000091986	CCDC80	0.930485	4.92898e-49	5.58706e-47
ENSG00000135914	HTR2B	0.929346	2.79907e-24	5.97563e-23
ENSG00000136404	TM6SF1	0.927347	1.77249e-37	9.37598e-36
ENSG00000181195	PENK	0.923955	3.11926e-28	9.11043e-27
ENSG00000064886	CHI3L2	0.921756	5.61068e-18	7.43005e-17
ENSG00000131711	MAP1B	0.918213	2.49816e-31	9.16616e-30
ENSG00000164023	SGMS2	0.917892	3.25287e-36	1.63012e-34
ENSG00000139974	SLC38A6	0.917494	4.25955e-45	3.67035e-43
ENSG00000182326	C1S	0.915233	7.14935e-74	3.40363e-71
ENSG00000112149	CD83	0.914099	4.57265e-48	4.91961e-46
ENSG00000197971	MBP	0.912475	1.13635e-21	1.9981e-20
ENSG00000213088	ACKR1	0.910192	2.86828e-31	1.04437e-29
ENSG00000204634	TBC1D8	0.908471	7.67262e-65	1.9225e-62
ENSG00000189129	PLAC9	0.903553	6.36472e-31	2.26973e-29
ENSG00000101347	SAMHD1	0.90328	8.03215e-46	7.24911e-44
ENSG00000141506	PIK3R5	0.902861	7.2133e-44	5.49452e-42
ENSG00000111729	CLEC4A	0.899051	2.02908e-31	7.50286e-30
ENSG00000150782	IL18	0.898692	4.44261e-48	4.80685e-46
ENSG00000100055	CYTH4	0.897423	2.57348e-45	2.23775e-43
ENSG00000111799	COL12A1	0.896761	4.75587e-40	2.96938e-38
ENSG00000085514	PILRA	0.895247	8.25695e-45	6.92674e-43
ENSG00000140030	GPR65	0.894266	1.06757e-35	5.22613e-34
ENSG00000102879	CORO1A	0.893224	3.45303e-18	4.66686e-17
ENSG00000240143	AL023653.1	0.892815	4.8106e-34	2.082e-32
ENSG00000176890	TYMS	0.892095	1.82301e-31	6.79367e-30
ENSG00000069424	KCNAB2	0.892021	4.12584e-52	5.4185e-50
ENSG00000115956	PLEK	0.890561	1.53665e-38	8.84064e-37
ENSG00000187688	TRPV2	0.890382	3.46479e-48	3.81388e-46
ENSG00000132514	CLEC10A	0.889609	3.05349e-35	1.43574e-33
ENSG00000285920	AC087721.2	0.889371	6.19525e-32	2.37377e-30
ENSG00000110880	CORO1C	0.887914	3.2729e-34	1.43608e-32
ENSG00000166106	ADAMTS15	0.885793	1.62162e-30	5.61465e-29
ENSG00000067225	PKM	0.885149	2.77202e-29	8.90681e-28
ENSG00000130592	LSP1	0.884688	1.77865e-35	8.48894e-34
ENSG00000155926	SLA	0.884622	2.78526e-31	1.01609e-29
ENSG00000203761	MSTO2P	0.884595	2.20331e-29	7.11827e-28
ENSG00000013364	MVP	0.882972	8.8053e-56	1.49714e-53
ENSG00000111679	PTPN6	0.879403	2.24458e-37	1.17751e-35
ENSG00000104774	MAN2B1	0.879143	1.52874e-70	5.82237e-68
ENSG00000082397	EPB41L3	0.875555	8.89463e-24	1.8135e-22
ENSG00000088827	SIGLEC1	0.871265	2.39654e-53	3.38054e-51
ENSG00000123610	TNFAIP6	0.870967	5.32281e-23	1.02283e-21
ENSG00000026297	RNASET2	0.870541	1.44248e-53	2.04993e-51
ENSG00000030582	GRN	0.87011	6.35789e-68	1.98481e-65
ENSG00000119681	LTBP2	0.867412	4.11438e-30	1.38673e-28
ENSG00000168961	LGALS9	0.865812	6.71363e-48	7.10265e-46
ENSG00000160883	HK3	0.861048	1.63633e-39	9.96452e-38
ENSG00000142347	MYO1F	0.858388	4.57287e-21	7.67235e-20
ENSG00000102524	TNFSF13B	0.857313	2.44614e-30	8.34801e-29
ENSG00000182022	CHST15	0.857095	3.17512e-31	1.15389e-29
ENSG00000086991	NOX4	0.856393	6.96272e-20	1.06842e-18
ENSG00000162998	FRZB	0.855541	6.14089e-17	7.47227e-16
ENSG00000138039	LHCGR	0.849118	1.58299e-12	1.32621e-11
ENSG00000285446	Z84488.2	0.84665	3.14777e-19	4.64674e-18
ENSG00000101160	CTSZ	0.846419	1.82064e-24	3.94431e-23
ENSG00000179163	FUCA1	0.844954	1.99943e-61	4.32672e-59
ENSG00000147883	CDKN2B	0.843975	4.70961e-24	9.89901e-23
ENSG00000277751	LILRB2	0.843745	2.21549e-44	1.76525e-42
ENSG00000163751	CPA3	0.842174	1.87637e-19	2.80688e-18
ENSG00000115232	ITGA4	0.840441	1.62442e-25	3.85227e-24
ENSG00000123329	ARHGAP9	0.839695	3.87353e-18	5.21297e-17
ENSG00000065923	SLC9A7	0.834095	1.04661e-41	7.24748e-40
ENSG00000153956	CACNA2D1	0.833597	1.29368e-23	2.59869e-22
ENSG00000254087	LYN	0.833455	7.85494e-37	4.06472e-35
ENSG00000149557	FEZ1	0.832912	4.2194e-45	3.65227e-43
ENSG00000172403	SYNPO2	0.832787	1.01769e-23	2.06388e-22
ENSG00000174125	TLR1	0.830508	1.29116e-28	3.8843e-27
ENSG00000122870	BICC1	0.830487	4.7503e-29	1.4781e-27
ENSG00000121966	CXCR4	0.829999	3.16237e-12	2.56806e-11
ENSG00000151176	PLBD2	0.826966	6.32379e-39	3.69398e-37
ENSG00000091879	ANGPT2	0.824937	5.33002e-19	7.70103e-18
ENSG00000114405	C3orf14	0.824646	1.80793e-31	6.76025e-30
ENSG00000138964	PARVG	0.823999	4.73029e-36	2.35809e-34
ENSG00000176658	MYO1D	0.823711	2.53946e-30	8.65097e-29
ENSG00000242685	HLA-DMA	0.820561	2.26533e-39	1.35231e-37
ENSG00000163191	S100A11	0.820112	2.37542e-23	4.68272e-22
ENSG00000070961	ATP2B1	0.819064	6.1601e-34	2.64205e-32
ENSG00000260007	AC107871.1	0.817679	3.89105e-46	3.63222e-44
ENSG00000197535	MYO5A	0.816206	2.57169e-35	1.21823e-33
ENSG00000198019	FCGR1B	0.815387	7.42022e-29	2.26811e-27
ENSG00000142634	EFHD2	0.815236	9.20272e-47	8.98705e-45
ENSG00000133321	PLAAT4	0.814798	8.25914e-38	4.50656e-36
ENSG00000102962	CCL22	0.814702	3.76762e-42	2.68714e-40
ENSG00000129538	RNASE1	0.812828	3.38471e-24	7.19365e-23
ENSG00000145623	OSMR	0.812048	1.26563e-44	1.03885e-42
ENSG00000171812	COL8A2	0.811702	6.44688e-31	2.29473e-29
ENSG00000132965	ALOX5AP	0.80912	5.64634e-25	1.28156e-23
ENSG00000000971	CFH	0.807252	8.99337e-21	1.47511e-19
ENSG00000163694	RBM47	0.807029	1.01507e-42	7.46334e-41
ENSG00000171992	SYNPO	0.806118	3.0107e-32	1.17726e-30
ENSG00000138356	AOX1	0.805791	1.22893e-22	2.29212e-21
ENSG00000087495	PHACTR3	0.805206	4.00626e-09	2.33164e-08
ENSG00000198246	SLC29A3	0.803389	5.09967e-55	8.22991e-53
ENSG00000118849	RARRES1	0.803123	5.08133e-12	4.05378e-11
ENSG00000230128	IER3	0.8012	2.23184e-27	6.15063e-26
ENSG00000174175	SELP	0.801029	4.21171e-31	1.52478e-29
ENSG00000086289	EPDR1	0.798002	6.04604e-30	2.01285e-28
ENSG00000237632	S100A11P1	0.797663	4.33503e-26	1.08052e-24
ENSG00000178860	MSC	0.797515	9.21294e-31	3.24292e-29
ENSG00000104894	CD37	0.796342	2.71094e-21	4.60933e-20
ENSG00000115355	CCDC88A	0.795495	6.37429e-48	6.78132e-46
ENSG00000165304	MELK	0.795096	2.01611e-35	9.59818e-34
ENSG00000137267	TUBB2A	0.794121	1.90891e-22	3.51902e-21
ENSG00000136040	PLXNC1	0.794097	2.37843e-20	3.77123e-19
ENSG00000255031	AP002807.1	0.791889	6.01687e-34	2.58644e-32
ENSG00000138756	BMP2K	0.791642	1.09562e-42	8.02458e-41
ENSG00000102802	MEDAG	0.791113	2.28223e-31	8.39005e-30
ENSG00000145423	SFRP2	0.789289	1.5689e-09	9.56662e-09
ENSG00000185905	C16orf54	0.787762	4.79521e-12	3.83839e-11
ENSG00000151490	PTPRO	0.787199	9.35269e-35	4.28133e-33
ENSG00000119125	GDA	0.785301	1.82416e-09	1.10103e-08
ENSG00000233901	LINC01503	0.784294	1.12267e-35	5.45385e-34
ENSG00000145685	LHFPL2	0.782716	1.50007e-67	4.53426e-65
ENSG00000121552	CSTA	0.781481	6.97879e-29	2.13661e-27
ENSG00000152137	HSPB8	0.779552	1.05498e-21	1.86191e-20
ENSG00000123975	CKS2	0.779006	3.31638e-27	8.9453e-26
ENSG00000206513	UBD	0.778411	1.05065e-23	2.12395e-22
ENSG00000175471	MCTP1	0.777127	6.73718e-10	4.29515e-09
ENSG00000108846	ABCC3	0.776801	3.04079e-41	2.03178e-39
ENSG00000136052	SLC41A2	0.775881	3.85459e-30	1.30442e-28
ENSG00000162745	OLFML2B	0.775545	2.79596e-29	8.96356e-28
ENSG00000162692	VCAM1	0.774661	3.47642e-19	5.1042e-18
ENSG00000160791	CCR5	0.774624	7.34629e-42	5.12437e-40
ENSG00000103222	ABCC1	0.774123	8.72182e-44	6.61712e-42
ENSG00000130830	MPP1	0.772112	8.41547e-46	7.55924e-44
ENSG00000060558	GNA15	0.771807	1.13215e-39	6.95467e-38
ENSG00000174600	CMKLR1	0.769142	1.16825e-40	7.56698e-39
ENSG00000271943	AC098614.3	0.7688	5.37558e-28	1.54867e-26
ENSG00000026508	CD44	0.767979	5.74816e-55	9.19851e-53
ENSG00000135124	P2RX4	0.766992	2.67097e-39	1.58453e-37
ENSG00000204103	MAFB	0.766714	1.18219e-52	1.60803e-50
ENSG00000065600	PACC1	0.763696	9.00301e-37	4.59636e-35
ENSG00000168386	FILIP1L	0.761227	1.11549e-35	5.4328e-34
ENSG00000166033	HTRA1	0.76098	3.95645e-34	1.72804e-32
ENSG00000020577	SAMD4A	0.759665	1.359e-23	2.72415e-22
ENSG00000169184	MN1	0.759572	2.40198e-24	5.14521e-23
ENSG00000187955	COL14A1	0.759011	3.6217e-17	4.46684e-16
ENSG00000112936	C7	0.75725	2.397e-15	2.56294e-14
ENSG00000135596	MICAL1	0.755152	1.70439e-37	9.04089e-36
ENSG00000174370	C11orf45	0.754733	2.59632e-34	1.15518e-32
ENSG00000235531	MSC-AS1	0.752083	2.50426e-24	5.35827e-23
ENSG00000198467	TPM2	0.751747	6.25474e-23	1.19467e-21
ENSG00000139514	SLC7A1	0.751741	6.32414e-31	2.25949e-29
ENSG00000153071	DAB2	0.751704	8.65323e-54	1.26757e-51
ENSG00000196878	LAMB3	0.750015	6.12834e-24	1.27543e-22
ENSG00000105928	GSDME	0.748793	4.98499e-23	9.60821e-22
ENSG00000081041	CXCL2	0.748281	5.50378e-12	4.37248e-11
ENSG00000165072	MAMDC2	0.747252	5.62515e-18	7.44404e-17
ENSG00000241839	PLEKHO2	0.747009	2.4179e-44	1.91054e-42
ENSG00000105329	TGFB1	0.746951	3.56106e-23	6.91267e-22
ENSG00000278279	LILRB4	0.745758	2.97535e-35	1.40247e-33
ENSG00000282230	ADAM9	0.742987	1.3243e-33	5.59173e-32
ENSG00000159403	C1R	0.742123	1.217e-42	8.84554e-41
ENSG00000120708	TGFBI	0.741437	9.12546e-37	4.64642e-35
ENSG00000065308	TRAM2	0.739112	7.12375e-48	7.49489e-46
ENSG00000152465	NMT2	0.736297	1.00247e-28	3.04951e-27
ENSG00000261888	AC144831.1	0.73602	2.63497e-30	8.9603e-29
ENSG00000171451	DSEL	0.735752	3.70372e-20	5.78114e-19
ENSG00000182492	BGN	0.735522	9.90361e-26	2.38124e-24
ENSG00000064763	FAR2	0.734764	2.58861e-19	3.83618e-18
ENSG00000147443	DOK2	0.733708	6.93201e-45	5.86695e-43
ENSG00000100448	CTSG	0.733384	5.13281e-24	1.07529e-22
ENSG00000076554	TPD52	0.73211	1.35266e-21	2.36971e-20
ENSG00000166825	ANPEP	0.731772	3.30536e-26	8.29301e-25
ENSG00000253676	TAGLN2P1	0.731442	1.15824e-22	2.16876e-21
ENSG00000140450	ARRDC4	0.730168	9.70743e-32	3.67512e-30
ENSG00000146242	TPBG	0.72918	3.74813e-43	2.79904e-41
ENSG00000171310	CHST11	0.727805	3.05507e-34	1.34671e-32
ENSG00000211592	IGKC	0.727708	2.42354e-10	1.62505e-09
ENSG00000153029	MR1	0.726413	2.82977e-35	1.33715e-33
ENSG00000128245	YWHAH	0.726331	1.81402e-14	1.81335e-13
ENSG00000181104	F2R	0.726266	3.49899e-29	1.11424e-27
ENSG00000138615	CILP	0.725169	2.7977e-19	4.14282e-18
ENSG00000229391	HLA-DRB6	0.725015	8.92389e-35	4.09488e-33
ENSG00000103642	LACTB	0.721245	4.02477e-46	3.73872e-44
ENSG00000204482	LST1	0.721168	8.94037e-23	1.68566e-21
ENSG00000181045	SLC26A11	0.7203	6.23088e-46	5.70455e-44
ENSG00000178199	ZC3H12D	0.720288	1.69406e-24	3.68685e-23
ENSG00000118503	TNFAIP3	0.719687	3.21654e-29	1.02601e-27
ENSG00000123643	SLC36A1	0.719118	4.97925e-51	6.32132e-49
ENSG00000275886	AC129507.6	0.718159	1.49503e-29	4.90016e-28
ENSG00000092009	CMA1	0.716176	1.10314e-16	1.31789e-15
ENSG00000184216	IRAK1	0.715339	1.69017e-40	1.0837e-38
ENSG00000112378	PERP	0.715036	1.48127e-22	2.74129e-21
ENSG00000196511	TPK1	0.714921	1.68262e-30	5.81526e-29
ENSG00000184408	KCND2	0.714631	1.95818e-20	3.12833e-19
ENSG00000078098	FAP	0.714566	5.39269e-28	1.55125e-26
ENSG00000134247	PTGFRN	0.712116	1.03674e-27	2.93352e-26
ENSG00000164543	STK17A	0.711505	2.74415e-21	4.66162e-20
ENSG00000122952	ZWINT	0.711008	1.46871e-23	2.93788e-22
ENSG00000106819	ASPN	0.710781	8.2767e-24	1.70025e-22
ENSG00000131389	SLC6A6	0.710569	5.83741e-25	1.32336e-23
ENSG00000186469	GNG2	0.710137	3.28499e-32	1.27665e-30
ENSG00000136810	TXN	0.709106	2.40949e-45	2.11447e-43
ENSG00000132465	JCHAIN	0.70685	4.38185e-09	2.5332e-08
ENSG00000149256	TENM4	0.706046	2.15528e-15	2.3175e-14
ENSG00000075914	EXOSC7	0.705786	8.47153e-23	1.60521e-21
ENSG00000276701	MIF	0.705558	2.4359e-27	6.68399e-26
ENSG00000129988	LBP	0.705511	3.5237e-25	8.17319e-24
ENSG00000118777	ABCG2	0.705017	4.98763e-26	1.2319e-24
ENSG00000153208	MERTK	0.704981	4.23151e-29	1.32099e-27
ENSG00000130748	TMEM160	0.704666	3.09533e-23	6.04558e-22
ENSG00000151725	CENPU	0.703935	8.79237e-23	1.6621e-21
ENSG00000021645	NRXN3	0.701257	2.10462e-21	3.59125e-20
ENSG00000167208	SNX20	0.701003	3.15437e-20	4.93579e-19
ENSG00000167996	FTH1	0.699252	1.8105e-31	6.76025e-30
ENSG00000139083	ETV6	0.699108	1.26973e-36	6.41363e-35
ENSG00000137101	CD72	0.696941	4.23953e-38	2.3469e-36
ENSG00000081052	COL4A4	0.696753	3.79411e-21	6.37698e-20
ENSG00000131238	PPT1	0.696133	7.93634e-68	2.43761e-65
ENSG00000117399	CDC20	0.695112	1.10378e-29	3.63029e-28
ENSG00000152154	TMEM178A	0.694473	2.68808e-14	2.6427e-13
ENSG00000139410	SDSL	0.694182	7.87485e-28	2.24492e-26
ENSG00000118855	MFSD1	0.694064	2.4445e-46	2.31595e-44
ENSG00000049860	HEXB	0.693646	4.61051e-62	1.04521e-59
ENSG00000206538	VGLL3	0.693481	6.29446e-13	5.46831e-12
ENSG00000136867	SLC31A2	0.693311	1.22288e-24	2.70467e-23
ENSG00000127507	ADGRE2	0.692829	6.08418e-23	1.16443e-21
ENSG00000111341	MGP	0.69278	3.54278e-23	6.8842e-22
ENSG00000105808	RASA4	0.692458	8.30252e-24	1.7021e-22
ENSG00000106780	MEGF9	0.691858	6.73433e-10	4.29477e-09
ENSG00000166482	MFAP4	0.690205	2.41101e-28	7.09628e-27
ENSG00000262406	MMP12	0.689712	2.12621e-14	2.11213e-13
ENSG00000155761	SPAG17	0.689407	2.37869e-16	2.78411e-15
ENSG00000185215	TNFAIP2	0.688098	1.27594e-44	1.04072e-42
ENSG00000007264	MATK	0.687888	9.4151e-32	3.57868e-30
ENSG00000134802	SLC43A3	0.686834	4.72965e-45	4.02084e-43
ENSG00000135905	DOCK10	0.686169	2.37349e-29	7.64778e-28
ENSG00000164877	MICALL2	0.685676	2.37331e-41	1.60265e-39
ENSG00000123243	ITIH5	0.685675	1.77158e-36	8.92494e-35
ENSG00000082781	ITGB5	0.68561	1.33544e-44	1.08216e-42
ENSG00000110876	SELPLG	0.685308	8.06578e-24	1.65871e-22
ENSG00000112799	LY86	0.684857	3.68168e-26	9.21291e-25
ENSG00000117091	CD48	0.684846	3.21327e-16	3.70177e-15
ENSG00000163071	SPATA18	0.684736	2.12526e-16	2.49669e-15
ENSG00000266524	GDF10	0.684264	1.06721e-18	1.50206e-17
ENSG00000162174	ASRGL1	0.684004	5.92206e-40	3.67341e-38
ENSG00000279166	AC009951.4	0.683553	4.43037e-25	1.01525e-23
ENSG00000157483	MYO1E	0.683086	1.19352e-44	9.88186e-43
ENSG00000231312	MAP4K3-DT	0.682219	4.41326e-18	5.90181e-17
ENSG00000182481	KPNA2	0.682172	1.44202e-27	4.04423e-26
ENSG00000162636	FAM102B	0.681057	1.95092e-28	5.79586e-27
ENSG00000139178	C1RL	0.679695	3.85649e-30	1.30442e-28
ENSG00000285622	AL135926.1	0.679622	2.80652e-16	3.25683e-15
ENSG00000284386	MIR147B	0.67892	1.81415e-28	5.42336e-27
ENSG00000261884	AC040162.1	0.678104	1.18055e-27	3.3355e-26
ENSG00000148468	FAM171A1	0.677907	1.54991e-26	3.96175e-25
ENSG00000244405	ETV5	0.677884	1.45112e-41	1.00122e-39
ENSG00000154096	THY1	0.67669	9.61686e-17	1.15542e-15
ENSG00000160014	CALM3	0.676589	8.87121e-41	5.78543e-39
ENSG00000059377	TBXAS1	0.676437	5.21225e-36	2.59156e-34
ENSG00000140931	CMTM3	0.676391	9.67503e-55	1.53535e-52
ENSG00000122254	HS3ST2	0.676313	9.50737e-32	3.60655e-30
ENSG00000104093	DMXL2	0.67563	2.04086e-32	8.02977e-31
ENSG00000108932	SLC16A6	0.675428	6.94154e-24	1.43526e-22
ENSG00000171298	GAA	0.675335	1.17755e-42	8.59159e-41
ENSG00000114450	GNB4	0.674439	1.25286e-36	6.34529e-35
ENSG00000135094	SDS	0.674008	6.4444e-40	3.97154e-38
ENSG00000198431	TXNRD1	0.673453	1.65195e-39	1.00185e-37
ENSG00000159674	SPON2	0.673256	3.17181e-26	7.96844e-25
ENSG00000177363	LRRN4CL	0.67216	1.97583e-21	3.37754e-20
ENSG00000179630	LACC1	0.671743	2.72912e-25	6.36115e-24
ENSG00000274669	LILRB1	0.669846	1.54379e-34	6.98299e-33
ENSG00000010671	BTK	0.669246	2.62925e-38	1.49014e-36
ENSG00000186834	HEXIM1	0.668993	3.15493e-19	4.6537e-18
ENSG00000188921	HACD4	0.668902	3.31809e-23	6.46739e-22
ENSG00000197165	SULT1A2	0.665848	2.31771e-20	3.68108e-19
ENSG00000169429	CXCL8	0.665444	1.15933e-15	1.27761e-14
ENSG00000134013	LOXL2	0.665322	1.04012e-23	2.10489e-22
ENSG00000117122	MFAP2	0.665145	2.90587e-27	7.89394e-26
ENSG00000102393	GLA	0.664858	1.18318e-48	1.32537e-46
ENSG00000100626	GALNT16	0.664452	6.18899e-20	9.54307e-19
ENSG00000189159	JPT1	0.664144	7.03695e-31	2.49543e-29
ENSG00000120913	PDLIM2	0.664049	7.81552e-35	3.59495e-33
ENSG00000184292	TACSTD2	0.66359	1.82268e-18	2.51334e-17
ENSG00000158710	TAGLN2	0.663048	9.50276e-19	1.34744e-17
ENSG00000180537	RNF182	0.661623	1.36017e-22	2.52699e-21
ENSG00000187554	TLR5	0.661107	1.04254e-31	3.93911e-30
ENSG00000136193	SCRN1	0.659368	5.08448e-29	1.57437e-27
ENSG00000104951	IL4I1	0.658763	1.1108e-33	4.73223e-32
ENSG00000119782	FKBP1B	0.658751	2.03614e-19	3.03873e-18
ENSG00000081320	STK17B	0.658551	6.79187e-24	1.40584e-22
ENSG00000171848	RRM2	0.656938	6.34828e-24	1.31832e-22
ENSG00000177675	CD163L1	0.656425	2.13754e-37	1.12445e-35
ENSG00000159216	RUNX1	0.656423	1.44386e-33	6.06963e-32
ENSG00000008277	ADAM22	0.6563	1.01684e-17	1.31858e-16
ENSG00000089327	FXYD5	0.656081	4.23662e-33	1.70928e-31
ENSG00000173267	SNCG	0.655231	3.27639e-14	3.18816e-13
ENSG00000156113	KCNMA1	0.654738	4.96715e-18	6.5962e-17
ENSG00000136010	ALDH1L2	0.653398	9.01934e-18	1.17399e-16
ENSG00000049656	CLPTM1L	0.652809	1.13135e-25	2.71338e-24
ENSG00000138185	ENTPD1	0.651989	1.81205e-40	1.15795e-38
ENSG00000203747	FCGR3A	0.651307	1.40002e-09	8.58633e-09
ENSG00000138821	SLC39A8	0.65129	1.90347e-14	1.89978e-13
ENSG00000146192	FGD2	0.651253	2.38535e-38	1.36001e-36
ENSG00000095303	PTGS1	0.650606	4.09556e-30	1.38283e-28
ENSG00000078401	EDN1	0.650177	8.14753e-15	8.37761e-14
ENSG00000113805	CNTN3	0.649962	1.26702e-13	1.17407e-12
ENSG00000129038	LOXL1	0.64731	1.75772e-19	2.63146e-18
ENSG00000158270	COLEC12	0.646552	8.39692e-25	1.88342e-23
ENSG00000166387	PPFIBP2	0.646508	9.74976e-38	5.28959e-36
ENSG00000137285	TUBB2B	0.646284	4.15493e-15	4.35216e-14
ENSG00000169403	PTAFR	0.645465	2.58378e-34	1.15229e-32
ENSG00000007933	FMO3	0.645436	8.41272e-10	5.30651e-09
ENSG00000284341	AL807752.7	0.644654	1.094e-11	8.46524e-11
ENSG00000005108	THSD7A	0.643477	6.50287e-20	1.00108e-18
ENSG00000180596	H2BC4	0.642983	2.07289e-18	2.83782e-17
ENSG00000126545	CSN1S1	0.641931	0.000200845	0.00060777
ENSG00000116132	PRRX1	0.641332	4.77213e-33	1.91721e-31
ENSG00000075223	SEMA3C	0.640443	2.00933e-19	3.00108e-18
ENSG00000174004	NRROS	0.640017	6.83416e-32	2.60808e-30
ENSG00000196550	FAM72A	0.639027	9.61229e-27	2.50406e-25
ENSG00000065485	PDIA5	0.638493	1.91101e-34	8.60318e-33
ENSG00000070404	FSTL3	0.638386	1.25904e-22	2.34369e-21
ENSG00000197956	S100A6	0.637532	9.97075e-29	3.03797e-27
ENSG00000043462	LCP2	0.637316	4.11766e-27	1.09515e-25
ENSG00000134245	WNT2B	0.637039	1.94034e-13	1.76203e-12
ENSG00000117410	ATP6V0B	0.634692	9.94593e-39	5.75685e-37
ENSG00000167642	SPINT2	0.634209	5.36012e-28	1.54656e-26
ENSG00000213648	SULT1A4	0.633578	6.57574e-20	1.01067e-18
ENSG00000135929	CYP27A1	0.633187	3.62197e-47	3.68841e-45
ENSG00000165704	HPRT1	0.633086	2.41949e-38	1.37536e-36
ENSG00000010610	CD4	0.632355	1.59978e-35	7.6931e-34
ENSG00000160593	JAML	0.63199	3.14837e-13	2.81476e-12
ENSG00000070882	OSBPL3	0.631356	8.2226e-37	4.21857e-35
ENSG00000183160	TMEM119	0.631036	1.30394e-28	3.91656e-27
ENSG00000148834	GSTO1	0.630662	1.29921e-52	1.75467e-50
ENSG00000105383	CD33	0.630488	1.82826e-36	9.18617e-35
ENSG00000170962	PDGFD	0.629801	1.06031e-11	8.22464e-11
ENSG00000172817	CYP7B1	0.628425	1.79733e-13	1.63999e-12
ENSG00000255052	FAM66D	0.628015	3.13428e-20	4.90839e-19
ENSG00000162458	FBLIM1	0.627498	6.80408e-35	3.15256e-33
ENSG00000109861	CTSC	0.627344	1.75172e-33	7.29936e-32
ENSG00000111846	GCNT2	0.627221	2.85896e-24	6.08985e-23
ENSG00000266094	RASSF5	0.627135	5.97237e-20	9.224e-19
ENSG00000158714	SLAMF8	0.625269	6.39779e-34	2.73782e-32
ENSG00000250519	AP002784.1	0.624982	3.84247e-27	1.0277e-25
ENSG00000002933	TMEM176A	0.624877	2.77358e-29	8.90681e-28
ENSG00000183022	TPM3P8	0.624843	5.53809e-65	1.42516e-62
ENSG00000165124	SVEP1	0.624121	4.06363e-18	5.46109e-17
ENSG00000108518	PFN1	0.623734	3.98741e-10	2.61745e-09
ENSG00000197461	PDGFA	0.622286	1.22792e-17	1.58423e-16
ENSG00000131873	CHSY1	0.622022	2.76874e-23	5.41883e-22
ENSG00000172936	MYD88	0.621638	4.58794e-46	4.24117e-44
ENSG00000074410	CA12	0.620488	3.39762e-19	5.00007e-18
ENSG00000105967	TFEC	0.620324	4.83179e-29	1.50101e-27
ENSG00000101134	DOK5	0.620045	1.61285e-18	2.23046e-17
ENSG00000125730	C3	0.61967	1.12351e-37	6.0609e-36
ENSG00000089639	GMIP	0.619478	4.02549e-33	1.62755e-31
ENSG00000066336	SPI1	0.61873	2.91813e-23	5.70534e-22
ENSG00000154978	VOPP1	0.616492	2.41904e-40	1.53552e-38
ENSG00000122863	CHST3	0.615753	3.65061e-22	6.62082e-21
ENSG00000085662	AKR1B1	0.615299	2.81399e-58	5.15257e-56
ENSG00000161381	PLXDC1	0.614456	2.81889e-24	6.01122e-23
ENSG00000104870	FCGRT	0.613408	2.9073e-26	7.32324e-25
ENSG00000159840	ZYX	0.612843	1.65792e-21	2.86494e-20
ENSG00000103381	CPPED1	0.612715	5.14098e-26	1.26649e-24
ENSG00000143344	RGL1	0.611877	8.13375e-30	2.68908e-28
ENSG00000112293	GPLD1	0.6114	9.49745e-11	6.69851e-10
ENSG00000136048	DRAM1	0.611363	4.59792e-42	3.23093e-40
ENSG00000181631	P2RY13	0.611194	1.14821e-14	1.16429e-13
ENSG00000137496	IL18BP	0.610827	7.10047e-31	2.51328e-29
ENSG00000071553	ATP6AP1	0.610046	2.13272e-31	7.8556e-30
ENSG00000130558	OLFM1	0.609156	3.67032e-25	8.50291e-24
ENSG00000147065	MSN	0.608063	5.99777e-29	1.84815e-27
ENSG00000123146	ADGRE5	0.605721	6.15285e-23	1.17639e-21
ENSG00000069482	GAL	0.604631	4.24716e-25	9.76796e-24
ENSG00000171159	C9orf16	0.604123	2.26513e-33	9.37713e-32
ENSG00000172667	ZMAT3	0.603606	4.99336e-15	5.20463e-14
ENSG00000087116	ADAMTS2	0.600636	2.84814e-19	4.21096e-18
ENSG00000138448	ITGAV	0.600541	1.22547e-34	5.5696e-33
ENSG00000183696	UPP1	0.599662	6.15174e-32	2.36185e-30
ENSG00000103066	PLA2G15	0.598566	1.71794e-34	7.7523e-33
ENSG00000223953	C1QTNF5	0.598407	3.89423e-27	1.03863e-25
ENSG00000204516	MICB	0.598355	6.09604e-21	1.01563e-19
ENSG00000101871	MID1	0.598043	1.1304e-17	1.46039e-16
ENSG00000185567	AHNAK2	0.597135	1.45286e-15	1.58458e-14
ENSG00000144136	SLC20A1	0.59572	6.56984e-23	1.2511e-21
ENSG00000107438	PDLIM1	0.595659	1.7859e-39	1.07283e-37
ENSG00000106366	SERPINE1	0.594937	7.38907e-23	1.40289e-21
ENSG00000128228	SDF2L1	0.594556	7.75986e-28	2.21546e-26
ENSG00000147324	MFHAS1	0.59453	5.22531e-33	2.09486e-31
ENSG00000121152	NCAPH	0.594512	3.36012e-27	9.03768e-26
ENSG00000155252	PI4K2A	0.594187	2.50491e-45	2.18812e-43
ENSG00000101335	MYL9	0.593054	1.67972e-15	1.82366e-14
ENSG00000185052	SLC24A3	0.592401	4.20259e-17	5.15842e-16
ENSG00000168615	ADAM9	0.591905	3.01043e-14	2.94744e-13
ENSG00000175352	NRIP3	0.591792	7.16491e-26	1.74032e-24
ENSG00000235505	CASP17P	0.590881	6.45552e-22	1.15321e-20
ENSG00000054277	OPN3	0.590861	8.84933e-24	1.80619e-22
ENSG00000047457	CP	0.590026	5.62031e-11	4.06794e-10
ENSG00000105355	PLIN3	0.589172	5.18551e-38	2.83758e-36
ENSG00000158457	TSPAN33	0.588247	1.68714e-37	8.98216e-36
ENSG00000115652	UXS1	0.588178	1.19735e-24	2.65129e-23
ENSG00000181458	TMEM45A	0.588085	2.06871e-17	2.60717e-16
ENSG00000136250	AOAH	0.587483	1.18904e-28	3.5941e-27
ENSG00000196924	FLNA	0.58688	8.56071e-28	2.43316e-26
ENSG00000158481	CD1C	0.586515	7.67885e-28	2.19562e-26
ENSG00000115641	FHL2	0.586323	1.48257e-16	1.76343e-15
ENSG00000106868	SUSD1	0.586319	1.26232e-21	2.21348e-20
ENSG00000095383	TBC1D2	0.586094	3.09178e-26	7.77765e-25
ENSG00000243449	C4orf48	0.585785	3.36389e-26	8.42876e-25
ENSG00000142197	DOP1B	0.585531	2.22557e-24	4.78887e-23
ENSG00000130513	GDF15	0.58548	1.2498e-25	2.98246e-24
ENSG00000095739	BAMBI	0.584387	1.12174e-17	1.45019e-16
ENSG00000115963	RND3	0.584104	1.44377e-24	3.16747e-23
ENSG00000241484	ARHGAP8	0.583319	1.49956e-27	4.18712e-26
ENSG00000134061	CD180	0.583267	6.66727e-36	3.30638e-34
ENSG00000115107	STEAP3	0.581746	9.20229e-19	1.30775e-17
ENSG00000127334	DYRK2	0.581418	1.52145e-19	2.28494e-18
ENSG00000181381	DDX60L	0.581163	3.13104e-16	3.60922e-15
ENSG00000198832	SELENOM	0.580887	3.38417e-10	2.24e-09
ENSG00000147416	ATP6V1B2	0.579939	2.49289e-40	1.57714e-38
ENSG00000227357	HLA-DRB4	0.579616	0.0220962	0.0416077
ENSG00000168077	SCARA3	0.579551	1.23497e-32	4.89949e-31
ENSG00000084070	SMAP2	0.579411	8.64974e-30	2.84977e-28
ENSG00000181467	RAP2B	0.578983	1.56137e-33	6.52044e-32
ENSG00000261578	AP003119.3	0.577896	7.28402e-11	5.21465e-10
ENSG00000145632	PLK2	0.577091	4.63006e-14	4.4508e-13
ENSG00000145569	OTULINL	0.577014	5.51007e-29	1.70062e-27
ENSG00000078081	LAMP3	0.576896	1.22971e-19	1.85852e-18
ENSG00000170190	SLC16A5	0.576091	9.75196e-33	3.87697e-31
ENSG00000197989	SNHG12	0.575899	2.37354e-20	3.76662e-19
ENSG00000118508	RAB32	0.574403	1.60342e-39	9.81797e-38
ENSG00000162614	NEXN	0.573811	2.52775e-14	2.4928e-13
ENSG00000125089	SH3TC1	0.573634	9.35914e-19	1.32905e-17
ENSG00000164574	GALNT10	0.572355	1.28738e-32	5.09678e-31
ENSG00000042753	AP2S1	0.572352	3.70046e-21	6.22737e-20
ENSG00000109586	GALNT7	0.571956	2.75869e-20	4.35964e-19
ENSG00000137714	FDX1	0.571897	3.51827e-28	1.02288e-26
ENSG00000186340	THBS2	0.571791	1.3622e-16	1.62331e-15
ENSG00000114554	PLXNA1	0.571087	4.0282e-23	7.79562e-22
ENSG00000198211	AC092143.1	0.570573	3.86808e-16	4.42401e-15
ENSG00000163565	IFI16	0.569705	5.03899e-31	1.81052e-29
ENSG00000113552	GNPDA1	0.569606	5.58973e-43	4.12578e-41
ENSG00000184500	PROS1	0.568669	9.93123e-28	2.81429e-26
ENSG00000198879	SFMBT2	0.567749	2.76882e-22	5.06014e-21
ENSG00000130635	COL5A1	0.566734	8.74297e-21	1.43652e-19
ENSG00000173530	TNFRSF10D	0.565579	3.36183e-17	4.1625e-16
ENSG00000084636	COL16A1	0.565102	1.37368e-21	2.40433e-20
ENSG00000129009	ISLR	0.564806	1.94893e-17	2.46111e-16
ENSG00000163399	ATP1A1	0.564506	6.27873e-32	2.40092e-30
ENSG00000117009	KMO	0.563854	9.65336e-25	2.16269e-23
ENSG00000111348	ARHGDIB	0.56299	4.93347e-30	1.64821e-28
ENSG00000106211	HSPB1	0.562845	1.21528e-10	8.46166e-10
ENSG00000108829	LRRC59	0.562835	2.28735e-33	9.4486e-32
ENSG00000163083	INHBB	0.56257	1.10212e-21	1.9415e-20
ENSG00000159720	ATP6V0D1	0.561881	3.56234e-19	5.21828e-18
ENSG00000204054	LINC00963	0.561724	1.2262e-35	5.94161e-34
ENSG00000162783	IER5	0.561683	2.10241e-17	2.64615e-16
ENSG00000248780	ARL4AP2	0.560994	1.97967e-25	4.65993e-24
ENSG00000013297	CLDN11	0.560495	1.9154e-10	1.30361e-09
ENSG00000164128	NPY1R	0.560201	3.18189e-15	3.37001e-14
ENSG00000086300	SNX10	0.559511	1.84227e-07	8.79698e-07
ENSG00000156711	MAPK13	0.559424	4.79588e-22	8.6403e-21
ENSG00000236700	LINC01010	0.55892	2.85841e-32	1.12002e-30
ENSG00000135318	NT5E	0.557884	3.0396e-15	3.22109e-14
ENSG00000196562	SULF2	0.557621	7.52898e-24	1.55167e-22
ENSG00000206208	TAPBP	0.557612	9.93431e-21	1.62385e-19
ENSG00000149428	HYOU1	0.556657	5.3124e-19	7.6814e-18
ENSG00000145649	GZMA	0.556428	1.45651e-09	8.91846e-09
ENSG00000182197	EXT1	0.555918	3.46007e-28	1.00749e-26
ENSG00000164611	PTTG1	0.555552	4.28256e-30	1.43832e-28
ENSG00000091129	NRCAM	0.555461	6.8025e-07	3.02593e-06
ENSG00000135540	NHSL1	0.554934	1.71037e-15	1.8529e-14
ENSG00000070190	DAPP1	0.554742	2.45962e-16	2.87353e-15
ENSG00000149257	SERPINH1	0.554664	3.66058e-09	2.14422e-08
ENSG00000184347	SLIT3	0.554049	2.60383e-31	9.51723e-30
ENSG00000103966	EHD4	0.554013	1.83748e-21	3.15804e-20
ENSG00000128849	CGNL1	0.552072	1.2261e-17	1.58295e-16
ENSG00000196139	AKR1C3	0.551373	2.79686e-18	3.80433e-17
ENSG00000203760	CENPW	0.55044	7.6931e-25	1.72759e-23
ENSG00000133106	EPSTI1	0.549605	9.41405e-13	8.03909e-12
ENSG00000010319	SEMA3G	0.548771	2.0243e-28	6.00447e-27
ENSG00000198715	GLMP	0.548233	3.36048e-32	1.30068e-30
ENSG00000131504	DIAPH1	0.548195	8.4016e-30	2.77282e-28
ENSG00000167553	TUBA1C	0.547938	1.72586e-29	5.63731e-28
ENSG00000173198	CYSLTR1	0.547876	1.8022e-14	1.80248e-13
ENSG00000150867	PIP4K2A	0.547623	1.88841e-27	5.21931e-26
ENSG00000163431	LMOD1	0.547395	2.34042e-13	2.11026e-12
ENSG00000099256	PRTFDC1	0.547149	2.61081e-15	2.78374e-14
ENSG00000178573	MAF	0.547006	1.99633e-25	4.69335e-24
ENSG00000262446	GBA	0.546209	9.34299e-38	5.08339e-36
ENSG00000153721	CNKSR3	0.544702	1.6919e-16	2.00366e-15
ENSG00000183023	SLC8A1	0.54424	1.84878e-18	2.54565e-17
ENSG00000137462	TLR2	0.543524	7.69964e-22	1.36904e-20
ENSG00000142156	COL6A1	0.543496	3.62549e-37	1.89671e-35
ENSG00000143387	CTSK	0.543484	7.67568e-24	1.58019e-22
ENSG00000114013	CD86	0.542634	2.65725e-34	1.17953e-32
ENSG00000109854	HTATIP2	0.542538	1.65998e-18	2.29397e-17
ENSG00000007237	AC005747.1	0.541767	1.63409e-27	4.55608e-26
ENSG00000221926	TRIM16	0.541434	1.62512e-13	1.49e-12
ENSG00000141655	TNFRSF11A	0.540363	6.77735e-28	1.94369e-26
ENSG00000186081	KRT5	0.53996	5.70149e-17	6.95538e-16
ENSG00000253276	CCDC71L	0.539224	5.88987e-22	1.05315e-20
ENSG00000277943	CCL4	0.537985	7.63727e-21	1.26028e-19
ENSG00000119408	NEK6	0.537961	3.29295e-32	1.27714e-30
ENSG00000112242	E2F3	0.53795	2.96504e-17	3.67839e-16
ENSG00000184988	TMEM106A	0.537719	8.3708e-18	1.09482e-16
ENSG00000064601	CTSA	0.537677	5.65483e-41	3.75209e-39
ENSG00000091106	NLRC4	0.537574	1.03738e-22	1.95012e-21
ENSG00000170043	TRAPPC1	0.536707	1.3164e-12	1.11069e-11
ENSG00000110911	SLC11A2	0.536187	1.29085e-25	3.0727e-24
ENSG00000213064	SFT2D2	0.535605	1.83276e-42	1.32202e-40
ENSG00000135919	SERPINE2	0.535569	5.51088e-16	6.2541e-15
ENSG00000125257	ABCC4	0.535178	6.74474e-24	1.39761e-22
ENSG00000100599	AL159141.1	0.534695	1.9121e-37	1.00864e-35
ENSG00000101003	GINS1	0.534083	1.63997e-21	2.8365e-20
ENSG00000141968	VAV1	0.533674	1.90008e-23	3.77302e-22
ENSG00000267898	AC026803.2	0.533628	2.97642e-28	8.71999e-27
ENSG00000182463	TSHZ2	0.532617	4.53306e-20	7.06408e-19
ENSG00000239713	APOBEC3G	0.53252	8.75024e-15	8.96829e-14
ENSG00000284946	AC068831.8	0.532449	8.80719e-19	1.25348e-17
ENSG00000184584	STING1	0.531466	2.52157e-26	6.36846e-25
ENSG00000278291	AL161772.1	0.531067	5.27824e-20	8.18514e-19
ENSG00000164825	DEFB1	0.530981	0.000235091	0.000701917
ENSG00000133195	SLC39A11	0.530942	3.15366e-21	5.3335e-20
ENSG00000143320	CRABP2	0.530261	9.13959e-27	2.39073e-25
ENSG00000115419	GLS	0.530213	8.60176e-23	1.62826e-21
ENSG00000109743	BST1	0.530211	1.51201e-21	2.63432e-20
ENSG00000196072	BLOC1S2	0.52995	1.12046e-33	4.76271e-32
ENSG00000172458	IL17D	0.528442	2.26648e-15	2.43022e-14
ENSG00000075884	ARHGAP15	0.528188	1.412e-20	2.28026e-19
ENSG00000111247	RAD51AP1	0.527993	1.13167e-24	2.52052e-23
ENSG00000170340	B3GNT2	0.527829	4.28162e-27	1.13717e-25
ENSG00000049540	ELN	0.526775	1.26594e-12	1.06953e-11
ENSG00000165617	DACT1	0.52657	8.98039e-16	9.99495e-15
ENSG00000163902	RPN1	0.526377	1.10415e-17	1.42842e-16
ENSG00000162144	CYB561A3	0.525997	8.85307e-28	2.5125e-26
ENSG00000198951	NAGA	0.52483	1.39864e-38	8.07099e-37
ENSG00000121236	TRIM6	0.524749	1.02234e-10	7.18925e-10
ENSG00000236404	VLDLR-AS1	0.524582	1.83756e-05	6.6818e-05
ENSG00000105270	CLIP3	0.524442	3.4367e-19	5.05367e-18
ENSG00000141574	SECTM1	0.524212	3.07961e-19	4.54965e-18
ENSG00000132357	CARD6	0.523961	1.80334e-28	5.39952e-27
ENSG00000129474	AJUBA	0.523782	1.25748e-14	1.27103e-13
ENSG00000051128	HOMER3	0.52341	6.54831e-28	1.88084e-26
ENSG00000119280	C1orf198	0.523344	4.77064e-13	4.20006e-12
ENSG00000141429	GALNT1	0.522977	2.08998e-12	1.72891e-11
ENSG00000117154	IGSF21	0.522391	1.83422e-27	5.0769e-26
ENSG00000203812	H2AC18	0.522332	5.00672e-11	3.64044e-10
ENSG00000135828	RNASEL	0.522327	3.77237e-15	3.9733e-14
ENSG00000141540	TTYH2	0.522314	1.88852e-31	7.01034e-30
ENSG00000249437	NAIP	0.521861	1.63075e-14	1.63444e-13
ENSG00000184922	FMNL1	0.52186	1.14648e-26	2.9704e-25
ENSG00000023330	ALAS1	0.52179	2.2035e-28	6.51573e-27
ENSG00000115165	CYTIP	0.521293	1.39941e-07	6.77055e-07
ENSG00000115525	ST3GAL5	0.521211	4.14588e-25	9.54656e-24
ENSG00000124762	CDKN1A	0.520923	1.01717e-17	1.31858e-16
ENSG00000151327	FAM177A1	0.520716	2.58352e-23	5.08769e-22
ENSG00000146232	NFKBIE	0.520643	9.35719e-27	2.44095e-25
ENSG00000163154	TNFAIP8L2	0.519902	2.00848e-23	3.97583e-22
ENSG00000130300	PLVAP	0.519492	4.52235e-12	3.63219e-11
ENSG00000170385	SLC30A1	0.519013	2.53259e-27	6.92702e-26
ENSG00000089094	KDM2B	0.518301	2.33999e-30	8.02891e-29
ENSG00000259399	TGIF2-RAB5IF	0.517181	4.38176e-26	1.09074e-24
ENSG00000106976	DNM1	0.517015	4.76749e-18	6.34444e-17
ENSG00000064692	SNCAIP	0.516558	7.36118e-28	2.10795e-26
ENSG00000196950	SLC39A10	0.514319	2.71586e-23	5.32628e-22
ENSG00000137502	RAB30	0.513926	3.24316e-15	3.42917e-14
ENSG00000079691	CARMIL1	0.513699	1.72997e-21	2.98403e-20
ENSG00000107551	RASSF4	0.513536	3.85447e-16	4.4111e-15
ENSG00000142552	RCN3	0.513434	1.34652e-18	1.86894e-17
ENSG00000197746	PSAP	0.513433	3.67519e-74	1.79453e-71
ENSG00000092871	RFFL	0.513332	6.53842e-23	1.24761e-21
ENSG00000088756	ARHGAP28	0.513001	7.84365e-18	1.02799e-16
ENSG00000157404	KIT	0.512766	1.28606e-15	1.40911e-14
ENSG00000148158	SNX30	0.512672	5.51319e-22	9.88584e-21
ENSG00000162704	ARPC5	0.512281	5.90159e-47	5.85334e-45
ENSG00000128815	WDFY4	0.51187	1.76952e-29	5.77004e-28
ENSG00000240583	AQP1	0.511505	3.21468e-15	3.40096e-14
ENSG00000162894	FCMR	0.510745	1.70013e-17	2.16704e-16
ENSG00000104689	TNFRSF10A	0.510644	5.00474e-15	5.21364e-14
ENSG00000211455	STK38L	0.510608	3.33576e-23	6.49519e-22
ENSG00000134574	DDB2	0.50927	3.72614e-29	1.17673e-27
ENSG00000111670	GNPTAB	0.509178	8.25329e-21	1.3584e-19
ENSG00000228526	MIR34AHG	0.509155	6.22965e-27	1.64309e-25
ENSG00000173457	PPP1R14B	0.50913	6.12124e-29	1.88315e-27
ENSG00000099998	GGT5	0.509083	2.47612e-25	5.79272e-24
ENSG00000065911	MTHFD2	0.508874	9.75748e-12	7.59345e-11
ENSG00000160216	AGPAT3	0.508767	7.33227e-26	1.77871e-24
ENSG00000258610	AF111169.1	0.50864	5.8707e-18	7.75282e-17
ENSG00000213694	S1PR3	0.508453	1.73035e-13	1.58267e-12
ENSG00000047648	ARHGAP6	0.508262	6.4333e-17	7.81808e-16
ENSG00000131480	AOC2	0.506832	2.72938e-18	3.7152e-17
ENSG00000234975	FTH1P2	0.506679	1.65867e-39	1.00273e-37
ENSG00000137501	SYTL2	0.505407	3.374e-15	3.56356e-14
ENSG00000135052	GOLM1	0.504891	9.65965e-26	2.32552e-24
ENSG00000182013	PNMA8A	0.504736	8.37791e-07	3.68795e-06
ENSG00000241644	INMT	0.504281	2.20911e-12	1.82192e-11
ENSG00000108950	FAM20A	0.504095	5.83034e-23	1.11697e-21
ENSG00000117600	PLPPR4	0.503695	1.93857e-13	1.76127e-12
ENSG00000155254	MARVELD1	0.503237	1.19609e-34	5.44906e-33
ENSG00000213316	LTC4S	0.503194	1.53724e-23	3.07173e-22
ENSG00000180448	AC004151.1	0.502825	7.45146e-17	9.00369e-16
ENSG00000183570	PCBP3	0.502645	9.73283e-24	1.97593e-22
ENSG00000196754	S100A2	0.502381	9.7618e-25	2.18442e-23
ENSG00000134769	DTNA	0.502252	2.78221e-15	2.96152e-14
ENSG00000101439	CST3	0.501929	1.76322e-18	2.43489e-17
ENSG00000185561	TLCD2	0.501902	7.92405e-14	7.49989e-13
ENSG00000141736	ERBB2	0.500695	2.45516e-26	6.20898e-25
ENSG00000164136	IL15	0.500388	8.52219e-18	1.11232e-16
ENSG00000006042	TMEM98	0.499983	6.61386e-25	1.49227e-23
ENSG00000166900	STX3	0.49945	5.08602e-25	1.15853e-23
ENSG00000074800	ENO1	0.499389	1.82952e-28	5.46074e-27
ENSG00000160789	LMNA	0.499323	9.28948e-24	1.89197e-22
ENSG00000197451	HNRNPAB	0.49932	1.47718e-26	3.79622e-25
ENSG00000122679	RAMP3	0.499185	2.9643e-13	2.65269e-12
ENSG00000125249	RAP2A	0.498462	4.24515e-30	1.42828e-28
ENSG00000115318	LOXL3	0.498433	1.72394e-27	4.78556e-26
ENSG00000226248	CLIC1	0.497743	1.78264e-38	1.0225e-36
ENSG00000261771	DNAAF4-CCPG1	0.497285	3.09234e-28	9.04568e-27
ENSG00000123416	TUBA1B	0.497063	2.03863e-29	6.60232e-28
ENSG00000101224	CDC25B	0.496409	4.68606e-22	8.45045e-21
ENSG00000150403	TMCO3	0.4954	7.36162e-21	1.2169e-19
ENSG00000257950	P2RX5-TAX1BP3	0.495226	2.01682e-34	9.05811e-33
ENSG00000006576	PHTF2	0.495123	6.14918e-21	1.02359e-19
ENSG00000232533	AC093673.1	0.495003	1.66324e-24	3.62807e-23
ENSG00000100181	TPTEP1	0.494462	9.49493e-14	8.91138e-13
ENSG00000236443	PSMB8	0.494092	3.22639e-23	6.29509e-22
ENSG00000163755	HPS3	0.493696	5.25376e-24	1.09942e-22
ENSG00000144837	PLA1A	0.493305	4.13525e-18	5.5459e-17
ENSG00000115828	QPCT	0.492677	6.34311e-10	4.05974e-09
ENSG00000111252	SH2B3	0.491837	3.54508e-29	1.12515e-27
ENSG00000103496	STX4	0.491314	2.17696e-27	6.00809e-26
ENSG00000172927	MYEOV	0.491066	1.38411e-06	5.93238e-06
ENSG00000180773	SLC36A4	0.490417	7.75802e-21	1.2791e-19
ENSG00000101294	HM13	0.490146	5.31795e-15	5.51578e-14
ENSG00000275031	METRNL	0.49012	3.31071e-19	4.87594e-18
ENSG00000121064	SCPEP1	0.489655	1.91786e-16	2.25722e-15
ENSG00000114770	ABCC5	0.489021	1.5034e-26	3.8532e-25
ENSG00000160712	IL6R	0.488568	4.36398e-23	8.41979e-22
ENSG00000064961	HMG20B	0.487634	1.22807e-15	1.34946e-14
ENSG00000117228	GBP1	0.486772	1.52521e-09	9.31513e-09
ENSG00000112893	MAN2A1	0.486366	5.20089e-25	1.18187e-23
ENSG00000150961	SEC24D	0.485812	8.6578e-16	9.6585e-15
ENSG00000251432	LINC02615	0.485728	1.08834e-13	1.01644e-12
ENSG00000164308	ERAP2	0.485543	0.00363816	0.00838658
ENSG00000136830	NIBAN2	0.485512	6.10898e-31	2.18672e-29
ENSG00000157240	FZD1	0.485391	6.5476e-23	1.24811e-21
ENSG00000163435	ELF3	0.485281	1.3604e-18	1.88682e-17
ENSG00000108669	CYTH1	0.48514	4.83633e-25	1.1043e-23
ENSG00000119771	KLHL29	0.484858	1.3719e-10	9.47935e-10
ENSG00000102445	RUBCNL	0.484496	1.27586e-16	1.52136e-15
ENSG00000118762	PKD2	0.484298	1.11786e-21	1.96742e-20
ENSG00000011638	TMEM159	0.484275	1.0068e-12	8.57443e-12
ENSG00000263231	AC217785.3	0.483772	2.16507e-33	9.00204e-32
ENSG00000287778	AC006230.1	0.48357	1.103e-14	1.12143e-13
ENSG00000074590	NUAK1	0.483523	2.49853e-17	3.12612e-16
ENSG00000138119	MYOF	0.483402	3.21334e-22	5.86126e-21
ENSG00000163520	FBLN2	0.483132	7.03713e-16	7.9201e-15
ENSG00000079931	MOXD1	0.482818	3.34322e-22	6.08652e-21
ENSG00000106268	NUDT1	0.482744	7.86328e-23	1.49144e-21
ENSG00000085265	FCN1	0.482425	9.99264e-09	5.55111e-08
ENSG00000124357	NAGK	0.482346	2.94874e-33	1.20759e-31
ENSG00000227051	C14orf132	0.482088	2.83421e-16	3.28696e-15
ENSG00000274334	VASN	0.481902	2.60122e-20	4.11421e-19
ENSG00000151929	BAG3	0.481341	1.69124e-20	2.71553e-19
ENSG00000132429	POPDC3	0.481118	1.43692e-10	9.9035e-10
ENSG00000189056	RELN	0.480928	9.70383e-18	1.2605e-16
ENSG00000174697	LEP	0.480918	4.06834e-14	3.92867e-13
ENSG00000155660	PDIA4	0.480655	8.54642e-16	9.54542e-15
ENSG00000168405	CMAHP	0.480367	1.32791e-13	1.22694e-12
ENSG00000171385	KCND3	0.479967	2.8826e-17	3.58077e-16
ENSG00000089091	DZANK1	0.479336	5.96146e-12	4.72623e-11
ENSG00000070526	ST6GALNAC1	0.479161	5.43598e-13	4.75505e-12
ENSG00000197694	SPTAN1	0.478574	7.73436e-16	8.67405e-15
ENSG00000103489	XYLT1	0.478137	1.48243e-15	1.61591e-14
ENSG00000278174	NSF	0.478123	8.82547e-36	4.34272e-34
ENSG00000196405	EVL	0.477962	7.43263e-22	1.32528e-20
ENSG00000149418	ST14	0.47796	4.93635e-17	6.0297e-16
ENSG00000048392	RRM2B	0.477863	8.97604e-22	1.58858e-20
ENSG00000147872	PLIN2	0.477633	8.4799e-22	1.50356e-20
ENSG00000115935	WIPF1	0.477322	5.70411e-20	8.81683e-19
ENSG00000215788	TNFRSF25	0.477293	4.20925e-10	2.75358e-09
ENSG00000242371	IGKV1-39	0.476916	4.75052e-09	2.74051e-08
ENSG00000001036	FUCA2	0.476805	4.43138e-34	1.92225e-32
ENSG00000273038	AL365203.2	0.475322	1.98155e-15	2.13794e-14
ENSG00000042062	RIPOR3	0.475035	7.54516e-11	5.38742e-10
ENSG00000138600	SPPL2A	0.474358	2.15814e-26	5.47235e-25
ENSG00000244038	DDOST	0.474137	8.06974e-12	6.33182e-11
ENSG00000134575	ACP2	0.473681	1.31191e-34	5.94827e-33
ENSG00000134955	SLC37A2	0.473603	1.01438e-18	1.433e-17
ENSG00000167380	ZNF226	0.47346	7.35476e-17	8.89814e-16
ENSG00000112394	SLC16A10	0.473211	1.39635e-15	1.5247e-14
ENSG00000119314	PTBP3	0.472414	1.45574e-21	2.53862e-20
ENSG00000135069	PSAT1	0.471008	2.37885e-08	1.26643e-07
ENSG00000117450	PRDX1	0.470702	8.50167e-14	8.02664e-13
ENSG00000275079	LPCAT1	0.469685	6.97412e-23	1.32676e-21
ENSG00000122862	SRGN	0.469539	1.58133e-21	2.74256e-20
ENSG00000089820	ARHGAP4	0.469416	9.66488e-22	1.70731e-20
ENSG00000168546	GFRA2	0.469342	5.16119e-26	1.26982e-24
ENSG00000147459	DOCK5	0.468904	1.04846e-09	6.52478e-09
ENSG00000197548	ATG7	0.468372	5.09951e-23	9.81901e-22
ENSG00000114346	ECT2	0.467936	3.19295e-15	3.37984e-14
ENSG00000276345	AC004556.3	0.467629	1.91865e-11	1.44529e-10
ENSG00000164111	ANXA5	0.467512	4.25723e-31	1.53834e-29
ENSG00000224596	ZMIZ1-AS1	0.467511	2.00102e-22	3.68525e-21
ENSG00000242265	PEG10	0.467158	9.89446e-07	4.31365e-06
ENSG00000161013	MGAT4B	0.46712	2.02686e-13	1.8371e-12
ENSG00000228536	LYPLAL1-AS1	0.466816	6.05303e-13	5.27301e-12
ENSG00000059378	PARP12	0.466621	1.90887e-14	1.90417e-13
ENSG00000104687	GSR	0.466027	3.00379e-20	4.71957e-19
ENSG00000144218	AFF3	0.465906	1.01793e-06	4.42869e-06
ENSG00000007080	CCDC124	0.46583	4.82049e-13	4.24198e-12
ENSG00000066697	MSANTD3	0.465788	1.86912e-24	4.04474e-23
ENSG00000010932	FMO1	0.465606	9.26764e-11	6.54856e-10
ENSG00000165434	PGM2L1	0.465579	4.01723e-19	5.85758e-18
ENSG00000185022	MAFF	0.465577	2.62288e-09	1.56152e-08
ENSG00000162591	MEGF6	0.464641	1.00289e-13	9.38944e-13
ENSG00000154429	CCSAP	0.464625	8.70929e-18	1.13597e-16
ENSG00000197045	GMFB	0.464439	6.83849e-27	1.80118e-25
ENSG00000116679	IVNS1ABP	0.464326	4.94383e-16	5.62398e-15
ENSG00000102007	PLP2	0.464298	2.45094e-17	3.0706e-16
ENSG00000284079	MIR4775	0.464193	6.54782e-17	7.94205e-16
ENSG00000157637	SLC38A10	0.463861	1.31669e-24	2.8987e-23
ENSG00000090674	MCOLN1	0.463766	7.3421e-20	1.12573e-18
ENSG00000166147	FBN1	0.463045	4.12301e-26	1.02902e-24
ENSG00000204262	COL5A2	0.462838	8.47025e-21	1.39291e-19
ENSG00000110583	NAA40	0.462508	4.28482e-15	4.48328e-14
ENSG00000076641	PAG1	0.462147	4.46075e-12	3.58876e-11
ENSG00000106624	AEBP1	0.461761	7.57075e-16	8.49556e-15
ENSG00000069399	BCL3	0.461745	2.49658e-17	3.12573e-16
ENSG00000156471	PTDSS1	0.461693	1.54346e-33	6.45981e-32
ENSG00000175793	SFN	0.461177	3.92048e-25	9.0604e-24
ENSG00000149483	TMEM138	0.460992	4.20125e-22	7.59777e-21
ENSG00000156966	B3GNT7	0.460292	1.76506e-23	3.50857e-22
ENSG00000134057	CCNB1	0.460275	2.93328e-12	2.39325e-11
ENSG00000105499	PLA2G4C	0.459828	8.55477e-09	4.79707e-08
ENSG00000110628	SLC22A18	0.459761	1.03559e-25	2.48684e-24
ENSG00000175054	ATR	0.459666	3.07785e-14	3.0088e-13
ENSG00000167460	TPM4	0.459294	5.12688e-10	3.31515e-09
ENSG00000136295	TTYH3	0.458311	5.7805e-26	1.41853e-24
ENSG00000080986	NDC80	0.457768	2.56248e-16	2.98637e-15
ENSG00000097021	ACOT7	0.457546	8.45035e-20	1.28633e-18
ENSG00000124126	PREX1	0.457464	3.10881e-20	4.87429e-19
ENSG00000143507	DUSP10	0.45727	6.67217e-12	5.26339e-11
ENSG00000131323	TRAF3	0.457227	1.40446e-25	3.33896e-24
ENSG00000106852	LHX6	0.457132	7.70682e-11	5.49667e-10
ENSG00000137767	SQOR	0.457035	1.31346e-31	4.94314e-30
ENSG00000109472	CPE	0.456817	1.5901e-11	1.20831e-10
ENSG00000197780	TAF13	0.456678	3.56956e-13	3.17344e-12
ENSG00000233276	GPX1	0.456513	6.5855e-12	5.19932e-11
ENSG00000135677	GNS	0.456413	1.21267e-25	2.90111e-24
ENSG00000176273	SLC35G1	0.45641	2.51345e-16	2.93282e-15
ENSG00000110218	PANX1	0.45622	3.00965e-16	3.47983e-15
ENSG00000028137	TNFRSF1B	0.455671	3.84351e-23	7.44578e-22
ENSG00000284128	AP000356.3	0.455515	1.58563e-18	2.19442e-17
ENSG00000148926	ADM	0.455405	1.59295e-13	1.4612e-12
ENSG00000100949	RABGGTA	0.45522	4.56334e-18	6.08968e-17
ENSG00000106789	CORO2A	0.455153	3.0209e-20	4.74254e-19
ENSG00000168994	PXDC1	0.455132	1.57327e-21	2.73107e-20
ENSG00000187608	ISG15	0.454991	1.14988e-07	5.63636e-07
ENSG00000011422	PLAUR	0.454954	9.13862e-18	1.18871e-16
ENSG00000156011	PSD3	0.454913	1.0237e-18	1.44402e-17
ENSG00000106400	ZNHIT1	0.454841	2.52211e-14	2.48982e-13
ENSG00000154175	ABI3BP	0.454574	1.69188e-13	1.54896e-12
ENSG00000134285	FKBP11	0.454431	6.41345e-19	9.19663e-18
ENSG00000041353	RAB27B	0.454236	2.82198e-09	1.67307e-08
ENSG00000141401	IMPA2	0.454081	4.73396e-14	4.54838e-13
ENSG00000172037	LAMB2	0.453914	7.17586e-15	7.39048e-14
ENSG00000118276	B4GALT6	0.453876	4.56315e-05	0.000155199
ENSG00000112773	TENT5A	0.453708	6.96276e-25	1.56913e-23
ENSG00000197142	ACSL5	0.45238	7.48768e-27	1.96944e-25
ENSG00000115762	PLEKHB2	0.452332	3.55728e-22	6.45771e-21
ENSG00000083857	FAT1	0.452311	1.39008e-17	1.78258e-16
ENSG00000183943	PRKX	0.452002	6.7383e-20	1.03482e-18
ENSG00000285505	AC010616.1	0.451992	9.06232e-10	5.68237e-09
ENSG00000120594	PLXDC2	0.451902	5.32964e-18	7.06772e-17
ENSG00000227315	NEU1	0.450527	7.16741e-19	1.02469e-17
ENSG00000181634	TNFSF15	0.450525	1.13086e-18	1.58696e-17
ENSG00000140836	ZFHX3	0.450377	1.64708e-17	2.10365e-16
ENSG00000113648	MACROH2A1	0.449774	9.06649e-51	1.13588e-48
ENSG00000116824	CD2	0.449324	2.95131e-07	1.37446e-06
ENSG00000166002	SMCO4	0.449139	3.11584e-14	3.04282e-13
ENSG00000072682	P4HA2	0.448818	2.63029e-18	3.58545e-17
ENSG00000121005	CRISPLD1	0.448801	5.44466e-09	3.11266e-08
ENSG00000155850	SLC26A2	0.448708	8.01511e-17	9.64802e-16
ENSG00000115648	MLPH	0.448497	6.54601e-16	7.39358e-15
ENSG00000197555	SIPA1L1	0.448433	8.07231e-27	2.11737e-25
ENSG00000178695	KCTD12	0.44778	2.01558e-29	6.53879e-28
ENSG00000255248	MIR100HG	0.447743	6.31505e-07	2.81831e-06
ENSG00000144802	NFKBIZ	0.44772	4.61847e-10	3.00579e-09
ENSG00000168056	LTBP3	0.447335	1.61332e-11	1.22449e-10
ENSG00000137393	RNF144B	0.446993	1.65354e-17	2.11048e-16
ENSG00000102034	ELF4	0.446929	8.14862e-20	1.24338e-18
ENSG00000246695	RASSF8-AS1	0.446691	2.88593e-15	3.06507e-14
ENSG00000077238	IL4R	0.446633	4.71117e-26	1.16969e-24
ENSG00000260257	AL035071.1	0.445904	1.65391e-20	2.66008e-19
ENSG00000165646	SLC18A2	0.445625	5.12117e-15	5.3291e-14
ENSG00000181523	SGSH	0.445392	4.20024e-35	1.96524e-33
ENSG00000139329	LUM	0.445297	3.69914e-20	5.77873e-19
ENSG00000134533	RERG	0.445291	1.68458e-09	1.02262e-08
ENSG00000205060	SLC35B4	0.444206	9.39429e-19	1.33305e-17
ENSG00000282657	IGHM	0.444129	2.7309e-06	1.12662e-05
ENSG00000157456	CCNB2	0.443964	7.85907e-18	1.0293e-16
ENSG00000197860	SGTB	0.443675	2.15822e-15	2.31871e-14
ENSG00000100526	CDKN3	0.443062	9.7238e-17	1.16679e-15
ENSG00000130208	APOC1	0.442363	1.05359e-14	1.07177e-13
ENSG00000271605	MILR1	0.442132	1.4956e-20	2.41158e-19
ENSG00000077549	CAPZB	0.441416	2.9127e-34	1.28992e-32
ENSG00000175538	KCNE3	0.441222	1.43594e-06	6.1476e-06
ENSG00000067057	PFKP	0.441205	2.09386e-23	4.14054e-22
ENSG00000153707	PTPRD	0.441157	1.0936e-09	6.78574e-09
ENSG00000232143	GNL1	0.441126	1.41297e-20	2.28026e-19
ENSG00000133083	DCLK1	0.440844	4.76865e-10	3.09929e-09
ENSG00000106546	AHR	0.440675	1.12223e-18	1.576e-17
ENSG00000126882	FAM78A	0.440302	2.02999e-15	2.18772e-14
ENSG00000177469	CAVIN1	0.440008	2.52538e-12	2.07377e-11
ENSG00000117632	STMN1	0.439914	1.16124e-24	2.57733e-23
ENSG00000156970	BUB1B	0.439845	4.02977e-17	4.95409e-16
ENSG00000196730	DAPK1	0.439828	5.91287e-16	6.69434e-15
ENSG00000188483	IER5L	0.439371	1.28272e-23	2.57939e-22
ENSG00000136731	UGGT1	0.439146	2.49077e-22	4.56074e-21
ENSG00000164402	SEPTIN8	0.439027	8.79796e-23	1.6621e-21
ENSG00000137033	IL33	0.438767	5.42156e-12	4.30896e-11
ENSG00000160213	CSTB	0.438762	1.27954e-24	2.82016e-23
ENSG00000272945	AL356299.3	0.438572	1.76979e-26	4.4996e-25
ENSG00000128595	CALU	0.43857	4.88721e-20	7.59111e-19
ENSG00000158473	CD1D	0.438435	6.86523e-12	5.4112e-11
ENSG00000143867	OSR1	0.438343	2.49642e-13	2.24666e-12
ENSG00000155393	HEATR3	0.438042	3.38915e-17	4.19088e-16
ENSG00000198743	SLC5A3	0.437816	1.62396e-14	1.62849e-13
ENSG00000089472	HEPH	0.437738	1.22843e-10	8.54131e-10
ENSG00000209582	SNORA48	0.437627	6.99682e-13	6.04813e-12
ENSG00000158445	KCNB1	0.437465	5.50205e-10	3.54331e-09
ENSG00000166311	SMPD1	0.437264	1.50386e-30	5.24505e-29
ENSG00000119514	GALNT12	0.436942	8.59539e-11	6.0939e-10
ENSG00000186265	BTLA	0.436812	6.62023e-21	1.09816e-19
ENSG00000038002	AGA	0.436135	7.24094e-18	9.5096e-17
ENSG00000284194	SCO2	0.436058	2.09483e-17	2.63835e-16
ENSG00000087253	LPCAT2	0.435898	6.6135e-14	6.30334e-13
ENSG00000152078	TLCD4	0.435188	5.1293e-15	5.33173e-14
ENSG00000123384	LRP1	0.434942	1.6221e-09	9.88467e-09
ENSG00000177301	KCNA2	0.434776	6.4963e-08	3.28489e-07
ENSG00000170370	EMX2	0.4346	1.94732e-11	1.4663e-10
ENSG00000039560	RAI14	0.434129	1.05546e-15	1.16652e-14
ENSG00000168542	COL3A1	0.434084	2.01261e-25	4.7258e-24
ENSG00000114999	TTL	0.434012	1.66913e-20	2.68231e-19
ENSG00000278032	LY6E	0.433645	1.52174e-09	9.29989e-09
ENSG00000160284	SPATC1L	0.433502	9.96355e-10	6.21474e-09
ENSG00000171155	C1GALT1C1	0.433354	1.59463e-24	3.4824e-23
ENSG00000112096	SOD2	0.433287	1.27918e-20	2.07491e-19
ENSG00000118655	DCLRE1B	0.432731	1.76791e-17	2.24293e-16
ENSG00000080845	DLGAP4	0.432513	1.19442e-22	2.23431e-21
ENSG00000168918	INPP5D	0.432211	1.12055e-20	1.82537e-19
ENSG00000174442	ZWILCH	0.431452	2.79506e-20	4.40981e-19
ENSG00000120280	CXorf21	0.430777	2.05393e-18	2.81388e-17
ENSG00000213080	AL354714.2	0.430771	4.35959e-13	3.84707e-12
ENSG00000110057	UNC93B1	0.430509	3.97353e-15	4.17133e-14
ENSG00000278154	LAIR1	0.430313	6.08716e-14	5.8075e-13
ENSG00000062716	VMP1	0.429697	3.13665e-27	8.48456e-26
ENSG00000196639	HRH1	0.429542	1.03689e-17	1.34324e-16
ENSG00000109814	UGDH	0.429474	9.30619e-14	8.75149e-13
ENSG00000273544	SNORA44	0.429468	2.80515e-14	2.75495e-13
ENSG00000229116	AL137026.1	0.428801	3.85995e-24	8.15815e-23
ENSG00000144909	OSBPL11	0.428509	7.23461e-18	9.50784e-17
ENSG00000150636	CCDC102B	0.427989	1.72973e-10	1.18359e-09
ENSG00000186594	MIR22HG	0.427541	1.10214e-10	7.71906e-10
ENSG00000013288	MAN2B2	0.427164	1.36097e-20	2.20008e-19
ENSG00000166780	BMERB1	0.427056	1.06105e-21	1.87089e-20
ENSG00000184575	XPOT	0.427014	5.5845e-19	8.05649e-18
ENSG00000196975	ANXA4	0.426944	2.71372e-23	5.32628e-22
ENSG00000106105	GARS1	0.426919	5.04611e-27	1.33648e-25
ENSG00000122861	PLAU	0.426737	1.00567e-17	1.30545e-16
ENSG00000070081	NUCB2	0.426211	8.15368e-16	9.11747e-15
ENSG00000259953	AL138756.1	0.426172	1.21206e-11	9.32954e-11
ENSG00000112343	TRIM38	0.426003	3.88513e-29	1.22491e-27
ENSG00000171101	SIGLEC17P	0.425294	3.83722e-18	5.16776e-17
ENSG00000151694	ADAM17	0.425058	7.59135e-22	1.35105e-20
ENSG00000169919	GUSB	0.424966	1.40053e-21	2.44681e-20
ENSG00000152953	STK32B	0.424754	1.59634e-19	2.39551e-18
ENSG00000139725	RHOF	0.424564	1.14746e-18	1.60906e-17
ENSG00000167772	ANGPTL4	0.424323	3.12976e-12	2.54484e-11
ENSG00000283791	MIR612	0.4242	2.03445e-07	9.65173e-07
ENSG00000276230	RNH1	0.423911	2.02016e-22	3.71691e-21
ENSG00000134779	TPGS2	0.423568	2.64191e-14	2.60134e-13
ENSG00000106829	TLE4	0.423076	9.07125e-15	9.27733e-14
ENSG00000161203	AP2M1	0.422029	1.3563e-22	2.52227e-21
ENSG00000155366	RHOC	0.42198	1.83322e-13	1.67034e-12
ENSG00000262179	MYMX	0.421495	9.52796e-09	5.3084e-08
ENSG00000150764	DIXDC1	0.421039	1.22354e-18	1.70695e-17
ENSG00000169826	CSGALNACT2	0.420607	3.82687e-18	5.15747e-17
ENSG00000163466	ARPC2	0.420402	1.29013e-25	3.0727e-24
ENSG00000106636	YKT6	0.420122	4.78797e-17	5.85973e-16
ENSG00000132840	BHMT2	0.420015	1.96796e-12	1.63293e-11
ENSG00000154237	LRRK1	0.420011	5.87296e-25	1.32983e-23
ENSG00000243317	STMP1	0.419934	5.87443e-22	1.05138e-20
ENSG00000204397	CARD16	0.419832	2.25573e-09	1.35124e-08
ENSG00000166794	PPIB	0.419758	1.05332e-06	4.57223e-06
ENSG00000065717	TLE2	0.418801	3.90299e-12	3.15202e-11
ENSG00000053371	AKR7A2	0.418783	9.02248e-09	5.04744e-08
ENSG00000115129	TP53I3	0.418498	9.18531e-14	8.64636e-13
ENSG00000187210	GCNT1	0.418067	2.86259e-20	4.51261e-19
ENSG00000173083	HPSE	0.417811	1.0553e-15	1.16652e-14
ENSG00000105639	JAK3	0.417731	1.66186e-09	1.01108e-08
ENSG00000278220	CLN8	0.417584	1.91139e-18	2.62806e-17
ENSG00000275131	AC241952.2	0.417544	3.91752e-18	5.26846e-17
ENSG00000168264	IRF2BP2	0.416982	1.99047e-12	1.6509e-11
ENSG00000139192	TAPBPL	0.416857	6.90353e-17	8.36285e-16
ENSG00000121797	CCRL2	0.416407	1.86588e-12	1.55229e-11
ENSG00000013275	PSMC4	0.415789	4.75588e-24	9.98525e-23
ENSG00000120694	HSPH1	0.415161	1.42845e-10	9.84864e-10
ENSG00000156535	CD109	0.414275	3.91657e-17	4.82115e-16
ENSG00000171700	RGS19	0.414196	3.35143e-22	6.09563e-21
ENSG00000281103	TRG-AS1	0.414061	5.85891e-11	4.2326e-10
ENSG00000184840	TMED9	0.413658	8.5041e-26	2.05512e-24
ENSG00000123684	LPGAT1	0.413557	8.19277e-12	6.42566e-11
ENSG00000106665	CLIP2	0.412853	2.0697e-13	1.87504e-12
ENSG00000054983	GALC	0.412728	6.89925e-19	9.87096e-18
ENSG00000064652	SNX24	0.412694	1.7561e-24	3.80881e-23
ENSG00000134317	GRHL1	0.412477	7.67593e-07	3.39621e-06
ENSG00000213614	HEXA	0.411972	8.83946e-33	3.52154e-31
ENSG00000168329	CX3CR1	0.411932	0.000140042	0.000437256
ENSG00000198121	LPAR1	0.411919	4.75358e-13	4.18698e-12
ENSG00000155189	AGPAT5	0.411586	1.76665e-18	2.43785e-17
ENSG00000163430	FSTL1	0.411039	1.17025e-34	5.34414e-33
ENSG00000138172	CALHM2	0.411004	1.75468e-27	4.86381e-26
ENSG00000117280	RAB29	0.410814	1.32629e-13	1.22605e-12
ENSG00000130816	DNMT1	0.410197	1.5828e-23	3.15946e-22
ENSG00000099725	PRKY	0.41007	4.15833e-18	5.57264e-17
ENSG00000128604	IRF5	0.409043	4.70612e-19	6.84112e-18
ENSG00000136868	SLC31A1	0.408831	3.53067e-21	5.95523e-20
ENSG00000152217	SETBP1	0.408338	1.10867e-11	8.56832e-11
ENSG00000182544	MFSD5	0.408298	5.83036e-24	1.21474e-22
ENSG00000108439	PNPO	0.408223	1.24228e-17	1.60166e-16
ENSG00000168246	UBTD2	0.408209	2.45814e-28	7.22383e-27
ENSG00000143891	GALM	0.408041	2.80464e-18	3.81219e-17
ENSG00000115380	EFEMP1	0.408021	1.33731e-23	2.6835e-22
ENSG00000135842	NIBAN1	0.407983	1.51264e-14	1.52007e-13
ENSG00000101236	RNF24	0.407615	1.18918e-13	1.1052e-12
ENSG00000152558	TMEM123	0.407556	6.84914e-21	1.13514e-19
ENSG00000166130	IKBIP	0.407464	1.17741e-10	8.21598e-10
ENSG00000087245	MMP2	0.407005	3.56463e-16	4.0917e-15
ENSG00000115970	THADA	0.406927	2.43884e-18	3.33162e-17
ENSG00000271503	CCL5	0.406692	1.49031e-05	5.49786e-05
ENSG00000118705	RPN2	0.406355	1.2831e-28	3.86615e-27
ENSG00000236263	AC234582.2	0.406344	9.19866e-27	2.40288e-25
ENSG00000100297	MCM5	0.406217	2.08691e-20	3.32284e-19
ENSG00000187837	H1-2	0.406078	1.43417e-07	6.93348e-07
ENSG00000172201	ID4	0.404971	4.80739e-05	0.000162895
ENSG00000107819	SFXN3	0.404576	1.15133e-22	2.15794e-21
ENSG00000142583	SLC2A5	0.404374	0.000547424	0.00151719
ENSG00000117724	CENPF	0.40396	9.00749e-19	1.28103e-17
ENSG00000177697	CD151	0.40381	2.82882e-11	2.10674e-10
ENSG00000053372	MRTO4	0.403681	5.63704e-24	1.17704e-22
ENSG00000167779	IGFBP6	0.403188	2.40757e-07	1.13372e-06
ENSG00000167004	PDIA3	0.402753	6.6239e-16	7.47268e-15
ENSG00000161800	RACGAP1	0.402717	1.40925e-12	1.18483e-11
ENSG00000135823	STX6	0.402624	7.61543e-17	9.19015e-16
ENSG00000164109	MAD2L1	0.402497	2.68611e-11	2.00437e-10
ENSG00000135047	CTSL	0.401972	1.66355e-22	3.07564e-21
ENSG00000110934	BIN2	0.40197	1.16775e-08	6.44188e-08
ENSG00000099377	HSD3B7	0.401953	1.36015e-17	1.74537e-16
ENSG00000150594	ADRA2A	0.400707	5.61551e-11	4.06601e-10
ENSG00000139832	RAB20	0.400275	4.86286e-19	7.05282e-18
ENSG00000162711	NLRP3	0.400057	1.99431e-14	1.98732e-13
ENSG00000161011	SQSTM1	0.400006	4.61543e-26	1.14741e-24
ENSG00000196576	PLXNB2	0.398504	1.48999e-24	3.26137e-23
ENSG00000267120	AD000671.2	0.398458	1.21683e-15	1.33788e-14
ENSG00000134201	GSTM5	0.398252	5.11736e-08	2.62032e-07
ENSG00000171729	TMEM51	0.397905	7.14953e-18	9.40252e-17
ENSG00000254788	CKLF-CMTM1	0.397323	1.1565e-21	2.0298e-20
ENSG00000164946	FREM1	0.397155	2.0667e-14	2.05731e-13
ENSG00000091490	SEL1L3	0.397149	3.88467e-13	3.43914e-12
ENSG00000165071	TMEM71	0.396818	6.98465e-07	3.10478e-06
ENSG00000101883	RHOXF1	0.3968	2.53869e-12	2.0838e-11
ENSG00000072110	ACTN1	0.396642	4.88705e-18	6.49435e-17
ENSG00000117226	GBP3	0.396519	0.0002123	0.000639283
ENSG00000184009	ACTG1	0.396361	2.77809e-47	2.84426e-45
ENSG00000012171	SEMA3B	0.396276	1.05567e-09	6.56321e-09
ENSG00000167394	ZNF668	0.396113	2.24832e-20	3.57386e-19
ENSG00000158717	RNF166	0.39606	7.22553e-14	6.86391e-13
ENSG00000116260	QSOX1	0.395719	3.70016e-23	7.17537e-22
ENSG00000144867	SRPRB	0.395614	9.88307e-19	1.39824e-17
ENSG00000147168	IL2RG	0.39559	5.75306e-09	3.28207e-08
ENSG00000230997	RAB42P1	0.395409	5.20296e-23	1.00081e-21
ENSG00000093010	COMT	0.395389	5.56838e-27	1.47072e-25
ENSG00000087074	PPP1R15A	0.395286	8.19089e-15	8.41765e-14
ENSG00000168374	ARF4	0.395118	2.18246e-25	5.11199e-24
ENSG00000171608	PIK3CD	0.394628	2.25365e-10	1.51676e-09
ENSG00000267520	AC010733.2	0.394331	8.78506e-20	1.33515e-18
ENSG00000165527	ARF6	0.394214	5.82781e-24	1.21474e-22
ENSG00000137269	LRRC1	0.394154	9.49443e-10	5.94354e-09
ENSG00000144589	STK11IP	0.394086	2.52339e-19	3.74828e-18
ENSG00000284969	AL049629.2	0.393807	9.04341e-09	5.05767e-08
ENSG00000161955	TNFSF13	0.393556	4.86426e-25	1.10934e-23
ENSG00000147408	CSGALNACT1	0.393356	4.46572e-10	2.91036e-09
ENSG00000162687	KCNT2	0.392937	5.09478e-12	4.06281e-11
ENSG00000105254	TBCB	0.39251	3.58742e-10	2.36959e-09
ENSG00000138449	SLC40A1	0.392477	4.49866e-18	6.00757e-17
ENSG00000121807	CCR2	0.392205	2.38206e-07	1.12198e-06
ENSG00000130962	PRRG1	0.392167	9.19705e-12	7.18079e-11
ENSG00000106012	IQCE	0.391811	4.98451e-15	5.19825e-14
ENSG00000188215	DCUN1D3	0.391748	5.13136e-13	4.50514e-12
ENSG00000123136	DDX39A	0.391515	6.55334e-24	1.35943e-22
ENSG00000171067	C11orf24	0.39149	1.21372e-19	1.83582e-18
ENSG00000102032	RENBP	0.391273	5.13486e-13	4.50614e-12
ENSG00000207991	MIR601	0.390972	5.12854e-15	5.33173e-14
ENSG00000180776	ZDHHC20	0.390846	1.45644e-27	4.07869e-26
ENSG00000122786	CALD1	0.390776	7.29187e-25	1.64136e-23
ENSG00000165804	ZNF219	0.390459	1.33796e-18	1.8584e-17
ENSG00000277599	AP000944.2	0.390069	1.17092e-06	5.05046e-06
ENSG00000077713	SLC25A43	0.389973	1.66458e-09	1.01209e-08
ENSG00000198053	SIRPA	0.389937	6.01688e-18	7.94036e-17
ENSG00000196196	HRCT1	0.389784	5.89356e-05	0.000196827
ENSG00000127084	FGD3	0.389624	4.81282e-09	2.77225e-08
ENSG00000109323	MANBA	0.38914	4.08122e-25	9.40904e-24
ENSG00000173821	RNF213	0.388918	8.40994e-12	6.58243e-11
ENSG00000044574	HSPA5	0.388866	1.01522e-22	1.91036e-21
ENSG00000162723	SLAMF9	0.388507	5.29458e-22	9.50279e-21
ENSG00000227039	ITGB2-AS1	0.388241	2.87056e-05	0.000100893
ENSG00000123700	KCNJ2	0.388222	6.41326e-08	3.24808e-07
ENSG00000121898	CPXM2	0.388216	1.21154e-11	9.32928e-11
ENSG00000221968	FADS3	0.387857	1.18293e-18	1.65394e-17
ENSG00000104783	KCNN4	0.387567	2.23856e-14	2.2191e-13
ENSG00000121073	SLC35B1	0.387512	2.30028e-24	4.94405e-23
ENSG00000105669	COPE	0.387342	1.64415e-07	7.89053e-07
ENSG00000064547	LPAR2	0.387311	6.03079e-13	5.25603e-12
ENSG00000224608	HLA-B	0.386994	5.93573e-10	3.81357e-09
ENSG00000128805	ARHGAP22	0.386903	1.16756e-18	1.63604e-17
ENSG00000196935	SRGAP1	0.386409	9.51378e-19	1.348e-17
ENSG00000198373	WWP2	0.386303	2.93413e-17	3.64242e-16
ENSG00000131979	GCH1	0.38628	3.10639e-06	1.27078e-05
ENSG00000250303	LINC02762	0.38617	1.13189e-13	1.05556e-12
ENSG00000186104	CYP2R1	0.386052	2.92623e-16	3.38749e-15
ENSG00000135956	TMEM127	0.386011	2.94021e-27	7.97584e-26
ENSG00000202252	SNORD14C	0.385799	2.20385e-10	1.48665e-09
ENSG00000204434	POTEKP	0.38574	2.65513e-15	2.82783e-14
ENSG00000143324	XPR1	0.385667	1.22545e-25	2.92801e-24
ENSG00000143774	GUK1	0.385644	1.05349e-14	1.07177e-13
ENSG00000180828	BHLHE22	0.385512	2.08693e-08	1.11727e-07
ENSG00000181029	TRAPPC5	0.385509	7.168e-11	5.13352e-10
ENSG00000106683	LIMK1	0.385116	2.74332e-23	5.37459e-22
ENSG00000254986	DPP3	0.385065	2.43823e-20	3.85963e-19
ENSG00000271614	ATP2B1-AS1	0.384753	2.16482e-16	2.54159e-15
ENSG00000143641	GALNT2	0.384575	1.74029e-20	2.79195e-19
ENSG00000107562	CXCL12	0.384541	6.82793e-19	9.77626e-18
ENSG00000105559	PLEKHA4	0.384489	2.09528e-15	2.25681e-14
ENSG00000163220	S100A9	0.384391	0.00426096	0.00967065
ENSG00000133816	MICAL2	0.384304	9.80182e-09	5.44981e-08
ENSG00000112473	SLC39A7	0.384231	3.24886e-11	2.40265e-10
ENSG00000166797	CIAO2A	0.384211	3.06609e-21	5.19461e-20
ENSG00000268297	CLEC4GP1	0.384127	2.88162e-14	2.82713e-13
ENSG00000171522	PTGER4	0.38401	9.72901e-11	6.85422e-10
ENSG00000037897	METTL1	0.38363	3.50258e-19	5.13469e-18
ENSG00000126709	IFI6	0.383467	1.32883e-05	4.93275e-05
ENSG00000169313	P2RY12	0.383432	0.000546551	0.00151543
ENSG00000115353	TACR1	0.382769	1.34064e-10	9.28692e-10
ENSG00000003056	M6PR	0.382752	1.52581e-18	2.11316e-17
ENSG00000115252	PDE1A	0.382745	1.53734e-09	9.38318e-09
ENSG00000213281	NRAS	0.382571	9.41538e-23	1.77346e-21
ENSG00000187796	CARD9	0.38241	1.58165e-08	8.59325e-08
ENSG00000168393	DTYMK	0.38236	1.83762e-18	2.53212e-17
ENSG00000088538	DOCK3	0.382003	1.58045e-11	1.20145e-10
ENSG00000115758	ODC1	0.381969	1.6083e-16	1.90703e-15
ENSG00000021355	SERPINB1	0.381901	2.52386e-14	2.49025e-13
ENSG00000005486	RHBDD2	0.381521	9.87494e-14	9.2498e-13
ENSG00000123213	NLN	0.381484	9.97143e-17	1.19425e-15
ENSG00000138071	ACTR2	0.381204	1.64976e-29	5.39801e-28
ENSG00000198856	OSTC	0.38111	1.62015e-16	1.91988e-15
ENSG00000103855	CD276	0.38101	2.70533e-27	7.37018e-26
ENSG00000182871	COL18A1	0.380926	2.98325e-13	2.66839e-12
ENSG00000284047	MIR6836	0.380753	2.70812e-09	1.60857e-08
ENSG00000140368	PSTPIP1	0.380511	1.36648e-12	1.14938e-11
ENSG00000170312	CDK1	0.380289	8.39433e-12	6.57291e-11
ENSG00000111229	ARPC3	0.379942	1.26673e-15	1.38953e-14
ENSG00000188186	LAMTOR4	0.379932	3.13911e-09	1.85129e-08
ENSG00000236709	DAPK1-IT1	0.37988	4.61362e-14	4.43723e-13
ENSG00000197496	SLC2A10	0.37976	4.07588e-11	2.98756e-10
ENSG00000221394	MIR1229	0.379351	4.84604e-24	1.01633e-22
ENSG00000126247	CAPNS1	0.379186	6.17091e-13	5.36833e-12
ENSG00000182220	ATP6AP2	0.379108	7.26698e-31	2.56744e-29
ENSG00000095319	NUP188	0.378983	5.75278e-26	1.41355e-24
ENSG00000171793	CTPS1	0.378824	3.32782e-13	2.96545e-12
ENSG00000169499	PLEKHA2	0.378549	6.09969e-18	8.04407e-17
ENSG00000115091	ACTR3	0.377584	1.49152e-26	3.82791e-25
ENSG00000105711	SCN1B	0.377497	1.01379e-20	1.65571e-19
ENSG00000184588	PDE4B	0.37721	2.27235e-06	9.46879e-06
ENSG00000154736	ADAMTS5	0.376578	7.43119e-13	6.40037e-12
ENSG00000239836	PSMB9	0.376018	2.80863e-11	2.09333e-10
ENSG00000118242	MREG	0.375924	8.31105e-10	5.24411e-09
ENSG00000140459	CYP11A1	0.374352	1.21408e-12	1.02709e-11
ENSG00000259071	AL359397.2	0.374326	5.51405e-08	2.81135e-07
ENSG00000104964	TLE5	0.373492	5.05067e-09	2.90136e-08
ENSG00000148655	LRMDA	0.373481	1.03948e-16	1.24418e-15
ENSG00000123595	RAB9A	0.373471	1.2329e-13	1.14472e-12
ENSG00000163132	MSX1	0.372998	9.59938e-12	7.47652e-11
ENSG00000071073	MGAT4A	0.3728	3.32689e-13	2.96545e-12
ENSG00000266920	ACTBP9	0.372666	1.24169e-08	6.83395e-08
ENSG00000166741	NNMT	0.372504	4.26242e-10	2.78645e-09
ENSG00000139291	TMEM19	0.372177	3.63535e-13	3.22891e-12
ENSG00000277443	MARCKS	0.371991	4.13547e-18	5.5459e-17
ENSG00000015475	BID	0.371689	1.08806e-16	1.30069e-15
ENSG00000064199	SPA17	0.371677	1.2676e-13	1.17407e-12
ENSG00000103653	CSK	0.371355	3.03531e-18	4.1169e-17
ENSG00000128626	MRPS12	0.370995	1.16533e-05	4.36687e-05
ENSG00000106462	EZH2	0.370872	2.11105e-14	2.09925e-13
ENSG00000284663	AC068587.6	0.37085	2.50119e-12	2.05479e-11
ENSG00000032444	PNPLA6	0.370834	1.29419e-13	1.19696e-12
ENSG00000118292	C1orf54	0.370831	4.77164e-12	3.82273e-11
ENSG00000100079	LGALS2	0.370773	3.62652e-07	1.6649e-06
ENSG00000110801	PSMD9	0.370764	5.4733e-11	3.96606e-10
ENSG00000178537	SLC25A20	0.370726	2.19854e-08	1.17504e-07
ENSG00000272990	AC084036.1	0.370643	9.73855e-14	9.13103e-13
ENSG00000140287	HDC	0.370316	4.00111e-16	4.56794e-15
ENSG00000187239	FNBP1	0.37015	4.14068e-15	4.33963e-14
ENSG00000105374	NKG7	0.370074	2.4524e-05	8.72752e-05
ENSG00000164294	GPX8	0.369747	2.27025e-10	1.52603e-09
ENSG00000106333	PCOLCE	0.369661	3.65895e-12	2.96248e-11
ENSG00000047849	MAP4	0.36928	9.54013e-24	1.94095e-22
ENSG00000169604	ANTXR1	0.36909	4.04558e-12	3.26579e-11
ENSG00000106809	OGN	0.368814	7.32698e-05	0.000240814
ENSG00000185885	IFITM1	0.368661	4.46854e-08	2.30234e-07
ENSG00000230043	TMSB4XP6	0.368649	1.45326e-30	5.07789e-29
ENSG00000088325	TPX2	0.368368	7.2643e-14	6.88914e-13
ENSG00000006756	ARSD	0.368354	2.92374e-16	3.38667e-15
ENSG00000138735	PDE5A	0.368351	4.87713e-12	3.90068e-11
ENSG00000115756	HPCAL1	0.368096	2.16423e-22	3.97429e-21
ENSG00000172500	FIBP	0.367963	5.32536e-20	8.25149e-19
ENSG00000196262	PPIA	0.367632	4.43456e-18	5.92612e-17
ENSG00000198855	FICD	0.367112	1.18283e-19	1.79194e-18
ENSG00000142694	EVA1B	0.366957	2.07807e-13	1.88172e-12
ENSG00000118156	ZNF541	0.366738	5.21277e-11	3.78592e-10
ENSG00000155792	DEPTOR	0.366596	2.42089e-07	1.13914e-06
ENSG00000198142	SOWAHC	0.366476	1.17677e-13	1.09527e-12
ENSG00000127252	PLAAT1	0.3663	2.00828e-05	7.25895e-05
ENSG00000277734	TRAC	0.366256	4.46996e-07	2.03202e-06
ENSG00000168439	STIP1	0.366118	3.39098e-13	3.01891e-12
ENSG00000273555	MIR6812	0.366095	2.6946e-27	7.35148e-26
ENSG00000116711	PLA2G4A	0.365519	5.12975e-06	2.03258e-05
ENSG00000087088	BAX	0.365162	1.0702e-11	8.298e-11
ENSG00000167470	MIDN	0.365154	2.77813e-07	1.29635e-06
ENSG00000087586	AURKA	0.364876	8.74222e-14	8.24966e-13
ENSG00000272047	GTF2H5	0.364291	1.23103e-20	2.00021e-19
ENSG00000162946	DISC1	0.364275	1.95976e-15	2.11563e-14
ENSG00000164125	GASK1B	0.364261	3.76836e-12	3.04717e-11
ENSG00000176170	SPHK1	0.363884	2.65736e-17	3.31396e-16
ENSG00000264324	AC006030.1	0.363686	6.425e-08	3.25316e-07
ENSG00000181804	SLC9A9	0.363634	1.49419e-17	1.91479e-16
ENSG00000082196	C1QTNF3	0.363625	1.41284e-08	7.7268e-08
ENSG00000156273	BACH1	0.363538	5.26847e-13	4.61488e-12
ENSG00000156140	ADAMTS3	0.363528	1.32318e-08	7.25521e-08
ENSG00000183486	MX2	0.363508	9.27163e-09	5.17619e-08
ENSG00000114353	GNAI2	0.363432	1.23446e-13	1.1456e-12
ENSG00000172531	PPP1CA	0.363238	6.39668e-12	5.05654e-11
ENSG00000143369	ECM1	0.363221	1.64518e-09	1.00169e-08
ENSG00000198937	CCDC167	0.363209	2.84984e-16	3.30307e-15
ENSG00000166548	TK2	0.363184	5.53403e-13	4.83859e-12
ENSG00000120725	SIL1	0.363041	4.8488e-18	6.44803e-17
ENSG00000168610	STAT3	0.362867	1.59629e-26	4.07483e-25
ENSG00000143499	SMYD2	0.362718	5.7125e-22	1.02336e-20
ENSG00000174705	SH3PXD2B	0.362425	1.17708e-12	9.9667e-12
ENSG00000147852	VLDLR	0.36182	2.46738e-06	1.023e-05
ENSG00000134215	VAV3	0.361754	2.76333e-13	2.4775e-12
ENSG00000158882	TOMM40L	0.361505	4.21267e-14	4.05981e-13
ENSG00000145386	CCNA2	0.360619	2.55125e-10	1.70828e-09
ENSG00000136478	TEX2	0.360602	6.91033e-22	1.2333e-20
ENSG00000188002	AC026412.1	0.360394	0.00536927	0.0118643
ENSG00000161533	ACOX1	0.360352	8.04155e-09	4.52661e-08
ENSG00000009694	TENM1	0.360215	9.34811e-07	4.09327e-06
ENSG00000277161	PIGW	0.360162	2.9103e-10	1.93779e-09
ENSG00000172331	BPGM	0.360029	1.34185e-12	1.13016e-11
ENSG00000074964	ARHGEF10L	0.359758	1.7486e-23	3.47948e-22
ENSG00000119812	FAM98A	0.359585	1.04323e-13	9.75748e-13
ENSG00000071242	RPS6KA2	0.359463	4.76248e-14	4.56886e-13
ENSG00000119900	OGFRL1	0.35924	1.00935e-15	1.11881e-14
ENSG00000113739	STC2	0.359214	4.3706e-13	3.855e-12
ENSG00000100342	APOL1	0.358775	1.91174e-17	2.41575e-16
ENSG00000164951	PDP1	0.358751	8.99203e-13	7.69251e-12
ENSG00000283149	AC068631.3	0.358588	1.4179e-21	2.4749e-20
ENSG00000206503	HLA-A	0.358484	1.14012e-20	1.85567e-19
ENSG00000186652	PRG2	0.358358	4.86506e-15	5.07924e-14
ENSG00000159884	CCDC107	0.358323	1.98845e-15	2.14417e-14
ENSG00000183287	CCBE1	0.358286	1.01992e-06	4.43431e-06
ENSG00000106305	AIMP2	0.358206	2.1892e-23	4.32459e-22
ENSG00000138107	ACTR1A	0.35817	8.591e-15	8.81457e-14
ENSG00000101096	NFATC2	0.357594	2.13199e-07	1.00918e-06
ENSG00000089060	SLC8B1	0.357352	6.41633e-20	9.88562e-19
ENSG00000110906	KCTD10	0.357068	1.909e-17	2.41388e-16
ENSG00000138131	LOXL4	0.356552	8.40466e-18	1.09849e-16
ENSG00000189337	KAZN	0.355976	6.2389e-09	3.55073e-08
ENSG00000184293	CLECL1	0.355594	1.516e-14	1.52264e-13
ENSG00000138744	NAAA	0.355503	4.13199e-13	3.6496e-12
ENSG00000153214	TMEM87B	0.354921	9.18041e-14	8.64603e-13
ENSG00000142686	C1orf216	0.354816	5.7102e-16	6.46873e-15
ENSG00000089685	BIRC5	0.354278	4.61427e-12	3.70289e-11
ENSG00000115919	KYNU	0.354249	7.9282e-17	9.54945e-16
ENSG00000005893	LAMP2	0.354238	2.89337e-14	2.8372e-13
ENSG00000110002	VWA5A	0.354005	1.20761e-22	2.25457e-21
ENSG00000235687	LINC00993	0.353913	7.38204e-05	0.000242498
ENSG00000125148	MT2A	0.353686	1.38027e-11	1.05517e-10
ENSG00000124508	BTN2A2	0.353518	7.93092e-16	8.88403e-15
ENSG00000128524	ATP6V1F	0.352857	3.18294e-18	4.311e-17
ENSG00000138135	CH25H	0.35227	4.7964e-09	2.76362e-08
ENSG00000130363	RSPH3	0.35205	5.33143e-12	4.24619e-11
ENSG00000233419	AL121994.1	0.351762	1.06132e-09	6.59621e-09
ENSG00000230204	FTH1P5	0.35169	1.47086e-51	1.89254e-49
ENSG00000233490	GPSM3	0.351565	7.02393e-13	6.06606e-12
ENSG00000198225	FKBP1C	0.351547	3.87471e-16	4.42894e-15
ENSG00000183935	HTR7P1	0.351385	5.37177e-14	5.14561e-13
ENSG00000008405	CRY1	0.351383	7.90785e-10	5.00463e-09
ENSG00000136108	CKAP2	0.350531	1.00021e-07	4.94084e-07
ENSG00000172322	CLEC12A	0.350389	8.2985e-07	3.65553e-06
ENSG00000110852	CLEC2B	0.350113	2.34952e-18	3.21191e-17
ENSG00000173641	HSPB7	0.349851	0.000206171	0.000622303
ENSG00000072786	STK10	0.349763	7.56855e-17	9.13937e-16
ENSG00000155962	CLIC2	0.34961	2.05911e-12	1.70486e-11
ENSG00000075624	ACTB	0.349537	8.11645e-36	4.00418e-34
ENSG00000164885	CDK5	0.349467	1.27957e-13	1.18401e-12
ENSG00000132481	TRIM47	0.349403	2.25436e-13	2.03555e-12
ENSG00000171408	PDE7B	0.349235	2.0903e-10	1.41506e-09
ENSG00000104763	ASAH1	0.349228	5.13209e-25	1.16763e-23
ENSG00000167552	TUBA1A	0.349208	8.37574e-22	1.48648e-20
ENSG00000163001	CFAP36	0.348943	4.99909e-16	5.68344e-15
ENSG00000125844	RRBP1	0.348651	8.79231e-11	6.22886e-10
ENSG00000275779	NTAN1	0.348623	7.40211e-20	1.13402e-18
ENSG00000185947	ZNF267	0.348492	1.88486e-08	1.0148e-07
ENSG00000135931	ARMC9	0.348436	7.91855e-17	9.54385e-16
ENSG00000165233	CARD19	0.348258	2.59484e-17	3.24449e-16
ENSG00000130449	ZSWIM6	0.348203	6.91271e-17	8.36864e-16
ENSG00000188042	ARL4C	0.34798	9.25894e-12	7.22615e-11
ENSG00000140044	JDP2	0.347888	8.66373e-13	7.41499e-12
ENSG00000089127	OAS1	0.347638	3.78077e-06	1.5299e-05
ENSG00000115750	TAF1B	0.347483	1.34262e-11	1.02763e-10
ENSG00000278107	AC027575.3	0.347317	6.32963e-13	5.49385e-12
ENSG00000126883	NUP214	0.34722	2.97459e-20	4.67755e-19
ENSG00000023445	BIRC3	0.347072	3.64095e-16	4.17427e-15
ENSG00000124006	OBSL1	0.346986	1.88935e-11	1.42519e-10
ENSG00000167461	RAB8A	0.346745	7.49383e-11	5.35479e-10
ENSG00000197375	SLC22A5	0.346634	2.55829e-08	1.35741e-07
ENSG00000162734	PEA15	0.34658	3.50517e-29	1.11434e-27
ENSG00000283836	MIR6734	0.346256	2.71382e-24	5.80015e-23
ENSG00000198406	BZW1P2	0.346077	1.47805e-09	9.04448e-09
ENSG00000102390	PBDC1	0.346072	9.85089e-15	1.00531e-13
ENSG00000223478	AL441992.2	0.345918	9.2509e-16	1.0272e-14
ENSG00000196428	TSC22D2	0.345856	3.81275e-12	3.08176e-11
ENSG00000176463	SLCO3A1	0.345801	2.59795e-16	3.02585e-15
ENSG00000010295	IFFO1	0.345638	1.38408e-24	3.04003e-23
ENSG00000171617	ENC1	0.3456	5.79904e-10	3.72826e-09
ENSG00000067182	TNFRSF1A	0.34529	8.06714e-16	9.02601e-15
ENSG00000143367	TUFT1	0.345128	9.78821e-07	4.27002e-06
ENSG00000172123	SLFN12	0.344915	1.17719e-10	8.21598e-10
ENSG00000104611	SH2D4A	0.344571	4.90983e-16	5.58864e-15
ENSG00000168040	FADD	0.344432	7.73998e-18	1.0151e-16
ENSG00000106991	ENG	0.344373	2.35081e-09	1.40554e-08
ENSG00000158578	ALAS2	0.344298	0.0364293	0.0642277
ENSG00000174944	P2RY14	0.344206	1.88214e-08	1.01371e-07
ENSG00000033100	CHPF2	0.344051	9.84493e-27	2.55767e-25
ENSG00000109113	RAB34	0.343961	4.76949e-17	5.84086e-16
ENSG00000176454	LPCAT4	0.343838	1.56037e-12	1.30784e-11
ENSG00000105643	ARRDC2	0.343703	2.17349e-17	2.7338e-16
ENSG00000119508	NR4A3	0.343696	3.17278e-09	1.87056e-08
ENSG00000132274	TRIM22	0.343613	3.46e-12	2.80497e-11
ENSG00000090006	LTBP4	0.343419	3.78066e-08	1.96708e-07
ENSG00000131236	CAP1	0.3434	3.97123e-27	1.05768e-25
ENSG00000277985	SNORA67	0.343211	1.57837e-17	2.01724e-16
ENSG00000285968	AL022324.4	0.342737	8.31697e-09	4.66922e-08
ENSG00000111801	BTN3A3	0.342432	8.80723e-11	6.23712e-10
ENSG00000270299	AL121758.1	0.342388	8.5196e-20	1.29584e-18
ENSG00000132646	PCNA	0.342379	2.03696e-17	2.56886e-16
ENSG00000131446	MGAT1	0.342299	6.80222e-19	9.74678e-18
ENSG00000106080	FKBP14	0.342146	1.7494e-10	1.19662e-09
ENSG00000152127	MGAT5	0.34208	8.87815e-18	1.15641e-16
ENSG00000084112	SSH1	0.342017	1.92232e-12	1.59576e-11
ENSG00000168685	IL7R	0.341834	0.00330868	0.0076932
ENSG00000102218	RP2	0.340636	1.83264e-11	1.38433e-10
ENSG00000145901	TNIP1	0.34058	3.12345e-14	3.04868e-13
ENSG00000105875	WDR91	0.340234	5.42037e-21	9.05439e-20
ENSG00000077232	DNAJC10	0.340083	1.06155e-13	9.92394e-13
ENSG00000213047	DENND1B	0.339765	6.30026e-12	4.98266e-11
ENSG00000002586	CD99	0.339513	3.98589e-42	2.82168e-40
ENSG00000167291	TBC1D16	0.339488	4.09908e-18	5.50484e-17
ENSG00000227317	DDAH2	0.339378	5.99154e-10	3.84683e-09
ENSG00000172575	RASGRP1	0.339319	0.000505911	0.00141386
ENSG00000198542	ITGBL1	0.338945	3.44633e-05	0.000119564
ENSG00000173221	GLRX	0.33894	1.52851e-16	1.81467e-15
ENSG00000134042	MRO	0.338822	7.88038e-06	3.03041e-05
ENSG00000188229	TUBB4B	0.33878	1.38178e-08	7.56343e-08
ENSG00000274703	OSCAR	0.338733	1.50252e-12	1.26046e-11
ENSG00000084207	GSTP1	0.338633	5.31334e-08	2.71557e-07
ENSG00000149932	TMEM219	0.338424	1.14359e-08	6.31961e-08
ENSG00000276111	SDCCAG8	0.338318	3.7487e-10	2.46671e-09
ENSG00000104365	IKBKB	0.337981	8.27412e-18	1.08291e-16
ENSG00000104626	ERI1	0.337973	8.60077e-15	8.81984e-14
ENSG00000163535	SGO2	0.337934	1.54124e-08	8.38806e-08
ENSG00000109846	CRYAB	0.337904	3.06335e-10	2.0333e-09
ENSG00000167491	GATAD2A	0.337529	6.82856e-11	4.89964e-10
ENSG00000163064	EN1	0.337325	4.9302e-08	2.52789e-07
ENSG00000249992	TMEM158	0.337103	3.44943e-10	2.2824e-09
ENSG00000107263	RAPGEF1	0.337077	1.00582e-08	5.5842e-08
ENSG00000197747	S100A10	0.337026	1.52245e-28	4.56568e-27
ENSG00000135269	TES	0.336876	1.3959e-15	1.5247e-14
ENSG00000252714	RNA5SP392	0.336521	3.66216e-11	2.69782e-10
ENSG00000196776	CD47	0.336323	5.80653e-19	8.36413e-18
ENSG00000178033	CALHM5	0.335882	1.68979e-13	1.54779e-12
ENSG00000162551	ALPL	0.33579	3.24535e-07	1.50185e-06
ENSG00000213809	KLRK1	0.335772	2.131e-05	7.66685e-05
ENSG00000182158	CREB3L2	0.33569	1.76444e-20	2.8283e-19
ENSG00000184156	KCNQ3	0.335577	5.65139e-16	6.40592e-15
ENSG00000163393	SLC22A15	0.335357	3.40502e-08	1.78382e-07
ENSG00000240849	TMEM189	0.335307	2.76991e-10	1.84819e-09
ENSG00000196507	TCEAL3	0.33505	8.25954e-19	1.17641e-17
ENSG00000230341	PPP1R18	0.334959	3.33488e-14	3.24342e-13
ENSG00000154813	DPH3	0.334862	2.08372e-11	1.56777e-10
ENSG00000131373	HACL1	0.334051	4.3232e-13	3.81673e-12
ENSG00000106560	GIMAP2	0.3339	7.09029e-08	3.57291e-07
ENSG00000123130	ACOT9	0.33368	6.16137e-24	1.28091e-22
ENSG00000141971	MVB12A	0.333666	2.64638e-09	1.57485e-08
ENSG00000186074	CD300LF	0.333431	1.50729e-07	7.26668e-07
ENSG00000096433	ITPR3	0.333351	9.40218e-18	1.22215e-16
ENSG00000198223	CSF2RA	0.333163	0.0065076	0.0140871
ENSG00000023909	GCLM	0.332655	4.35591e-08	2.24856e-07
ENSG00000102010	BMX	0.332517	6.56343e-11	4.71829e-10
ENSG00000101187	SLCO4A1	0.332152	3.77349e-10	2.4813e-09
ENSG00000049449	RCN1	0.33187	6.33e-21	1.05185e-19
ENSG00000115415	STAT1	0.331752	2.97268e-14	2.91347e-13
ENSG00000111371	SLC38A1	0.33164	2.40838e-05	8.59015e-05
ENSG00000198513	ATL1	0.331522	1.35077e-12	1.13717e-11
ENSG00000035141	FAM136A	0.331428	5.24303e-19	7.58686e-18
ENSG00000130520	LSM4	0.330443	3.57432e-13	3.17619e-12
ENSG00000283842	MIR4751	0.330414	6.09228e-08	3.09539e-07
ENSG00000168268	NT5DC2	0.33037	2.4425e-08	1.29851e-07
ENSG00000169019	COMMD8	0.329939	2.24258e-15	2.40594e-14
ENSG00000163867	ZMYM6	0.329928	4.83971e-10	3.14012e-09
ENSG00000137474	MYO7A	0.329879	1.44202e-15	1.57367e-14
ENSG00000145354	CISD2	0.329838	3.70309e-17	4.56427e-16
ENSG00000121931	LRIF1	0.329602	2.29491e-08	1.22415e-07
ENSG00000134851	TMEM165	0.329491	3.86985e-15	4.07147e-14
ENSG00000177885	GRB2	0.329418	7.25894e-33	2.89794e-31
ENSG00000033867	SLC4A7	0.329381	1.55059e-10	1.06407e-09
ENSG00000158062	UBXN11	0.329364	2.91141e-09	1.7234e-08
ENSG00000180767	CHST13	0.329299	3.24084e-13	2.89335e-12
ENSG00000188486	H2AX	0.329239	1.22399e-11	9.41755e-11
ENSG00000247271	ZBED5-AS1	0.32921	2.03326e-11	1.53041e-10
ENSG00000136144	RCBTB1	0.328767	1.13916e-08	6.29697e-08
ENSG00000128487	SPECC1	0.328753	4.20394e-11	3.07551e-10
ENSG00000159228	CBR1	0.328693	2.58078e-14	2.54378e-13
ENSG00000274779	NOMO1	0.328623	1.73941e-21	2.99762e-20
ENSG00000198668	CALM1	0.328588	9.73427e-08	4.81605e-07
ENSG00000166128	RAB8B	0.3283	2.27712e-17	2.86037e-16
ENSG00000166947	EPB42	0.327972	6.00128e-05	0.000200161
ENSG00000154188	ANGPT1	0.327659	1.78231e-06	7.54401e-06
ENSG00000102030	NAA10	0.327618	1.78991e-15	1.93777e-14
ENSG00000165916	PSMC3	0.327456	5.15122e-09	2.95555e-08
ENSG00000131459	GFPT2	0.327092	8.71323e-08	4.34703e-07
ENSG00000099785	MARCHF2	0.326963	4.09751e-05	0.000140416
ENSG00000275019	LILRB3	0.326504	3.41249e-15	3.60222e-14
ENSG00000236094	LINC00545	0.326487	1.80769e-13	1.64865e-12
ENSG00000163249	CCNYL1	0.326448	3.51009e-09	2.0605e-08
ENSG00000162747	FCGR3B	0.326424	0.0184593	0.0354426
ENSG00000187479	C11orf96	0.326352	1.38207e-05	5.11739e-05
ENSG00000272086	AC025181.2	0.326262	2.01252e-13	1.82584e-12
ENSG00000113088	GZMK	0.326188	6.2998e-06	2.45935e-05
ENSG00000182957	SPATA13	0.325855	8.8467e-10	5.56183e-09
ENSG00000111647	UHRF1BP1L	0.325647	3.86007e-10	2.53561e-09
ENSG00000197798	FAM118B	0.325445	2.96669e-12	2.41947e-11
ENSG00000197217	ENTPD4	0.325293	2.54401e-10	1.70403e-09
ENSG00000125995	ROMO1	0.32501	6.6153e-10	4.22169e-09
ENSG00000116117	PARD3B	0.324974	9.58318e-11	6.75648e-10
ENSG00000116670	MAD2L2	0.324638	3.53916e-11	2.60821e-10
ENSG00000198001	AC093012.1	0.32458	1.37118e-16	1.63299e-15
ENSG00000267279	AC090409.1	0.324219	1.01887e-06	4.43077e-06
ENSG00000137193	PIM1	0.324194	2.19897e-12	1.81434e-11
ENSG00000124787	RPP40	0.324131	1.4163e-10	9.77905e-10
ENSG00000117682	DHDDS	0.323926	1.91153e-11	1.4405e-10
ENSG00000169299	PGM2	0.323733	3.61837e-08	1.88573e-07
ENSG00000177189	RPS6KA3	0.323541	1.35587e-13	1.25157e-12
ENSG00000138073	PREB	0.323223	5.56247e-11	4.02914e-10
ENSG00000173950	XXYLT1	0.323164	4.2453e-12	3.41976e-11
ENSG00000276536	HRAS	0.323108	7.4369e-09	4.19742e-08
ENSG00000105472	CLEC11A	0.322738	2.25516e-10	1.51695e-09
ENSG00000274864	AC004079.2	0.322652	2.61011e-11	1.94919e-10
ENSG00000113657	DPYSL3	0.322607	3.71821e-13	3.29943e-12
ENSG00000142089	IFITM3	0.322522	2.82046e-08	1.49104e-07
ENSG00000162654	GBP4	0.321986	5.26339e-08	2.69076e-07
ENSG00000251194	AL133330.1	0.321983	8.91387e-12	6.9654e-11
ENSG00000158560	DYNC1I1	0.32198	7.779e-10	4.93065e-09
ENSG00000164694	FNDC1	0.321919	0.00866292	0.0182003
ENSG00000157601	MX1	0.321912	5.22369e-05	0.000176155
ENSG00000171428	NAT1	0.321785	4.16636e-09	2.41669e-08
ENSG00000168282	MGAT2	0.321422	4.62177e-08	2.37486e-07
ENSG00000173402	DAG1	0.321254	8.30356e-24	1.7021e-22
ENSG00000142945	KIF2C	0.32124	1.96231e-13	1.78114e-12
ENSG00000244509	APOBEC3C	0.321215	1.28398e-17	1.65081e-16
ENSG00000161638	ITGA5	0.320747	9.29302e-14	8.74343e-13
ENSG00000196209	SIRPB2	0.320392	2.84107e-14	2.78879e-13
ENSG00000106992	AK1	0.320248	4.938e-08	2.53121e-07
ENSG00000196954	CASP4	0.320187	7.02554e-15	7.2435e-14
ENSG00000125843	AP5S1	0.320044	8.60671e-13	7.36949e-12
ENSG00000204642	HLA-F	0.320028	1.07808e-12	9.14468e-12
ENSG00000112977	DAP	0.319704	1.73313e-16	2.04866e-15
ENSG00000113273	ARSB	0.319611	1.93315e-13	1.75718e-12
ENSG00000185201	IFITM2	0.319365	1.98236e-08	1.06368e-07
ENSG00000162368	CMPK1	0.319299	1.11201e-18	1.56394e-17
ENSG00000168701	TMEM208	0.31913	8.153e-13	7.00305e-12
ENSG00000077454	LRCH4	0.31891	7.39636e-18	9.70702e-17
ENSG00000161091	MFSD12	0.318732	3.99977e-17	4.92039e-16
ENSG00000112697	TMEM30A	0.31815	6.79154e-13	5.8787e-12
ENSG00000275903	PSMB3	0.318129	9.19217e-09	5.13634e-08
ENSG00000155090	KLF10	0.318036	2.63602e-11	1.96777e-10
ENSG00000144455	SUMF1	0.317991	1.73851e-13	1.58937e-12
ENSG00000101079	NDRG3	0.317966	2.27845e-16	2.67006e-15
ENSG00000277402	MIR6891	0.317884	1.70143e-15	1.84512e-14
ENSG00000197943	PLCG2	0.317868	3.28443e-16	3.77918e-15
ENSG00000170004	CHD3	0.317736	3.74341e-14	3.62777e-13
ENSG00000198468	FLVCR1-DT	0.317697	6.68391e-07	2.97596e-06
ENSG00000135090	TAOK3	0.317506	3.37454e-12	2.73686e-11
ENSG00000116649	SRM	0.317272	3.42075e-09	2.01054e-08
ENSG00000171792	RHNO1	0.316751	5.16569e-12	4.11591e-11
ENSG00000165655	ZNF503	0.316635	8.06981e-12	6.33182e-11
ENSG00000102317	RBM3	0.316408	4.38943e-16	5.00226e-15
ENSG00000153560	UBP1	0.316208	8.79471e-14	8.29508e-13
ENSG00000005302	MSL3	0.316091	1.3449e-19	2.02298e-18
ENSG00000134294	SLC38A2	0.315726	2.63013e-13	2.36364e-12
ENSG00000114738	MAPKAPK3	0.315531	5.1222e-18	6.79736e-17
ENSG00000170542	SERPINB9	0.315385	7.91048e-05	0.00025883
ENSG00000034510	TMSB10	0.315379	1.03301e-30	3.62947e-29
ENSG00000126934	MAP2K2	0.315337	1.24677e-07	6.07994e-07
ENSG00000226137	BAIAP2-DT	0.315148	4.33005e-10	2.82775e-09
ENSG00000111845	PAK1IP1	0.315141	8.30028e-11	5.90004e-10
ENSG00000130985	UBA1	0.314896	7.23479e-08	3.63899e-07
ENSG00000102900	NUP93	0.314724	5.15652e-15	5.35709e-14
ENSG00000123600	METTL8	0.314708	3.48124e-13	3.09637e-12
ENSG00000100911	PSME2	0.314618	3.84803e-16	4.40638e-15
ENSG00000244274	DBNDD2	0.314536	2.71613e-16	3.15964e-15
ENSG00000261553	AL137782.1	0.314365	1.12409e-12	9.53077e-12
ENSG00000013563	DNASE1L1	0.314305	3.70182e-21	6.22737e-20
ENSG00000184900	SUMO3	0.314007	1.96462e-21	3.36441e-20
ENSG00000165097	KDM1B	0.313984	1.04094e-10	7.30656e-10
ENSG00000130332	LSM7	0.31389	3.99471e-09	2.32634e-08
ENSG00000213551	DNAJC9	0.313662	1.24552e-13	1.1553e-12
ENSG00000167207	NOD2	0.313628	1.31145e-08	7.19505e-08
ENSG00000134287	ARF3	0.313452	1.3025e-20	2.11093e-19
ENSG00000102580	DNAJC3	0.313373	7.58382e-19	1.0826e-17
ENSG00000090339	ICAM1	0.313295	6.79208e-11	4.87529e-10
ENSG00000129667	RHBDF2	0.31324	7.68684e-14	7.28261e-13
ENSG00000065615	CYB5R4	0.313085	2.85676e-11	2.12505e-10
ENSG00000185305	ARL15	0.312868	4.55536e-11	3.32366e-10
ENSG00000228315	GUSBP11	0.312768	6.8872e-14	6.55588e-13
ENSG00000127948	POR	0.312253	1.54625e-10	1.06147e-09
ENSG00000177239	MAN1B1	0.312214	1.13907e-24	2.53403e-23
ENSG00000276263	TFPT	0.312198	1.58092e-15	1.71835e-14
ENSG00000131435	PDLIM4	0.312083	1.0695e-12	9.07998e-12
ENSG00000269958	AL049840.6	0.312019	6.95733e-14	6.6145e-13
ENSG00000067798	NAV3	0.311845	8.84069e-08	4.406e-07
ENSG00000141933	TPGS1	0.311805	7.46625e-08	3.74453e-07
ENSG00000130595	TNNT3	0.31173	1.23812e-06	5.32946e-06
ENSG00000113719	ERGIC1	0.311022	2.56565e-05	9.09318e-05
ENSG00000117036	ETV3	0.310904	2.09169e-12	1.72957e-11
ENSG00000167114	SLC27A4	0.31081	8.7515e-10	5.50925e-09
ENSG00000018280	SLC11A1	0.310573	2.09954e-07	9.94564e-07
ENSG00000133313	CNDP2	0.310409	1.0404e-14	1.06062e-13
ENSG00000070010	UFD1	0.309962	9.7707e-17	1.17168e-15
ENSG00000140750	ARHGAP17	0.309898	2.1557e-10	1.45726e-09
ENSG00000183155	RABIF	0.309621	5.17334e-13	4.53781e-12
ENSG00000120254	MTHFD1L	0.309298	4.03998e-06	1.62719e-05
ENSG00000105518	TMEM205	0.309174	1.79039e-09	1.08271e-08
ENSG00000167703	SLC43A2	0.309046	5.49276e-14	5.25886e-13
ENSG00000121957	GPSM2	0.30876	8.62986e-07	3.79097e-06
ENSG00000167566	NCKAP5L	0.308694	5.28228e-11	3.83202e-10
ENSG00000177989	ODF3B	0.308683	1.24227e-06	5.3461e-06
ENSG00000214530	STARD10	0.308566	1.54617e-07	7.44658e-07
ENSG00000110013	SIAE	0.308551	1.85227e-07	8.83585e-07
ENSG00000125744	RTN2	0.308457	2.72514e-16	3.16818e-15
ENSG00000049239	H6PD	0.30833	7.62069e-11	5.43727e-10
ENSG00000173905	GOLIM4	0.308113	4.36416e-09	2.52374e-08
ENSG00000100997	ABHD12	0.308099	6.33545e-18	8.34342e-17
ENSG00000100345	MYH9	0.308057	1.94076e-15	2.09749e-14
ENSG00000137845	ADAM10	0.307919	7.10231e-16	7.98874e-15
ENSG00000135046	ANXA1	0.307897	3.93759e-19	5.75028e-18
ENSG00000134684	YARS1	0.307807	7.27973e-16	8.18346e-15
ENSG00000148143	ZNF462	0.307688	2.24027e-10	1.50907e-09
ENSG00000006327	TNFRSF12A	0.307323	8.39714e-11	5.96222e-10
ENSG00000163590	PPM1L	0.307266	5.88181e-07	2.63671e-06
ENSG00000104312	RIPK2	0.307149	4.01752e-21	6.74653e-20
ENSG00000178722	C5orf64	0.307148	5.05028e-07	2.28113e-06
ENSG00000280206	AC026401.3	0.307062	1.68582e-12	1.40803e-11
ENSG00000179388	EGR3	0.306835	0.000112262	0.000356835
ENSG00000138496	PARP9	0.306363	7.78061e-10	4.93065e-09
ENSG00000159231	CBR3	0.306358	6.4953e-11	4.67284e-10
ENSG00000183258	DDX41	0.306295	5.7178e-14	5.46332e-13
ENSG00000140526	ABHD2	0.305854	5.02982e-19	7.28386e-18
ENSG00000114648	KLHL18	0.305649	2.19154e-16	2.57138e-15
ENSG00000101997	CCDC22	0.305648	1.10129e-07	5.40653e-07
ENSG00000084073	ZMPSTE24	0.305638	3.49692e-19	5.13034e-18
ENSG00000071127	WDR1	0.30562	8.9914e-26	2.17013e-24
ENSG00000023839	ABCC2	0.305495	9.57774e-09	5.33457e-08
ENSG00000162924	REL	0.305429	2.46663e-09	1.47294e-08
ENSG00000162512	SDC3	0.305043	8.97563e-07	3.9365e-06
ENSG00000092820	EZR	0.304923	1.78391e-09	1.07947e-08
ENSG00000137076	TLN1	0.304848	0.000859974	0.00229042
ENSG00000277377	SERPINA1	0.304686	0.00341326	0.00791412
ENSG00000198417	MT1F	0.304525	1.01895e-05	3.85225e-05
ENSG00000151881	TMEM267	0.304435	5.31825e-08	2.71734e-07
ENSG00000167106	FAM102A	0.304306	9.57661e-12	7.46184e-11
ENSG00000178996	SNX18	0.304236	4.92409e-17	6.01858e-16
ENSG00000184182	UBE2F	0.304113	8.39857e-15	8.62178e-14
ENSG00000226173	TAP1	0.303984	5.08846e-10	3.29254e-09
ENSG00000177105	RHOG	0.303922	4.83856e-13	4.25592e-12
ENSG00000154328	NEIL2	0.303824	1.33126e-10	9.2287e-10
ENSG00000260668	AC093536.1	0.303785	1.26128e-08	6.93379e-08
ENSG00000175489	LRRC25	0.303756	2.05014e-09	1.23352e-08
ENSG00000249624	AP000295.1	0.303754	1.13509e-14	1.15221e-13
ENSG00000164949	GEM	0.303556	2.63361e-07	1.23398e-06
ENSG00000152291	TGOLN2	0.303516	1.01901e-23	2.06436e-22
ENSG00000168906	MAT2A	0.303492	5.34026e-12	4.25145e-11
ENSG00000052749	RRP12	0.303448	2.64558e-15	2.81923e-14
ENSG00000099331	MYO9B	0.303174	1.93801e-20	3.09869e-19
ENSG00000005448	WDR54	0.303127	8.4954e-12	6.64386e-11
ENSG00000094916	CBX5	0.303023	0.000152235	0.000471921
ENSG00000188257	PLA2G2A	0.302975	0.00324967	0.00757356
ENSG00000213699	SLC35F6	0.302817	6.51824e-17	7.91121e-16
ENSG00000197457	STMN3	0.302688	1.82081e-10	1.24234e-09
ENSG00000103145	HCFC1R1	0.30266	1.32437e-11	1.0153e-10
ENSG00000124343	XG	0.302658	2.17507e-05	7.81654e-05
ENSG00000160410	SHKBP1	0.302613	8.44549e-13	7.24448e-12
ENSG00000081087	OSTM1	0.30246	8.24184e-12	6.45882e-11
ENSG00000143515	ATP8B2	0.302409	7.30232e-08	3.66908e-07
ENSG00000084652	TXLNA	0.302254	5.17954e-11	3.76466e-10
ENSG00000141526	SLC16A3	0.302125	1.54021e-15	1.67601e-14
ENSG00000100387	RBX1	0.301346	5.40765e-10	3.48487e-09
ENSG00000118407	FILIP1	0.301301	5.64175e-05	0.000189139
ENSG00000088854	C20orf194	0.301283	2.78454e-17	3.46802e-16
ENSG00000102181	CD99L2	0.30124	4.29296e-09	2.48483e-08
ENSG00000116786	PLEKHM2	0.301079	1.33432e-19	2.01183e-18
ENSG00000101911	PRPS2	0.300902	2.63364e-08	1.39545e-07
ENSG00000162517	PEF1	0.300755	4.68481e-06	1.86794e-05
ENSG00000103591	AAGAB	0.300697	1.35941e-10	9.41014e-10
ENSG00000116353	MECR	0.300591	4.92524e-07	2.22677e-06
ENSG00000259020	AL049872.1	0.300369	1.07026e-07	5.26095e-07
ENSG00000140545	MFGE8	0.300278	5.71693e-08	2.90934e-07
ENSG00000134107	BHLHE40	0.300132	8.59165e-07	3.77505e-06
ENSG00000129925	PGAP6	0.29996	1.38162e-11	1.05579e-10
ENSG00000162522	KIAA1522	0.299854	8.69566e-16	9.69505e-15
ENSG00000169359	SLC33A1	0.299476	5.13885e-09	2.94934e-08
ENSG00000234289	H2BS1	0.299184	1.17364e-05	4.39176e-05
ENSG00000013810	TACC3	0.299182	5.71187e-10	3.6747e-09
ENSG00000204622	HLA-J	0.29918	1.40406e-09	8.60823e-09
ENSG00000177606	JUN	0.299133	1.06161e-07	5.22247e-07
ENSG00000152804	HHEX	0.299038	3.51193e-09	2.06095e-08
ENSG00000169490	TM2D2	0.298906	4.09622e-16	4.67091e-15
ENSG00000111640	GAPDH	0.298839	2.64207e-17	3.29705e-16
ENSG00000168528	SERINC2	0.298723	1.59699e-08	8.67415e-08
ENSG00000154451	GBP5	0.298641	3.50636e-07	1.61401e-06
ENSG00000196535	MYO18A	0.298566	3.13427e-10	2.07748e-09
ENSG00000164713	BRI3	0.298169	1.54693e-13	1.42105e-12
ENSG00000172115	CYCS	0.298097	1.32286e-06	5.68247e-06
ENSG00000137509	PRCP	0.297951	1.57747e-24	3.44889e-23
ENSG00000185896	LAMP1	0.297877	5.93549e-26	1.45096e-24
ENSG00000125821	DTD1	0.297763	6.11883e-19	8.7874e-18
ENSG00000196136	SERPINA3	0.297595	4.0637e-07	1.85442e-06
ENSG00000125877	ITPA	0.297391	1.04632e-19	1.5864e-18
ENSG00000108639	SYNGR2	0.297371	3.86851e-11	2.84103e-10
ENSG00000170876	TMEM43	0.297357	2.28696e-14	2.26355e-13
ENSG00000041357	PSMA4	0.297315	3.68127e-24	7.79782e-23
ENSG00000134375	TIMM17A	0.297028	1.53781e-11	1.16998e-10
ENSG00000204632	HLA-G	0.296986	1.14758e-10	8.0255e-10
ENSG00000153982	GDPD1	0.296984	4.05645e-10	2.66093e-09
ENSG00000171867	PRNP	0.296963	7.25105e-14	6.88344e-13
ENSG00000261832	AC138894.1	0.296823	3.43785e-11	2.5365e-10
ENSG00000140332	TLE3	0.296807	2.66124e-10	1.78068e-09
ENSG00000100744	GSKIP	0.296748	1.81562e-10	1.23924e-09
ENSG00000172765	TMCC1	0.296698	1.48706e-10	1.02343e-09
ENSG00000124802	EEF1E1	0.296603	5.22009e-11	3.78834e-10
ENSG00000138376	BARD1	0.296504	1.16402e-08	6.42318e-08
ENSG00000152767	FARP1	0.296198	1.74293e-16	2.05897e-15
ENSG00000005469	CROT	0.29619	2.98497e-14	2.92401e-13
ENSG00000120860	WASHC3	0.296104	3.26819e-13	2.9164e-12
ENSG00000100196	KDELR3	0.296019	3.8514e-09	2.24769e-08
ENSG00000141510	TP53	0.295852	1.2135e-09	7.48823e-09
ENSG00000185989	RASA3	0.295825	9.71669e-09	5.40722e-08
ENSG00000233184	AC093157.1	0.295799	2.34684e-09	1.40405e-08
ENSG00000137309	HMGA1	0.295758	1.32325e-10	9.17652e-10
ENSG00000182809	CRIP2	0.295678	1.18822e-05	4.44457e-05
ENSG00000175334	BANF1	0.294888	1.94282e-06	8.18339e-06
ENSG00000179921	GPBAR1	0.294803	3.09685e-10	2.05339e-09
ENSG00000186832	KRT16	0.294629	6.12851e-05	0.000204102
ENSG00000103042	SLC38A7	0.294414	5.5791e-20	8.63763e-19
ENSG00000007202	KIAA0100	0.294375	2.40274e-14	2.37444e-13
ENSG00000250644	AC068580.4	0.294313	3.441e-11	2.53784e-10
ENSG00000260804	LINC01963	0.293976	6.48413e-10	4.14354e-09
ENSG00000167850	CD300C	0.293965	1.73141e-14	1.73351e-13
ENSG00000148229	POLE3	0.2939	7.98312e-09	4.49638e-08
ENSG00000099284	MACROH2A2	0.293821	2.57962e-12	2.11557e-11
ENSG00000082512	TRAF5	0.2938	2.59412e-09	1.54568e-08
ENSG00000101773	RBBP8	0.293797	5.43157e-10	3.4991e-09
ENSG00000144645	OSBPL10	0.293605	1.24036e-07	6.05027e-07
ENSG00000168496	FEN1	0.293547	1.21266e-14	1.22834e-13
ENSG00000163840	DTX3L	0.293533	1.39343e-10	9.62465e-10
ENSG00000184164	CRELD2	0.293364	4.7692e-19	6.92224e-18
ENSG00000088882	CPXM1	0.293159	0.000263745	0.000780136
ENSG00000085449	WDFY1	0.293063	1.64348e-08	8.91647e-08
ENSG00000221923	ZNF880	0.292776	0.0214591	0.0405635
ENSG00000281453	TGFB2-OT1	0.292534	5.11826e-09	2.9393e-08
ENSG00000185088	RPS27L	0.292355	6.66627e-18	8.77303e-17
ENSG00000131171	SH3BGRL	0.292327	1.24311e-17	1.60166e-16
ENSG00000104856	RELB	0.29221	2.0513e-10	1.39014e-09
ENSG00000154309	DISP1	0.292189	1.71709e-09	1.04069e-08
ENSG00000101310	SEC23B	0.292183	3.03935e-09	1.79523e-08
ENSG00000171227	TMEM37	0.29198	8.25707e-06	3.16696e-05
ENSG00000173588	CEP83	0.291975	3.8727e-08	2.01277e-07
ENSG00000179029	TMEM107	0.291824	7.1538e-13	6.16704e-12
ENSG00000142871	CCN1	0.291778	0.00317507	0.00742241
ENSG00000124145	SDC4	0.291636	2.30784e-10	1.55075e-09
ENSG00000155849	ELMO1	0.291511	4.03738e-08	2.09208e-07
ENSG00000149923	PPP4C	0.291503	1.40672e-08	7.69554e-08
ENSG00000140105	WARS1	0.29143	1.64285e-08	8.91556e-08
ENSG00000137507	LRRC32	0.291384	1.53162e-14	1.5367e-13
ENSG00000188313	PLSCR1	0.291375	1.79273e-08	9.68483e-08
ENSG00000135002	RFK	0.291369	3.07439e-10	2.03921e-09
ENSG00000168781	PPIP5K1	0.291305	1.07739e-12	9.14297e-12
ENSG00000186088	GSAP	0.291281	4.01288e-09	2.33478e-08
ENSG00000002822	MAD1L1	0.291252	7.3439e-07	3.25459e-06
ENSG00000112079	STK38	0.291229	6.98425e-13	6.04002e-12
ENSG00000099814	CEP170B	0.291022	1.29035e-15	1.413e-14
ENSG00000197965	MPZL1	0.290951	2.82808e-17	3.51764e-16
ENSG00000139629	GALNT6	0.290921	4.5394e-08	2.33569e-07
ENSG00000106484	MEST	0.290882	1.39751e-07	6.76308e-07
ENSG00000128335	APOL2	0.29059	9.61784e-14	9.02229e-13
ENSG00000003137	CYP26B1	0.290554	1.05215e-05	3.96676e-05
ENSG00000107175	CREB3	0.290448	1.28473e-17	1.65081e-16
ENSG00000278634	LILRA2	0.290279	2.41163e-10	1.61785e-09
ENSG00000129566	TEP1	0.290059	1.82669e-13	1.66518e-12
ENSG00000284779	AC132217.2	0.289989	0.000126658	0.000398866
ENSG00000166562	SEC11C	0.289918	4.47189e-13	3.94068e-12
ENSG00000100280	AP1B1	0.28978	5.61365e-20	8.68406e-19
ENSG00000058262	SEC61A1	0.289758	2.57876e-19	3.82754e-18
ENSG00000035862	TIMP2	0.289683	3.31996e-22	6.04995e-21
ENSG00000185627	PSMD13	0.289512	2.64974e-12	2.17121e-11
ENSG00000090615	GOLGA3	0.289421	6.78325e-13	5.87419e-12
ENSG00000136999	CCN3	0.289397	0.000390218	0.00111442
ENSG00000132182	NUP210	0.288984	1.86245e-07	8.88221e-07
ENSG00000132846	ZBED3	0.288916	7.61323e-10	4.82941e-09
ENSG00000153814	JAZF1	0.288728	3.06211e-11	2.27513e-10
ENSG00000197892	KIF13B	0.288668	5.35065e-16	6.07587e-15
ENSG00000129562	DAD1	0.288664	3.89452e-06	1.57326e-05
ENSG00000006015	REX1BD	0.288627	5.0281e-09	2.89013e-08
ENSG00000086570	FAT2	0.288589	4.48565e-06	1.79379e-05
ENSG00000131653	TRAF7	0.288535	3.53043e-15	3.72466e-14
ENSG00000115226	FNDC4	0.288525	1.25308e-13	1.16175e-12
ENSG00000115233	PSMD14	0.28835	6.54558e-13	5.6787e-12
ENSG00000100644	HIF1A	0.288302	2.61058e-16	3.03871e-15
ENSG00000164692	COL1A2	0.288253	5.03022e-12	4.01629e-11
ENSG00000113645	WWC1	0.287803	6.5373e-08	3.30299e-07
ENSG00000126432	PRDX5	0.287721	4.79156e-05	0.000162417
ENSG00000183597	TANGO2	0.287579	3.32171e-16	3.81977e-15
ENSG00000077420	APBB1IP	0.287441	1.09868e-09	6.81282e-09
ENSG00000127586	CHTF18	0.287416	4.90143e-10	3.17908e-09
ENSG00000231292	IGKV1OR2-108	0.287386	4.52372e-08	2.32825e-07
ENSG00000104299	INTS9	0.287266	9.92666e-12	7.7188e-11
ENSG00000129450	SIGLEC9	0.287243	4.127e-10	2.70349e-09
ENSG00000124212	PTGIS	0.287173	0.000100221	0.000321627
ENSG00000167397	VKORC1	0.286836	2.10078e-06	8.80978e-06
ENSG00000166483	WEE1	0.286754	1.5532e-08	8.44832e-08
ENSG00000117419	ERI3	0.286747	3.23359e-09	1.90406e-08
ENSG00000182240	BACE2	0.286662	1.29122e-12	1.09021e-11
ENSG00000267740	AC024592.3	0.286661	0.00185601	0.0045943
ENSG00000164338	UTP15	0.286557	6.76899e-09	3.83751e-08
ENSG00000052802	MSMO1	0.286338	7.30583e-05	0.000240243
ENSG00000107679	PLEKHA1	0.285962	1.33233e-11	1.02017e-10
ENSG00000156587	UBE2L6	0.285946	1.49999e-11	1.14212e-10
ENSG00000183111	ARHGEF37	0.285573	4.29827e-08	2.22182e-07
ENSG00000105726	ATP13A1	0.285562	1.17885e-18	1.65065e-17
ENSG00000080910	CFHR2	0.285527	1.24836e-12	1.05515e-11
ENSG00000170776	AKAP13	0.285351	3.19702e-08	1.68132e-07
ENSG00000068878	PSME4	0.285287	2.86795e-12	2.34296e-11
ENSG00000138778	CENPE	0.285281	1.11426e-10	7.80107e-10
ENSG00000186806	VSIG10L	0.285246	2.90984e-10	1.93779e-09
ENSG00000113140	SPARC	0.285198	3.65382e-19	5.34407e-18
ENSG00000163075	CFAP221	0.285197	7.02538e-05	0.000231493
ENSG00000074181	NOTCH3	0.28504	7.0095e-07	3.11364e-06
ENSG00000034677	RNF19A	0.284793	6.79342e-15	7.01556e-14
ENSG00000154845	PPP4R1	0.284703	3.60329e-19	5.27421e-18
ENSG00000113742	CPEB4	0.284588	3.58819e-08	1.87205e-07
ENSG00000065457	ADAT1	0.284467	2.59668e-09	1.54672e-08
ENSG00000259024	TVP23C-CDRT4	0.284431	1.51421e-08	8.24805e-08
ENSG00000125637	PSD4	0.284339	2.97881e-09	1.76221e-08
ENSG00000276223	AL118522.1	0.284278	2.01596e-05	7.28289e-05
ENSG00000229847	EMX2OS	0.28413	3.55569e-10	2.34944e-09
ENSG00000182487	NCF1B	0.284115	0.000564487	0.00156039
ENSG00000087842	PIR	0.284063	3.13919e-07	1.45733e-06
ENSG00000197930	ERO1A	0.28403	6.95826e-10	4.43016e-09
ENSG00000138758	SEPTIN11	0.283944	1.5334e-13	1.40997e-12
ENSG00000100263	RHBDD3	0.283767	1.7183e-12	1.43453e-11
ENSG00000205364	MT1M	0.28336	0.000345987	0.000997825
ENSG00000240230	COX19	0.283218	2.15884e-15	2.31871e-14
ENSG00000283684	AC013268.5	0.282912	1.17089e-09	7.23354e-09
ENSG00000185753	CXorf38	0.282882	3.32335e-09	1.9551e-08
ENSG00000101194	SLC17A9	0.282837	8.47791e-11	6.01284e-10
ENSG00000176971	FIBIN	0.282833	8.81898e-05	0.000286196
ENSG00000178826	TMEM139	0.282815	0.000182944	0.000558392
ENSG00000143870	PDIA6	0.282753	1.69142e-15	1.83531e-14
ENSG00000179104	TMTC2	0.282667	1.27993e-09	7.87262e-09
ENSG00000187098	MITF	0.282543	2.48971e-11	1.86238e-10
ENSG00000183508	TENT5C	0.28239	0.00852331	0.0179347
ENSG00000123505	AMD1	0.282282	1.66434e-09	1.01209e-08
ENSG00000148019	CEP78	0.281895	1.76489e-11	1.33421e-10
ENSG00000146918	NCAPG2	0.281788	4.06357e-10	2.66469e-09
ENSG00000185624	P4HB	0.281757	9.29796e-16	1.03162e-14
ENSG00000119333	WDR34	0.281728	4.50438e-10	2.93455e-09
ENSG00000128973	CLN6	0.281493	1.83911e-12	1.53203e-11
ENSG00000198517	MAFK	0.281314	7.38821e-11	5.28328e-10
ENSG00000103111	MON1B	0.281148	1.21964e-08	6.71647e-08
ENSG00000137161	CNPY3	0.280797	2.05245e-14	2.04419e-13
ENSG00000158406	H4C8	0.280771	3.36405e-09	1.97843e-08
ENSG00000138760	SCARB2	0.280759	1.45043e-22	2.68944e-21
ENSG00000084234	APLP2	0.280715	4.88548e-06	1.94145e-05
ENSG00000185483	ROR1	0.280583	2.60373e-10	1.7428e-09
ENSG00000171222	SCAND1	0.28048	1.13255e-06	4.89496e-06
ENSG00000188643	S100A16	0.280442	4.07794e-14	3.93594e-13
ENSG00000172935	MRGPRF	0.280421	0.00451114	0.0101724
ENSG00000184428	TOP1MT	0.28006	8.57138e-12	6.70053e-11
ENSG00000090889	KIF4A	0.28003	1.55504e-09	9.48517e-09
ENSG00000177058	SLC38A9	0.279905	5.06642e-10	3.28051e-09
ENSG00000185344	ATP6V0A2	0.279852	4.176e-09	2.42155e-08
ENSG00000115183	TANC1	0.279819	4.02203e-09	2.33939e-08
ENSG00000205730	ITPRIPL2	0.279774	4.65548e-15	4.86577e-14
ENSG00000199753	SNORD104	0.279681	3.39883e-08	1.78156e-07
ENSG00000119929	CUTC	0.27954	4.34204e-09	2.51171e-08
ENSG00000118922	KLF12	0.279471	5.4251e-08	2.76823e-07
ENSG00000224939	LINC00184	0.279464	9.22193e-09	5.14995e-08
ENSG00000148153	INIP	0.279462	2.6635e-14	2.62125e-13
ENSG00000171766	GATM	0.279454	2.6539e-05	9.38326e-05
[truncated: 1,060 more rows]
