# Supplementary material for: Assessing the Contribution of Relative Macrophage Frequencies to Subcutaneous Adipose Tissue
Source: Front Nutr. 2021 May 31;8:675935. doi: 10.3389/fnut.2021.675935 (PMC8200404; doi:10.3389/fnut.2021.675935)
Supplement: Supplementary file 1 [file Data_Sheet_1.ZIP › Tables/Table S4.xlsx]

## Sheet: Sheet1
Table S4. Significantly downregulated genes for the M3 vs M0 group comparison for models 1 & 2.
Model 1 adjusts for sex and study and model 2 additionally adjusts
for differences in cell-type composition.
The log 2 fold changes, nominal and FDR p-values are shown.
	model 1
Ensembl GeneID	Gene Symbol	log2FC	p	FDR-p
ENSG00000134548	SPX	-3.16488	1.77228e-44	1.41805e-42
ENSG00000164879	CA3	-2.79135	2.70343e-39	1.5988e-37
ENSG00000206384	COL6A6	-2.43965	2.43023e-46	2.31394e-44
ENSG00000160862	AZGP1	-2.38923	1.31436e-54	2.00235e-52
ENSG00000077616	NAALAD2	-1.95152	6.15861e-59	1.17278e-56
ENSG00000084674	APOB	-1.92918	2.10347e-41	1.43059e-39
ENSG00000138678	GPAT3	-1.74409	3.44917e-33	1.40347e-31
ENSG00000140284	SLC27A2	-1.67353	1.51622e-30	5.27849e-29
ENSG00000264968	AC090844.2	-1.47441	1.21572e-28	3.66893e-27
ENSG00000165028	NIPSNAP3B	-1.4576	1.27883e-44	1.04072e-42
ENSG00000173253	DMRT2	-1.45614	2.24905e-34	1.00773e-32
ENSG00000170522	ELOVL6	-1.42225	7.22687e-14	6.86391e-13
ENSG00000099954	CECR2	-1.40201	2.60583e-43	1.95366e-41
ENSG00000198963	RORB	-1.34801	2.05484e-20	3.2745e-19
ENSG00000165730	STOX1	-1.26109	2.58098e-44	2.03098e-42
ENSG00000166473	PKD1L2	-1.26037	3.47499e-27	9.32032e-26
ENSG00000136383	ALPK3	-1.23564	1.11796e-44	9.29663e-43
ENSG00000119711	ALDH6A1	-1.23112	3.9558e-57	6.78652e-55
ENSG00000186458	DEFB132	-1.21507	3.00358e-15	3.1847e-14
ENSG00000073605	GSDMB	-1.18728	4.4773e-38	2.46419e-36
ENSG00000185100	ADSS1	-1.17748	3.85797e-38	2.14817e-36
ENSG00000118729	CASQ2	-1.16375	2.01973e-31	7.48281e-30
ENSG00000165323	FAT3	-1.16166	1.23644e-23	2.48896e-22
ENSG00000039537	C6	-1.14536	2.90318e-15	3.08167e-14
ENSG00000134775	FHOD3	-1.13222	1.84171e-28	5.48852e-27
ENSG00000080493	SLC4A4	-1.12897	1.20424e-37	6.47804e-36
ENSG00000138835	RGS3	-1.1123	4.37776e-35	2.04328e-33
ENSG00000130876	SLC7A10	-1.08408	1.74027e-24	3.77878e-23
ENSG00000122691	TWIST1	-1.08182	1.05781e-50	1.31659e-48
ENSG00000176194	CIDEA	-1.06452	3.05989e-16	3.53149e-15
ENSG00000091831	ESR1	-1.0583	2.20623e-45	1.94506e-43
ENSG00000152642	GPD1L	-1.04461	1.02479e-45	9.16204e-44
ENSG00000087237	CETP	-1.0404	5.20396e-15	5.40343e-14
ENSG00000169710	FASN	-1.03919	7.06279e-23	1.34228e-21
ENSG00000180785	OR51E1	-1.02699	1.84948e-25	4.37511e-24
ENSG00000134324	LPIN1	-1.02538	1.0327e-40	6.71182e-39
ENSG00000166292	TMEM100	-1.01679	1.86816e-32	7.3655e-31
ENSG00000149485	FADS1	-1.0167	8.72966e-16	9.72726e-15
ENSG00000111058	ACSS3	-1.01359	7.38354e-46	6.69546e-44
ENSG00000055732	MCOLN3	-1.00723	6.44635e-25	1.4562e-23
ENSG00000160678	S100A1	-1.00447	2.83622e-21	4.80944e-20
ENSG00000197442	MAP3K5	-1.00165	2.16158e-32	8.4872e-31
ENSG00000101251	SEL1L2	-0.990307	7.86325e-12	6.17484e-11
ENSG00000144908	ALDH1L1	-0.98383	5.15504e-34	2.22098e-32
ENSG00000108924	HLF	-0.978869	1.7061e-35	8.18367e-34
ENSG00000157064	NMNAT2	-0.967567	1.85591e-26	4.71229e-25
ENSG00000214456	PLIN5	-0.965002	2.89459e-44	2.25908e-42
ENSG00000197321	SVIL	-0.964492	5.09913e-41	3.3952e-39
ENSG00000280018	CU634019.6	-0.963302	3.56849e-16	4.09366e-15
ENSG00000175161	CADM2	-0.958296	4.72683e-29	1.47321e-27
ENSG00000172425	TTC36	-0.955198	2.46277e-33	1.01293e-31
ENSG00000091513	TF	-0.949609	2.27426e-16	2.6668e-15
ENSG00000211829	TRDC	-0.945324	1.80984e-21	3.11335e-20
ENSG00000123612	ACVR1C	-0.936737	2.24592e-60	4.64882e-58
ENSG00000109929	SC5D	-0.93407	3.38329e-32	1.30685e-30
ENSG00000103528	SYT17	-0.929343	2.36117e-33	9.73242e-32
ENSG00000145708	CRHBP	-0.928817	7.79693e-20	1.19259e-18
ENSG00000091844	RGS17	-0.921756	1.38325e-23	2.76984e-22
ENSG00000166816	LDHD	-0.916975	6.90862e-26	1.68237e-24
ENSG00000123080	CDKN2C	-0.915951	3.17853e-50	3.83094e-48
ENSG00000114790	ARHGEF26	-0.912197	3.84525e-28	1.11624e-26
ENSG00000165959	CLMN	-0.903942	5.97793e-33	2.39155e-31
ENSG00000103034	NDRG4	-0.899061	4.10576e-24	8.66808e-23
ENSG00000114200	BCHE	-0.89285	4.78319e-20	7.44169e-19
ENSG00000137941	TTLL7	-0.892256	3.41965e-34	1.49702e-32
ENSG00000206120	EGFEM1P	-0.891664	1.64574e-27	4.57515e-26
ENSG00000224958	PGM5-AS1	-0.890765	4.08034e-29	1.27865e-27
ENSG00000112715	VEGFA	-0.890578	1.6785e-46	1.60621e-44
ENSG00000092621	PHGDH	-0.888461	2.20542e-29	7.11827e-28
ENSG00000166165	CKB	-0.888021	4.79146e-31	1.7281e-29
ENSG00000285854	AC010197.2	-0.887376	1.33266e-09	8.18902e-09
ENSG00000106772	PRUNE2	-0.885089	2.39556e-15	2.56284e-14
ENSG00000134463	ECHDC3	-0.875141	1.48687e-40	9.5657e-39
ENSG00000165084	C8orf34	-0.868222	1.54473e-20	2.48869e-19
ENSG00000174145	NWD2	-0.86271	4.17617e-15	4.372e-14
ENSG00000172572	PDE3A	-0.855	4.27118e-40	2.67553e-38
ENSG00000166123	GPT2	-0.853827	6.22005e-40	3.84573e-38
ENSG00000081913	PHLPP1	-0.85311	1.29171e-31	4.87089e-30
ENSG00000160972	PPP1R16A	-0.850011	5.79929e-26	1.42131e-24
ENSG00000124615	MOCS1	-0.842816	1.87336e-30	6.45106e-29
ENSG00000137441	FGFBP2	-0.842593	1.67918e-12	1.4031e-11
ENSG00000117479	SLC19A2	-0.842221	2.44441e-26	6.19e-25
ENSG00000274089	PRIMA1	-0.841915	4.20616e-29	1.31524e-27
ENSG00000158571	PFKFB1	-0.838661	5.24304e-47	5.2549e-45
ENSG00000135917	SLC19A3	-0.832366	4.39288e-30	1.47278e-28
ENSG00000101695	RNF125	-0.829275	4.28701e-37	2.23053e-35
ENSG00000256632	AC135586.2	-0.820903	1.2133e-45	1.07966e-43
ENSG00000170525	PFKFB3	-0.820385	3.32344e-39	1.95939e-37
ENSG00000068976	PYGM	-0.818925	5.13927e-26	1.26649e-24
ENSG00000064989	CALCRL	-0.804379	3.93759e-28	1.1413e-26
ENSG00000035664	DAPK2	-0.797455	2.50227e-41	1.68377e-39
ENSG00000017427	IGF1	-0.794686	2.60367e-33	1.06857e-31
ENSG00000150051	MKX	-0.788136	1.9988e-18	2.74231e-17
ENSG00000116761	CTH	-0.788119	1.05225e-23	2.12491e-22
ENSG00000142973	CYP4B1	-0.787741	4.05597e-13	3.58579e-12
ENSG00000081760	AACS	-0.783401	2.80792e-19	4.15472e-18
ENSG00000206567	AC022007.1	-0.783088	3.20074e-32	1.24646e-30
ENSG00000166582	CENPV	-0.782303	3.4881e-24	7.40511e-23
ENSG00000008311	AASS	-0.781142	1.73406e-30	5.98218e-29
ENSG00000169047	IRS1	-0.777103	1.57967e-30	5.48935e-29
ENSG00000180660	MAB21L1	-0.772247	7.93882e-20	1.21331e-18
ENSG00000181234	TMEM132C	-0.77213	2.68488e-38	1.51715e-36
ENSG00000138796	HADH	-0.769348	1.21101e-50	1.48782e-48
ENSG00000119147	ECRG4	-0.768077	1.25593e-18	1.74958e-17
ENSG00000254109	RBPMS-AS1	-0.767306	4.03238e-38	2.23874e-36
ENSG00000168952	STXBP6	-0.766323	2.78469e-20	4.39709e-19
ENSG00000011198	ABHD5	-0.759148	4.22268e-28	1.22207e-26
ENSG00000278540	ACACA	-0.758569	2.11247e-30	7.26135e-29
ENSG00000172057	ORMDL3	-0.758259	4.99996e-38	2.74393e-36
ENSG00000127955	GNAI1	-0.757436	5.03625e-49	5.67487e-47
ENSG00000274126	C14orf180	-0.756783	1.11743e-28	3.39382e-27
ENSG00000138792	ENPEP	-0.751545	2.22696e-23	4.39461e-22
ENSG00000171723	GPHN	-0.75133	1.38307e-33	5.82697e-32
ENSG00000164849	GPR146	-0.749377	7.27874e-34	3.10783e-32
ENSG00000124253	PCK1	-0.748273	7.57923e-14	7.18423e-13
ENSG00000135821	GLUL	-0.746428	4.0825e-53	5.67467e-51
ENSG00000141576	RNF157	-0.742578	4.74318e-27	1.258e-25
ENSG00000236333	TRHDE-AS1	-0.739507	2.07569e-22	3.81538e-21
ENSG00000087338	GMCL1	-0.739272	7.45436e-29	2.27489e-27
ENSG00000176974	SHMT1	-0.736946	5.93815e-46	5.46281e-44
ENSG00000163050	COQ8A	-0.728441	3.13109e-38	1.76407e-36
ENSG00000146938	NLGN4X	-0.722961	2.18701e-20	3.47931e-19
ENSG00000163536	SERPINI1	-0.720512	1.01541e-18	1.43339e-17
ENSG00000128573	FOXP2	-0.71893	5.59707e-24	1.16998e-22
ENSG00000160111	CPAMD8	-0.718808	8.42515e-28	2.39821e-26
ENSG00000135744	AGT	-0.716632	3.47154e-16	3.98724e-15
ENSG00000107186	MPDZ	-0.71582	1.68861e-37	8.98216e-36
ENSG00000164442	CITED2	-0.707361	2.44351e-30	8.34801e-29
ENSG00000215559	ANKRD20A11P	-0.70601	7.5831e-19	1.0826e-17
ENSG00000185950	IRS2	-0.700564	9.48874e-39	5.52581e-37
ENSG00000187260	WDR86	-0.692849	4.23234e-22	7.64673e-21
ENSG00000235688	SNTG2-AS1	-0.688882	9.85217e-19	1.39491e-17
ENSG00000189184	PCDH18	-0.687384	2.29122e-27	6.29606e-26
ENSG00000173926	MARCHF3	-0.686877	2.35302e-19	3.50067e-18
ENSG00000114737	CISH	-0.683776	5.21273e-16	5.92279e-15
ENSG00000151692	RNF144A	-0.682075	2.4424e-30	8.34801e-29
ENSG00000165113	GKAP1	-0.676727	4.32875e-34	1.88632e-32
ENSG00000196353	CPNE4	-0.675955	1.0451e-24	2.3359e-23
ENSG00000100344	PNPLA3	-0.674629	3.69819e-10	2.43515e-09
ENSG00000196616	ADH1B	-0.672531	1.15467e-29	3.79109e-28
ENSG00000117054	ACADM	-0.670465	4.91466e-40	3.0585e-38
ENSG00000096060	FKBP5	-0.663992	8.86124e-16	9.8681e-15
ENSG00000149809	TM7SF2	-0.66302	1.86067e-18	2.56017e-17
ENSG00000144891	AGTR1	-0.662577	2.54485e-28	7.4671e-27
ENSG00000182963	GJC1	-0.662023	7.34397e-30	2.43643e-28
ENSG00000170264	FAM161A	-0.660903	1.37222e-22	2.5469e-21
ENSG00000166823	MESP1	-0.659812	3.12663e-33	1.27496e-31
ENSG00000138134	STAMBPL1	-0.658898	2.53983e-21	4.32225e-20
ENSG00000105516	DBP	-0.657359	6.81951e-16	7.68426e-15
ENSG00000118596	SLC16A7	-0.654156	7.77796e-15	8.00625e-14
ENSG00000154645	CHODL	-0.651771	1.23349e-19	1.86275e-18
ENSG00000165996	HACD1	-0.648486	7.18136e-24	1.48324e-22
ENSG00000180530	NRIP1	-0.647118	4.39372e-38	2.42521e-36
ENSG00000163884	KLF15	-0.645783	5.90017e-35	2.74041e-33
ENSG00000187840	EIF4EBP1	-0.642683	8.95321e-22	1.58601e-20
ENSG00000070159	PTPN3	-0.638743	1.49647e-27	4.18463e-26
ENSG00000121210	TMEM131L	-0.638349	3.66774e-27	9.82344e-26
ENSG00000140374	ETFA	-0.63613	4.41356e-42	3.11287e-40
ENSG00000214776	AC092821.2	-0.635921	1.13054e-11	8.73027e-11
ENSG00000164066	INTU	-0.632948	5.54979e-18	7.35454e-17
ENSG00000138640	FAM13A	-0.630281	3.88127e-27	1.03662e-25
ENSG00000096717	SIRT1	-0.625642	6.52469e-29	2.00225e-27
ENSG00000111052	LIN7A	-0.624371	1.9149e-21	3.28517e-20
ENSG00000272414	FAM47E-STBD1	-0.624272	1.93457e-28	5.75624e-27
ENSG00000133317	LGALS12	-0.620359	1.99029e-18	2.73259e-17
ENSG00000138411	HECW2	-0.618976	1.71661e-24	3.73168e-23
ENSG00000148090	AUH	-0.618618	2.95633e-41	1.9823e-39
ENSG00000154359	LONRF1	-0.618104	1.18713e-13	1.10383e-12
ENSG00000127418	FGFRL1	-0.618081	2.88395e-29	9.23009e-28
ENSG00000173599	PC	-0.61752	3.10994e-20	4.87429e-19
ENSG00000007314	SCN4A	-0.615027	3.40789e-27	9.15323e-26
ENSG00000076555	ACACB	-0.612693	1.63782e-39	9.96452e-38
ENSG00000131771	PPP1R1B	-0.611579	6.31704e-11	4.55319e-10
ENSG00000120332	TNN	-0.610222	4.29254e-23	8.29035e-22
ENSG00000155744	FAM126B	-0.607129	1.61919e-23	3.22871e-22
ENSG00000123472	ATPAF1	-0.606898	1.40991e-42	1.02087e-40
ENSG00000169418	NPR1	-0.603629	3.93388e-42	2.79526e-40
ENSG00000141469	SLC14A1	-0.602635	5.42958e-13	4.75163e-12
ENSG00000167434	CA4	-0.601722	9.6572e-17	1.15953e-15
ENSG00000144749	LRIG1	-0.601425	3.47595e-23	6.76125e-22
ENSG00000184005	ST6GALNAC3	-0.600523	1.41298e-14	1.42292e-13
ENSG00000171621	SPSB1	-0.599803	5.81017e-21	9.68854e-20
ENSG00000156735	BAG4	-0.597715	7.94956e-37	4.10254e-35
ENSG00000152492	CCDC50	-0.593247	4.61802e-45	3.9613e-43
ENSG00000131473	ACLY	-0.589171	1.18326e-11	9.12632e-11
ENSG00000181192	DHTKD1	-0.588896	3.48555e-40	2.1906e-38
ENSG00000230578	AC234781.5	-0.58867	1.40532e-27	3.95297e-26
ENSG00000164292	RHOBTB3	-0.585231	2.98011e-27	8.07257e-26
ENSG00000198523	PLN	-0.585123	2.81804e-09	1.67126e-08
ENSG00000270055	AC127502.2	-0.583848	3.01423e-16	3.4809e-15
ENSG00000188985	DHFRP1	-0.582304	2.45256e-14	2.42241e-13
ENSG00000119326	CTNNAL1	-0.581867	1.53196e-21	2.66664e-20
ENSG00000152270	PDE3B	-0.580766	1.05864e-23	2.13555e-22
ENSG00000186951	PPARA	-0.578509	5.03554e-31	1.81052e-29
ENSG00000117791	MARC2	-0.577119	8.52681e-45	7.12176e-43
ENSG00000043591	ADRB1	-0.575465	8.15927e-13	7.00527e-12
ENSG00000172840	PDP2	-0.573802	2.19413e-33	9.10302e-32
ENSG00000159208	CIART	-0.573036	3.27876e-15	3.4649e-14
ENSG00000143768	LEFTY2	-0.570051	2.27677e-15	2.43988e-14
ENSG00000100077	GRK3	-0.568952	1.63923e-21	2.8365e-20
ENSG00000109738	GLRB	-0.568904	7.45014e-17	9.00369e-16
ENSG00000107372	ZFAND5	-0.567245	2.25869e-27	6.21563e-26
ENSG00000241684	ADAMTS9-AS2	-0.567213	3.38045e-17	4.18285e-16
ENSG00000005882	PDK2	-0.564564	2.0202e-20	3.2247e-19
ENSG00000034971	MYOC	-0.563944	4.96441e-07	2.24341e-06
ENSG00000165115	KIF27	-0.563025	1.93664e-21	3.31949e-20
ENSG00000138772	ANXA3	-0.562601	1.87427e-09	1.13091e-08
ENSG00000066583	ISOC1	-0.559993	2.24989e-28	6.64258e-27
ENSG00000182378	PLCXD1	-0.559896	3.17853e-22	5.80333e-21
ENSG00000095203	EPB41L4B	-0.559558	2.81377e-21	4.77563e-20
ENSG00000260912	AL158206.1	-0.558989	1.27612e-17	1.64197e-16
ENSG00000145777	TSLP	-0.558926	7.22256e-10	4.59229e-09
ENSG00000119986	AVPI1	-0.558779	1.63341e-31	6.12305e-30
ENSG00000167969	ECI1	-0.557477	1.8314e-29	5.96161e-28
ENSG00000172901	LVRN	-0.555423	1.50278e-15	1.63715e-14
ENSG00000166148	AVPR1A	-0.55436	1.24628e-18	1.73741e-17
ENSG00000131069	ACSS2	-0.551509	6.86263e-26	1.6733e-24
ENSG00000163145	C1QTNF7	-0.550988	4.07088e-10	2.66856e-09
ENSG00000112246	SIM1	-0.550745	4.66748e-11	3.40157e-10
ENSG00000173611	SCAI	-0.550604	1.53741e-17	1.96885e-16
ENSG00000176720	BOK	-0.550558	2.41391e-17	3.02621e-16
ENSG00000284203	MIR29B2	-0.5497	4.21347e-24	8.88561e-23
ENSG00000154153	RETREG1	-0.548973	1.66617e-24	3.63031e-23
ENSG00000241158	ADAMTS9-AS1	-0.548908	1.04909e-18	1.47875e-17
ENSG00000121057	AKAP1	-0.547241	3.31666e-25	7.71174e-24
ENSG00000106049	HIBADH	-0.546205	4.40779e-24	9.28514e-23
ENSG00000175198	PCCA	-0.545064	1.01663e-36	5.16256e-35
ENSG00000049323	LTBP1	-0.544612	1.17526e-24	2.60541e-23
ENSG00000112039	FANCE	-0.541522	1.96496e-24	4.24248e-23
ENSG00000152256	PDK1	-0.54082	1.18438e-19	1.79286e-18
ENSG00000124374	PAIP2B	-0.540327	1.24394e-24	2.74807e-23
ENSG00000199094	MIR30C2	-0.539264	4.76875e-12	3.82203e-11
ENSG00000126858	RHOT1	-0.538906	1.71665e-39	1.0345e-37
ENSG00000100417	PMM1	-0.537458	1.84879e-16	2.17996e-15
ENSG00000111276	CDKN1B	-0.534123	2.08784e-31	7.70518e-30
ENSG00000106804	C5	-0.533358	5.81405e-19	8.36863e-18
ENSG00000132510	KDM6B	-0.533159	1.23081e-23	2.48025e-22
ENSG00000248144	ADH1C	-0.532498	6.08507e-16	6.8852e-15
ENSG00000132170	PPARG	-0.53095	1.75778e-26	4.47504e-25
ENSG00000005249	PRKAR2B	-0.530184	9.20278e-42	6.39593e-40
ENSG00000181938	GINS3	-0.53017	8.82966e-21	1.44951e-19
ENSG00000151617	EDNRA	-0.52994	4.41469e-19	6.42238e-18
ENSG00000054690	PLEKHH1	-0.529525	1.40317e-13	1.29397e-12
ENSG00000121310	ECHDC2	-0.5294	2.581e-31	9.45191e-30
ENSG00000114054	PCCB	-0.529392	2.68965e-23	5.28576e-22
ENSG00000230333	AC004160.1	-0.529388	1.16681e-20	1.89749e-19
ENSG00000083123	BCKDHB	-0.529289	4.90225e-29	1.52042e-27
ENSG00000286235	AL035461.4	-0.527945	8.45553e-24	1.72952e-22
ENSG00000156218	ADAMTSL3	-0.526575	3.04181e-17	3.77116e-16
ENSG00000147642	SYBU	-0.526489	4.74546e-26	1.17666e-24
ENSG00000160886	LY6K	-0.525575	1.02563e-11	7.96862e-11
ENSG00000075643	MOCOS	-0.523576	4.17689e-11	3.05807e-10
ENSG00000166347	CYB5A	-0.523337	1.14831e-28	3.48206e-27
ENSG00000131831	RAI2	-0.522674	7.83824e-22	1.39238e-20
ENSG00000168917	SLC35G2	-0.521732	1.69681e-23	3.37995e-22
ENSG00000120658	ENOX1	-0.520253	1.25945e-14	1.27235e-13
ENSG00000140538	NTRK3	-0.519865	1.5186e-25	3.60581e-24
ENSG00000176907	TCIM	-0.518605	2.23415e-09	1.33873e-08
ENSG00000111907	TPD52L1	-0.517947	4.5993e-28	1.32905e-26
ENSG00000046653	GPM6B	-0.516932	6.07929e-14	5.80367e-13
ENSG00000046889	PREX2	-0.516506	4.30156e-18	5.75648e-17
ENSG00000072201	LNX1	-0.51588	1.13176e-15	1.24868e-14
ENSG00000160307	S100B	-0.514964	2.24065e-11	1.68053e-10
ENSG00000260907	AC015818.2	-0.512926	1.2501e-15	1.37209e-14
ENSG00000141295	SCRN2	-0.512568	8.3518e-24	1.71014e-22
ENSG00000246022	ALDH1L1-AS2	-0.511014	1.95164e-23	3.87137e-22
ENSG00000256235	SMIM3	-0.510881	3.64213e-29	1.15403e-27
ENSG00000244234	GMCL2	-0.509518	1.70409e-17	2.17064e-16
ENSG00000115361	ACADL	-0.508854	1.26189e-20	2.04861e-19
ENSG00000147592	LACTB2	-0.506917	6.11705e-17	7.44802e-16
ENSG00000147576	ADHFE1	-0.506692	3.99648e-25	9.22484e-24
ENSG00000134532	SOX5	-0.506298	1.87141e-21	3.21346e-20
ENSG00000041515	MYO16	-0.505691	1.87449e-17	2.37339e-16
ENSG00000152661	GJA1	-0.502782	4.8233e-20	7.49797e-19
ENSG00000124003	MOGAT1	-0.502005	1.06464e-13	9.94799e-13
ENSG00000181690	PLAG1	-0.501805	7.93182e-21	1.30662e-19
ENSG00000247092	SNHG10	-0.501352	1.19949e-10	8.36086e-10
ENSG00000186205	MARC1	-0.501041	7.73263e-27	2.03107e-25
ENSG00000104043	ATP8B4	-0.500345	2.00706e-10	1.3621e-09
ENSG00000221886	ZBED8	-0.499253	1.24808e-15	1.37066e-14
ENSG00000046604	DSG2	-0.49892	5.64652e-18	7.46713e-17
ENSG00000187824	TMEM220	-0.495015	1.11613e-24	2.49174e-23
ENSG00000165633	VSTM4	-0.495014	1.86642e-20	2.98926e-19
ENSG00000111879	FAM184A	-0.493077	4.74779e-19	6.89642e-18
ENSG00000132541	RIDA	-0.492845	1.7122e-21	2.95607e-20
ENSG00000138764	CCNG2	-0.492524	1.32859e-20	2.15139e-19
ENSG00000135093	USP30	-0.491514	5.34088e-27	1.41259e-25
ENSG00000137573	SULF1	-0.490978	6.12032e-10	3.92422e-09
ENSG00000113231	PDE8B	-0.490413	3.12223e-11	2.31619e-10
ENSG00000173638	SLC19A1	-0.490224	1.26209e-19	1.90443e-18
ENSG00000197776	KLHDC1	-0.489604	1.71799e-17	2.18688e-16
ENSG00000047346	FAM214A	-0.489466	9.04831e-21	1.48285e-19
ENSG00000118482	PHF3	-0.489382	2.35464e-24	5.05514e-23
ENSG00000094963	FMO2	-0.489219	3.62277e-10	2.38962e-09
ENSG00000164104	HMGB2	-0.488626	8.20825e-20	1.25148e-18
ENSG00000109458	GAB1	-0.488094	3.73573e-15	3.93689e-14
ENSG00000131016	AKAP12	-0.48799	1.00993e-18	1.42777e-17
ENSG00000270820	AC016727.1	-0.487388	1.21743e-18	1.69967e-17
ENSG00000167232	ZNF91	-0.485051	5.28316e-21	8.8407e-20
ENSG00000178723	GLULP4	-0.482914	3.27363e-21	5.53148e-20
ENSG00000279289	AL136164.3	-0.482676	1.72232e-13	1.57608e-12
ENSG00000069535	MAOB	-0.482549	1.31786e-27	3.71793e-26
ENSG00000100625	SIX4	-0.482127	1.34159e-19	2.0196e-18
ENSG00000080200	CRYBG3	-0.481517	1.89119e-29	6.14572e-28
ENSG00000167641	PPP1R14A	-0.481187	3.71317e-07	1.70278e-06
ENSG00000256771	ZNF253	-0.479715	1.34105e-24	2.94893e-23
ENSG00000215845	TSTD1	-0.479514	8.66006e-09	4.85325e-08
ENSG00000170954	ZNF415	-0.478159	1.03565e-10	7.27211e-10
ENSG00000168032	ENTPD3	-0.477101	3.61405e-17	4.4603e-16
ENSG00000183549	ACSM5	-0.476837	1.11052e-14	1.12847e-13
ENSG00000049759	NEDD4L	-0.476139	6.06372e-15	6.27221e-14
ENSG00000101605	MYOM1	-0.475075	1.95416e-18	2.68492e-17
ENSG00000196274	AC027243.1	-0.474905	5.04246e-10	3.2661e-09
ENSG00000086712	TXLNG	-0.474867	1.63016e-26	4.15571e-25
ENSG00000139970	RTN1	-0.47482	3.19259e-11	2.36286e-10
ENSG00000157782	CABP1	-0.474457	4.75451e-21	7.96308e-20
ENSG00000159131	GART	-0.472434	2.27101e-19	3.38395e-18
ENSG00000163053	SLC16A14	-0.470543	1.091e-13	1.01843e-12
ENSG00000262655	SPON1	-0.470399	2.16495e-19	3.22844e-18
ENSG00000133392	MYH11	-0.467296	2.18353e-07	1.03178e-06
ENSG00000172340	SUCLG2	-0.467004	1.9748e-21	3.37754e-20
ENSG00000139631	CSAD	-0.466819	1.03013e-20	1.68096e-19
ENSG00000135951	TSGA10	-0.466483	3.05565e-12	2.48776e-11
ENSG00000134602	STK26	-0.466439	2.78744e-06	1.1482e-05
ENSG00000185813	PCYT2	-0.465529	2.75628e-17	3.43507e-16
ENSG00000116273	PHF13	-0.464483	8.39032e-26	2.0302e-24
ENSG00000136521	NDUFB5	-0.464337	7.54508e-36	3.73197e-34
ENSG00000154640	BTG3	-0.463124	2.10146e-21	3.58907e-20
ENSG00000132554	RGS22	-0.46298	3.06654e-18	4.1563e-17
ENSG00000137872	SEMA6D	-0.462438	6.64604e-17	8.05605e-16
ENSG00000078070	MCCC1	-0.46213	4.38299e-25	1.00561e-23
ENSG00000140153	WDR20	-0.461495	4.57219e-18	6.09721e-17
ENSG00000163629	PTPN13	-0.460322	5.50926e-19	7.95397e-18
ENSG00000092445	TYRO3	-0.459662	6.88503e-21	1.1401e-19
ENSG00000173848	NET1	-0.458299	2.60789e-13	2.34476e-12
ENSG00000188732	FAM221A	-0.458207	2.94982e-20	4.64628e-19
ENSG00000153291	SLC25A27	-0.458193	3.09827e-12	2.5203e-11
ENSG00000137720	C11orf1	-0.457054	4.9747e-22	8.9371e-21
ENSG00000265750	AC090772.3	-0.455961	4.35196e-39	2.54998e-37
ENSG00000183807	FAM162B	-0.455931	2.1029e-16	2.47347e-15
ENSG00000235105	AL356968.2	-0.455734	7.57671e-21	1.25137e-19
ENSG00000125337	KIF25	-0.455563	3.1213e-11	2.31619e-10
ENSG00000150054	MPP7	-0.454459	1.80614e-10	1.23321e-09
ENSG00000228794	LINC01128	-0.454142	5.5931e-23	1.07368e-21
ENSG00000161267	BDH1	-0.453969	5.60414e-13	4.89764e-12
ENSG00000145362	ANK2	-0.452109	4.17878e-12	3.36761e-11
ENSG00000175183	CSRP2	-0.451766	7.27473e-08	3.65618e-07
ENSG00000100714	MTHFD1	-0.451508	1.59491e-30	5.53221e-29
ENSG00000149294	NCAM1	-0.450405	8.5901e-13	7.35858e-12
ENSG00000177990	DPY19L2	-0.450398	5.25683e-10	3.39457e-09
ENSG00000176171	BNIP3	-0.450305	8.19002e-37	4.21521e-35
ENSG00000102763	VWA8	-0.450017	5.88174e-26	1.43967e-24
ENSG00000058056	USP13	-0.449732	1.28219e-26	3.30404e-25
ENSG00000280099	AL603750.1	-0.448441	4.65627e-24	9.79771e-23
ENSG00000119787	ATL2	-0.446946	2.16855e-24	4.67145e-23
ENSG00000106004	HOXA5	-0.446064	3.35276e-18	4.53457e-17
ENSG00000131730	CKMT2	-0.445742	1.06426e-06	4.61549e-06
ENSG00000149084	HSD17B12	-0.445099	1.13886e-22	2.13669e-21
ENSG00000170293	CMTM8	-0.443703	5.77977e-19	8.33188e-18
ENSG00000102755	FLT1	-0.442894	6.32538e-19	9.07718e-18
ENSG00000229939	AL589880.1	-0.442885	7.73187e-11	5.51041e-10
ENSG00000162496	DHRS3	-0.442178	4.60108e-25	1.0531e-23
ENSG00000108788	MLX	-0.441409	1.76276e-35	8.43424e-34
ENSG00000233622	CYP2T1P	-0.44139	1.39873e-11	1.068e-10
ENSG00000182985	CADM1	-0.441372	2.4923e-16	2.90992e-15
ENSG00000177508	IRX3	-0.441297	1.08519e-11	8.40732e-11
ENSG00000184508	HDDC3	-0.441106	3.52445e-30	1.19636e-28
ENSG00000113119	TMCO6	-0.440597	1.13149e-16	1.35091e-15
ENSG00000214274	ANG	-0.439747	4.32396e-08	2.23389e-07
ENSG00000164929	BAALC	-0.439079	5.36354e-17	6.54731e-16
ENSG00000010310	GIPR	-0.438963	6.41964e-21	1.06582e-19
ENSG00000137871	ZNF280D	-0.438925	2.9303e-16	3.39013e-15
ENSG00000228463	AP006222.1	-0.438407	2.01634e-08	1.08161e-07
ENSG00000149089	APIP	-0.43833	2.86679e-18	3.89111e-17
ENSG00000134198	TSPAN2	-0.437856	2.4795e-11	1.85602e-10
ENSG00000120549	KIAA1217	-0.437708	7.65879e-19	1.09248e-17
ENSG00000101751	POLI	-0.437356	3.08117e-14	3.0105e-13
ENSG00000107537	PHYH	-0.437274	3.95839e-33	1.60382e-31
ENSG00000127884	ECHS1	-0.437204	2.53539e-27	6.92702e-26
ENSG00000171862	PTEN	-0.436842	1.42591e-26	3.66942e-25
ENSG00000174899	SLC66A1L	-0.436757	2.7543e-13	2.47173e-12
ENSG00000185418	TARS3	-0.436595	3.25442e-19	4.79674e-18
ENSG00000064225	ST3GAL6	-0.436323	4.54308e-10	2.95875e-09
ENSG00000120162	MOB3B	-0.434062	2.22392e-13	2.00902e-12
ENSG00000258818	RNASE4	-0.433604	3.15031e-21	5.33256e-20
ENSG00000163638	ADAMTS9	-0.433505	7.13457e-12	5.61652e-11
ENSG00000247746	USP51	-0.433211	1.06029e-18	1.49342e-17
ENSG00000146281	PM20D2	-0.432928	1.30672e-11	1.00257e-10
ENSG00000173208	ABCD2	-0.43287	1.64126e-07	7.87863e-07
ENSG00000105607	GCDH	-0.432604	4.39965e-19	6.4081e-18
ENSG00000283799	MIR1182	-0.431351	2.40334e-15	2.56828e-14
ENSG00000132932	ATP8A2	-0.431286	1.08886e-11	8.42892e-11
ENSG00000105793	GTPBP10	-0.431127	8.00755e-20	1.22284e-18
ENSG00000271259	AC010201.1	-0.430566	1.79434e-12	1.49604e-11
ENSG00000157613	CREB3L1	-0.430063	3.5298e-18	4.76386e-17
ENSG00000182568	SATB1	-0.429053	2.45486e-27	6.72631e-26
ENSG00000115170	ACVR1	-0.428905	3.94609e-15	4.14481e-14
ENSG00000137274	BPHL	-0.428658	1.73001e-17	2.19777e-16
ENSG00000023228	NDUFS1	-0.427661	2.44969e-19	3.64164e-18
ENSG00000042317	AL049834.1	-0.427648	6.51614e-12	5.1467e-11
ENSG00000072657	TRHDE	-0.427043	1.27838e-10	8.86857e-10
ENSG00000101049	SGK2	-0.426842	6.82522e-16	7.68614e-15
ENSG00000106537	TSPAN13	-0.426675	1.14749e-21	2.01583e-20
ENSG00000151276	MAGI1	-0.426429	1.27347e-14	1.28583e-13
ENSG00000102471	NDFIP2	-0.426011	6.4554e-16	7.29556e-15
ENSG00000109819	PPARGC1A	-0.425934	9.76491e-14	9.15124e-13
ENSG00000133065	SLC41A1	-0.425705	8.26998e-27	2.16623e-25
ENSG00000118985	ELL2	-0.424929	3.7112e-14	3.59839e-13
ENSG00000163297	ANTXR2	-0.424805	9.06805e-21	1.4848e-19
ENSG00000164318	EGFLAM	-0.424334	6.07379e-13	5.28867e-12
ENSG00000092607	TBX15	-0.424051	1.97336e-19	2.94966e-18
ENSG00000088179	PTPN4	-0.423981	3.55891e-12	2.88393e-11
ENSG00000197358	BNIP3P1	-0.423859	3.05136e-12	2.48533e-11
ENSG00000162105	SHANK2	-0.423429	2.21544e-13	2.00231e-12
ENSG00000204789	ZNF204P	-0.423386	1.75028e-12	1.46059e-11
ENSG00000069122	ADGRF5	-0.423315	8.89432e-23	1.67864e-21
ENSG00000133026	MYH10	-0.423291	1.87443e-24	4.05161e-23
ENSG00000170145	SIK2	-0.423101	4.60828e-22	8.31805e-21
ENSG00000159388	BTG2	-0.422989	1.71727e-19	2.57293e-18
ENSG00000075239	ACAT1	-0.422872	1.23241e-30	4.31411e-29
ENSG00000134070	IRAK2	-0.422856	1.96644e-10	1.33596e-09
ENSG00000100889	PCK2	-0.422815	6.18791e-10	3.96488e-09
ENSG00000164736	SOX17	-0.422651	4.618e-09	2.66648e-08
ENSG00000197083	ZNF300P1	-0.421281	1.52436e-09	9.31292e-09
ENSG00000260643	AC092718.3	-0.420307	1.22243e-14	1.23692e-13
ENSG00000205213	LGR4	-0.420062	5.87089e-15	6.07605e-14
ENSG00000160145	KALRN	-0.419206	1.99243e-24	4.29692e-23
ENSG00000253661	ZFHX4-AS1	-0.418826	4.16517e-11	3.05067e-10
ENSG00000074935	TUBE1	-0.418785	1.21322e-10	8.45041e-10
ENSG00000077063	CTTNBP2	-0.418584	1.11282e-18	1.56394e-17
ENSG00000049246	PER3	-0.417321	4.7033e-18	6.26767e-17
ENSG00000044446	PHKA2	-0.415852	2.62006e-25	6.11443e-24
ENSG00000172264	MACROD2	-0.415644	3.65362e-12	2.95942e-11
ENSG00000115137	DNAJC27	-0.41408	4.41326e-15	4.61514e-14
ENSG00000164754	RAD21	-0.414076	5.60223e-23	1.07435e-21
ENSG00000112964	GHR	-0.413998	1.1768e-30	4.12703e-29
ENSG00000065833	ME1	-0.413671	2.37983e-14	2.35301e-13
ENSG00000172554	SNTG2	-0.412988	3.22152e-16	3.70903e-15
ENSG00000177943	MAMDC4	-0.412688	2.33032e-19	3.46961e-18
ENSG00000154814	OXNAD1	-0.411214	1.56915e-21	2.72639e-20
ENSG00000187758	ADH1A	-0.410985	3.56712e-14	3.46045e-13
ENSG00000068796	KIF2A	-0.410811	3.13177e-14	3.05525e-13
ENSG00000077274	CAPN6	-0.410529	2.10067e-10	1.42157e-09
ENSG00000141447	OSBPL1A	-0.410463	1.4857e-14	1.49378e-13
ENSG00000184903	IMMP2L	-0.410426	9.05874e-26	2.18361e-24
ENSG00000112319	EYA4	-0.410263	1.04503e-06	4.53829e-06
ENSG00000087303	NID2	-0.409862	1.57673e-11	1.1991e-10
ENSG00000128923	MINDY2	-0.409346	4.74119e-14	4.55303e-13
ENSG00000279688	AQP7P3	-0.409209	1.37907e-09	8.46056e-09
ENSG00000134480	CCNH	-0.409201	3.95816e-26	9.89177e-25
ENSG00000278119	GOLGA8J	-0.408929	2.2088e-21	3.76563e-20
ENSG00000224660	SH3BP5-AS1	-0.40884	1.28872e-18	1.79132e-17
ENSG00000120833	SOCS2	-0.408205	6.50963e-17	7.9058e-16
ENSG00000243989	ACY1	-0.408138	6.20396e-13	5.39215e-12
ENSG00000172292	CERS6	-0.405492	2.43082e-20	3.85109e-19
ENSG00000104231	ZFAND1	-0.40533	5.64505e-16	6.40254e-15
ENSG00000151500	THYN1	-0.405222	1.32999e-11	1.01879e-10
ENSG00000278461	MRPS36	-0.404956	2.36833e-22	4.34073e-21
ENSG00000136002	ARHGEF4	-0.404694	7.96007e-14	7.53024e-13
ENSG00000146373	RNF217	-0.403729	2.6842e-14	2.64025e-13
ENSG00000188735	TMEM120B	-0.4035	3.49171e-10	2.30957e-09
ENSG00000120875	DUSP4	-0.402277	0.000104197	0.000333148
ENSG00000276776	TC2N	-0.402107	4.00333e-08	2.075e-07
ENSG00000277494	GPIHBP1	-0.402049	2.58504e-14	2.54666e-13
ENSG00000188801	ZNF322P1	-0.402024	1.74527e-13	1.59477e-12
ENSG00000137942	FNBP1L	-0.401903	2.6098e-17	3.26105e-16
ENSG00000157152	SYN2	-0.400518	1.45906e-09	8.93117e-09
ENSG00000183117	CSMD1	-0.400514	1.40165e-05	5.18889e-05
ENSG00000146085	MMUT	-0.399709	2.29281e-28	6.75882e-27
ENSG00000050426	LETMD1	-0.399362	6.07262e-26	1.48258e-24
ENSG00000216921	FAM240C	-0.399017	5.356e-11	3.88401e-10
ENSG00000189077	TMEM120A	-0.398817	9.38287e-14	8.81055e-13
ENSG00000106853	PTGR1	-0.398774	4.11958e-15	4.31989e-14
ENSG00000157150	TIMP4	-0.398449	6.65013e-09	3.77237e-08
ENSG00000160339	FCN2	-0.398221	4.5695e-11	3.33271e-10
ENSG00000278931	CR381670.1	-0.398097	3.45349e-08	1.80871e-07
ENSG00000156976	EIF4A2	-0.397932	1.29011e-33	5.45946e-32
ENSG00000103742	IGDCC4	-0.397474	1.20653e-06	5.2017e-06
ENSG00000150768	DLAT	-0.396519	1.49982e-09	9.17477e-09
ENSG00000266086	AC015813.2	-0.396374	2.28848e-16	2.68017e-15
ENSG00000139155	SLCO1C1	-0.395523	5.00745e-09	2.87913e-08
ENSG00000151967	SCHIP1	-0.394921	2.25132e-12	1.85432e-11
ENSG00000260941	LINC00622	-0.3949	2.93654e-06	1.20553e-05
ENSG00000181751	C5orf30	-0.39481	7.15992e-07	3.17602e-06
ENSG00000178449	COX14	-0.394771	1.16108e-13	1.08119e-12
ENSG00000196911	KPNA5	-0.394338	4.89314e-15	5.10576e-14
ENSG00000117592	PRDX6	-0.394042	2.92035e-34	1.29031e-32
ENSG00000129757	CDKN1C	-0.393872	4.04725e-17	4.97237e-16
ENSG00000109906	ZBTB16	-0.393744	1.44389e-08	7.8921e-08
ENSG00000162836	ACP6	-0.393684	5.64039e-10	3.63117e-09
ENSG00000138685	FGF2	-0.393557	4.80736e-11	3.49815e-10
ENSG00000178425	NT5DC1	-0.393022	9.43737e-22	1.66867e-20
ENSG00000196263	ZNF471	-0.392951	1.85696e-11	1.40215e-10
ENSG00000269955	FMC1-LUC7L2	-0.392582	1.13136e-12	9.58813e-12
ENSG00000169744	LDB2	-0.392148	1.03043e-19	1.56355e-18
ENSG00000205189	ZBTB10	-0.392075	3.46839e-21	5.85538e-20
ENSG00000102786	INTS6	-0.391347	4.1423e-12	3.34245e-11
ENSG00000012223	LTF	-0.391263	0.00803888	0.0170207
ENSG00000115942	ORC2	-0.390662	6.30061e-12	4.98266e-11
ENSG00000230148	HOXB-AS1	-0.390184	4.82917e-17	5.90635e-16
ENSG00000136854	STXBP1	-0.390083	7.71045e-30	2.55357e-28
ENSG00000125878	TCF15	-0.388925	3.01891e-12	2.46101e-11
ENSG00000184906	AMYH02020865.1	-0.388727	2.41798e-07	1.13805e-06
ENSG00000152133	GPATCH11	-0.388673	1.89654e-20	3.03494e-19
ENSG00000125648	SLC25A23	-0.388643	2.77615e-16	3.22355e-15
ENSG00000139531	SUOX	-0.388283	1.16368e-15	1.28166e-14
ENSG00000166200	COPS2	-0.388099	3.61423e-24	7.66434e-23
ENSG00000109339	MAPK10	-0.387668	1.26308e-11	9.70657e-11
ENSG00000204934	ATP6V0E2-AS1	-0.387548	1.60449e-12	1.34364e-11
ENSG00000153446	C16orf89	-0.387412	6.11622e-10	3.92291e-09
ENSG00000138378	STAT4	-0.386512	1.71178e-11	1.29561e-10
ENSG00000161649	CD300LG	-0.386448	2.7894e-25	6.49372e-24
ENSG00000151726	ACSL1	-0.386126	1.35682e-27	3.82219e-26
ENSG00000128052	KDR	-0.386052	2.92638e-13	2.61998e-12
ENSG00000146729	NIPSNAP2	-0.385619	1.80375e-21	3.10568e-20
ENSG00000119801	YPEL5	-0.385575	4.52891e-33	1.82334e-31
ENSG00000174332	GLIS1	-0.385425	7.80623e-13	6.71427e-12
ENSG00000198932	GPRASP1	-0.385219	5.68633e-11	4.11417e-10
ENSG00000178922	HYI	-0.384656	2.14422e-18	2.93336e-17
ENSG00000167701	GPT	-0.384531	3.75943e-22	6.81169e-21
ENSG00000079459	FDFT1	-0.38436	3.06316e-29	9.78722e-28
ENSG00000121039	RDH10	-0.384303	1.77885e-13	1.62468e-12
ENSG00000247556	OIP5-AS1	-0.383493	6.48291e-31	2.30325e-29
ENSG00000099875	MKNK2	-0.383472	3.34815e-27	9.01822e-26
ENSG00000128311	TST	-0.383054	1.34161e-20	2.17062e-19
ENSG00000184083	FAM120C	-0.38269	1.57265e-17	2.01128e-16
ENSG00000062485	CS	-0.382676	1.60548e-19	2.40734e-18
ENSG00000185839	AL035411.1	-0.382494	3.44744e-09	2.0256e-08
ENSG00000176533	GNG7	-0.382083	1.64843e-20	2.65351e-19
ENSG00000106733	NMRK1	-0.381781	4.93124e-19	7.14655e-18
ENSG00000166228	PCBD1	-0.381693	1.78672e-08	9.65507e-08
ENSG00000196972	SMIM10L2B	-0.38152	5.79461e-12	4.59587e-11
ENSG00000169738	DCXR	-0.380985	4.12831e-08	2.13687e-07
ENSG00000040341	STAU2	-0.380664	6.24126e-15	6.45236e-14
ENSG00000187187	ZNF546	-0.380302	1.5422e-17	1.97366e-16
ENSG00000243244	STON1	-0.379408	5.01911e-10	3.25209e-09
ENSG00000282241	AL121839.6	-0.379343	2.0999e-08	1.1239e-07
ENSG00000170802	FOXN2	-0.37837	4.69317e-21	7.86726e-20
ENSG00000105552	BCAT2	-0.378335	1.65226e-10	1.1318e-09
ENSG00000113971	NPHP3	-0.377762	9.53626e-10	5.96776e-09
ENSG00000196177	ACADSB	-0.377238	2.58386e-18	3.52467e-17
ENSG00000171056	SOX7	-0.375695	9.10314e-10	5.70609e-09
ENSG00000101266	CSNK2A1	-0.374998	3.29229e-27	8.89293e-26
ENSG00000260391	AC022336.2	-0.374805	4.1026e-13	3.62533e-12
ENSG00000106511	MEOX2	-0.374762	5.14849e-12	4.10392e-11
ENSG00000230082	PRRT3-AS1	-0.374272	9.26194e-13	7.91985e-12
ENSG00000163697	APBB2	-0.373972	1.27445e-17	1.64093e-16
ENSG00000105976	MET	-0.373964	1.15058e-09	7.11613e-09
ENSG00000163485	ADORA1	-0.373519	1.64073e-12	1.37278e-11
ENSG00000169599	NFU1	-0.372885	7.46844e-24	1.54086e-22
ENSG00000105997	HOXA3	-0.371587	2.85029e-11	2.1219e-10
ENSG00000140386	SCAPER	-0.371435	1.0097e-12	8.59533e-12
ENSG00000069431	ABCC9	-0.371116	1.12734e-09	6.97692e-09
ENSG00000183044	ABAT	-0.370904	7.57804e-09	4.27454e-08
ENSG00000139835	GRTP1	-0.370661	1.18566e-10	8.27053e-10
ENSG00000144824	PHLDB2	-0.370552	6.10183e-17	7.43424e-16
ENSG00000188778	ADRB3	-0.370231	1.77697e-10	1.21373e-09
ENSG00000079739	PGM1	-0.369961	8.15861e-26	1.97665e-24
ENSG00000178821	TMEM52	-0.369818	6.95375e-11	4.9857e-10
ENSG00000136158	SPRY2	-0.369757	4.64499e-17	5.69205e-16
ENSG00000146247	PHIP	-0.36946	2.62655e-22	4.80474e-21
ENSG00000130821	SLC6A8	-0.369372	1.91933e-10	1.30581e-09
ENSG00000008086	CDKL5	-0.369252	1.03743e-09	6.46034e-09
ENSG00000204219	TCEA3	-0.369123	1.11548e-08	6.17322e-08
ENSG00000166831	RBPMS2	-0.369018	9.4357e-13	8.05397e-12
ENSG00000131844	MCCC2	-0.36862	7.54947e-22	1.34485e-20
ENSG00000106415	GLCCI1	-0.368505	4.54929e-10	2.96179e-09
ENSG00000119915	ELOVL3	-0.367866	2.67623e-07	1.25187e-06
ENSG00000185808	PIGP	-0.36757	2.0156e-18	2.76336e-17
ENSG00000104267	CA2	-0.36742	6.64727e-05	0.000219878
ENSG00000280938	TRARG1	-0.367393	3.69482e-13	3.28021e-12
ENSG00000130762	ARHGEF16	-0.36734	6.64629e-16	7.49351e-15
ENSG00000006047	YBX2	-0.366689	1.46263e-16	1.7408e-15
ENSG00000013375	PGM3	-0.366457	4.23299e-10	2.76816e-09
ENSG00000131097	HIGD1B	-0.365814	9.16981e-10	5.74393e-09
ENSG00000140740	UQCRC2	-0.365374	1.23406e-33	5.2339e-32
ENSG00000157502	PWWP3B	-0.365321	4.73069e-11	3.44499e-10
ENSG00000139116	KIF21A	-0.364751	4.17969e-09	2.42295e-08
ENSG00000186994	KANK3	-0.364247	6.66899e-14	6.35306e-13
ENSG00000091140	DLD	-0.364053	2.54906e-25	5.95605e-24
ENSG00000203930	LINC00632	-0.363809	3.92171e-07	1.79092e-06
ENSG00000090530	P3H2	-0.363551	5.34067e-10	3.44404e-09
ENSG00000132326	PER2	-0.363543	1.20938e-08	6.6619e-08
ENSG00000100380	ST13	-0.363079	7.46145e-32	2.84177e-30
ENSG00000189195	BTBD8	-0.36267	2.2276e-10	1.5016e-09
ENSG00000141449	GREB1L	-0.362111	1.7076e-11	1.29296e-10
ENSG00000162407	PLPP3	-0.362084	1.28574e-15	1.40911e-14
ENSG00000206053	JPT2	-0.361601	2.8257e-27	7.68712e-26
ENSG00000135547	HEY2	-0.360235	4.37911e-10	2.85685e-09
ENSG00000103647	CORO2B	-0.359111	2.7934e-10	1.86321e-09
ENSG00000137880	GCHFR	-0.358824	1.00424e-06	4.37212e-06
ENSG00000166855	CLPX	-0.358637	1.72436e-17	2.19206e-16
ENSG00000255135	AP002360.2	-0.358544	4.21848e-11	3.08497e-10
ENSG00000111231	GPN3	-0.357957	9.62636e-24	1.9564e-22
ENSG00000168291	PDHB	-0.357776	6.08057e-17	7.41308e-16
ENSG00000204950	LRRC10B	-0.357482	6.00259e-13	5.23386e-12
ENSG00000169760	NLGN1	-0.357255	1.35937e-07	6.59359e-07
ENSG00000113580	NR3C1	-0.356868	4.35717e-25	1.00089e-23
ENSG00000112559	MDFI	-0.356392	1.70148e-09	1.03197e-08
ENSG00000233396	LINC01719	-0.356222	6.91215e-08	3.48683e-07
ENSG00000156928	MALSU1	-0.355955	9.63674e-27	2.507e-25
ENSG00000124356	STAMBP	-0.355253	2.58287e-19	3.83066e-18
ENSG00000151892	GFRA1	-0.355079	4.83239e-10	3.13644e-09
ENSG00000150907	FOXO1	-0.354638	3.54188e-17	4.3769e-16
ENSG00000186106	ANKRD46	-0.354244	4.0121e-19	5.85459e-18
ENSG00000102738	MRPS31	-0.353712	3.97175e-22	7.18956e-21
ENSG00000145241	CENPC	-0.353558	4.1411e-11	3.03421e-10
ENSG00000205464	ATP6AP1L	-0.353405	2.19741e-10	1.48282e-09
ENSG00000121361	KCNJ8	-0.353169	1.88649e-12	1.56876e-11
ENSG00000056998	GYG2	-0.353166	9.14804e-10	5.73235e-09
ENSG00000181004	BBS12	-0.352564	8.8656e-09	4.96406e-08
ENSG00000255717	SNHG1	-0.352549	2.59544e-12	2.12763e-11
ENSG00000121897	LIAS	-0.352543	2.72264e-10	1.82048e-09
ENSG00000137996	RTCA	-0.352416	2.61437e-17	3.26462e-16
ENSG00000120049	KCNIP2	-0.352404	4.18271e-07	1.90508e-06
ENSG00000133315	MACROD1	-0.351798	1.18267e-13	1.10023e-12
ENSG00000277512	SNORD65	-0.351601	1.91707e-07	9.12896e-07
ENSG00000133318	RTN3	-0.351552	1.50247e-19	2.25821e-18
ENSG00000163141	BNIPL	-0.351499	2.03825e-12	1.68832e-11
ENSG00000261399	AL031710.1	-0.350534	5.25041e-15	5.44869e-14
ENSG00000165626	BEND7	-0.349932	2.02378e-17	2.55394e-16
ENSG00000171791	BCL2	-0.349803	8.41642e-18	1.09927e-16
ENSG00000066382	MPPED2	-0.349637	3.9344e-06	1.58835e-05
ENSG00000177119	ANO6	-0.349274	1.89073e-25	4.46715e-24
ENSG00000117625	RCOR3	-0.348815	6.00754e-20	9.27079e-19
ENSG00000176371	ZSCAN2	-0.348728	5.50859e-14	5.27136e-13
ENSG00000013619	MAMLD1	-0.34714	1.44053e-11	1.0986e-10
ENSG00000144445	KANSL1L	-0.346906	6.69048e-12	5.27565e-11
ENSG00000164830	OXR1	-0.346715	8.45779e-14	7.98917e-13
ENSG00000151303	AL136982.1	-0.346594	3.73822e-09	2.18566e-08
ENSG00000276256	AC011043.1	-0.345818	0.00523244	0.0115929
ENSG00000110435	PDHX	-0.34576	7.8072e-17	9.41562e-16
ENSG00000164167	LSM6	-0.345728	6.58878e-16	7.43747e-15
ENSG00000110841	PPFIBP1	-0.345205	3.80984e-11	2.80227e-10
ENSG00000009950	MLXIPL	-0.344546	3.78007e-11	2.78145e-10
ENSG00000245958	AC093752.1	-0.344456	3.19064e-12	2.58991e-11
ENSG00000088451	TGDS	-0.34424	1.07306e-16	1.28355e-15
ENSG00000174669	SLC29A2	-0.343859	1.22202e-12	1.03335e-11
ENSG00000182782	HCAR2	-0.343646	4.97226e-10	3.22393e-09
ENSG00000206535	LNP1	-0.34298	8.16818e-17	9.82607e-16
ENSG00000099246	RAB18	-0.342977	6.55581e-20	1.00842e-18
ENSG00000104332	SFRP1	-0.342469	8.31777e-05	0.000271132
ENSG00000162065	TBC1D24	-0.34222	8.35994e-11	5.94024e-10
ENSG00000113296	THBS4	-0.342102	0.000634346	0.00173287
ENSG00000258708	SLC25A21-AS1	-0.341918	3.42493e-16	3.93608e-15
ENSG00000119139	TJP2	-0.340602	3.6913e-21	6.22066e-20
ENSG00000224546	EIF4BP3	-0.340582	1.19011e-15	1.31002e-14
ENSG00000102683	SGCG	-0.339998	1.57987e-06	6.73204e-06
ENSG00000273650	AC100793.4	-0.339912	3.28898e-08	1.72683e-07
ENSG00000144357	UBR3	-0.339674	4.93072e-14	4.7255e-13
ENSG00000181666	ZNF875	-0.339568	1.01258e-14	1.03281e-13
ENSG00000165495	PKNOX2	-0.339494	3.87515e-12	3.13086e-11
ENSG00000239911	PRKAG2-AS1	-0.339271	6.61908e-11	4.7547e-10
ENSG00000173698	ADGRG2	-0.339182	5.34925e-06	2.11384e-05
ENSG00000134504	KCTD1	-0.338888	2.1714e-14	2.15589e-13
ENSG00000203666	EFCAB2	-0.338881	1.45876e-08	7.9688e-08
ENSG00000012660	ELOVL5	-0.338748	4.05493e-23	7.8394e-22
ENSG00000248092	NNT-AS1	-0.338617	1.24266e-11	9.55351e-11
ENSG00000267322	SNHG22	-0.338577	8.51912e-13	7.30435e-12
ENSG00000102572	STK24	-0.338201	7.93045e-19	1.13039e-17
ENSG00000127578	WFIKKN1	-0.338182	1.14382e-14	1.16046e-13
ENSG00000170166	HOXD4	-0.338182	4.7458e-11	3.45468e-10
ENSG00000120645	IQSEC3	-0.338075	2.41196e-12	1.9832e-11
ENSG00000158301	GPRASP2	-0.337462	3.02216e-14	2.9574e-13
ENSG00000109944	JHY	-0.336904	7.71239e-11	5.49858e-10
ENSG00000100075	SLC25A1	-0.336648	4.94972e-06	1.96533e-05
ENSG00000168297	PXK	-0.336583	7.49035e-13	6.4484e-12
ENSG00000066027	PPP2R5A	-0.336486	6.52941e-29	2.00225e-27
ENSG00000039123	MTREX	-0.336328	9.78903e-20	1.48654e-18
ENSG00000151474	FRMD4A	-0.336293	8.39801e-16	9.38517e-15
ENSG00000270885	RASL10B	-0.335529	5.21962e-13	4.5763e-12
ENSG00000141198	TOM1L1	-0.3349	3.76392e-09	2.19933e-08
ENSG00000058729	RIOK2	-0.334888	1.06273e-15	1.17387e-14
ENSG00000102287	GABRE	-0.334729	9.77898e-10	6.10961e-09
ENSG00000078549	ADCYAP1R1	-0.333925	4.81248e-10	3.12458e-09
ENSG00000154719	MRPL39	-0.333434	1.14375e-15	1.26117e-14
ENSG00000005436	GCFC2	-0.333396	1.31887e-12	1.11228e-11
ENSG00000255529	POLR2M	-0.333043	6.8114e-15	7.03032e-14
ENSG00000187775	DNAH17	-0.332873	1.19606e-08	6.59046e-08
ENSG00000206527	HACD2	-0.33273	5.36153e-12	4.26481e-11
ENSG00000131375	CAPN7	-0.332324	3.06249e-17	3.79434e-16
ENSG00000165507	DEPP1	-0.332275	8.02547e-05	0.000262401
ENSG00000152128	TMEM163	-0.332148	8.98138e-10	5.63905e-09
ENSG00000118418	HMGN3	-0.331755	7.5997e-25	1.70863e-23
ENSG00000132561	MATN2	-0.331283	1.89172e-12	1.57242e-11
ENSG00000162433	AK4	-0.331122	5.24873e-13	4.5997e-12
ENSG00000164708	PGAM2	-0.330862	1.50153e-08	8.18834e-08
ENSG00000275555	DLL1	-0.330772	5.32543e-08	2.72029e-07
ENSG00000187391	MAGI2	-0.329929	2.01402e-12	1.6697e-11
ENSG00000104765	BNIP3L	-0.329865	4.08243e-29	1.27865e-27
ENSG00000175110	MRPS22	-0.329272	1.98517e-23	3.93377e-22
ENSG00000158458	NRG2	-0.329089	3.09373e-16	3.56838e-15
ENSG00000124532	MRS2	-0.328486	1.59629e-11	1.21253e-10
ENSG00000137675	MMP27	-0.328043	4.77632e-08	2.45229e-07
ENSG00000143878	RHOB	-0.327901	7.10619e-10	4.51981e-09
ENSG00000106610	STAG3L4	-0.327771	1.4346e-07	6.93378e-07
ENSG00000234369	TATDN1P1	-0.327705	1.73042e-16	2.04673e-15
ENSG00000155906	RMND1	-0.327327	3.27514e-11	2.42114e-10
ENSG00000198185	ZNF334	-0.326285	9.2078e-11	6.51353e-10
ENSG00000196378	ZNF34	-0.325961	2.11943e-14	2.10648e-13
ENSG00000153140	CETN3	-0.325806	9.56341e-12	7.4546e-11
ENSG00000182919	C11orf54	-0.325615	2.29275e-12	1.88681e-11
ENSG00000131828	PDHA1	-0.325537	3.75677e-13	3.3321e-12
ENSG00000113555	PCDH12	-0.325466	1.83767e-13	1.67359e-12
ENSG00000144152	FBLN7	-0.325194	7.40684e-10	4.70475e-09
ENSG00000280649	AC245100.8	-0.325159	4.34036e-10	2.83351e-09
ENSG00000106538	RARRES2	-0.324827	1.01858e-08	5.65339e-08
ENSG00000163728	TTC14	-0.324813	1.56597e-10	1.07423e-09
ENSG00000075651	PLD1	-0.324709	5.24934e-09	3.00913e-08
ENSG00000103150	MLYCD	-0.324646	4.2041e-17	5.15842e-16
ENSG00000076662	ICAM3	-0.324479	1.02314e-06	4.44629e-06
ENSG00000104812	GYS1	-0.324177	8.0052e-07	3.53532e-06
ENSG00000198130	HIBCH	-0.323872	1.78233e-12	1.48668e-11
ENSG00000165757	JCAD	-0.323692	6.2353e-10	3.99257e-09
ENSG00000114120	SLC25A36	-0.323044	1.19384e-26	3.08889e-25
ENSG00000186472	PCLO	-0.322582	0.000143289	0.000446587
ENSG00000198168	SVIP	-0.32256	1.32868e-12	1.11956e-11
ENSG00000248098	BCKDHA	-0.322465	3.74802e-20	5.84549e-19
ENSG00000169891	REPS2	-0.322446	2.8211e-08	1.49104e-07
ENSG00000114698	PLSCR4	-0.32212	2.29257e-13	2.06907e-12
ENSG00000271576	AL359504.2	-0.322018	3.90554e-14	3.77912e-13
ENSG00000273344	PAXIP1-AS1	-0.321982	7.81619e-12	6.14042e-11
ENSG00000189221	MAOA	-0.32159	6.17371e-21	1.02678e-19
ENSG00000101463	SYNDIG1	-0.321468	3.00386e-09	1.77648e-08
ENSG00000162688	AGL	-0.321339	1.57492e-13	1.44536e-12
ENSG00000129595	EPB41L4A	-0.321259	2.19685e-15	2.3582e-14
ENSG00000153303	FRMD1	-0.320875	7.26239e-14	6.88914e-13
ENSG00000116194	ANGPTL1	-0.320782	3.1409e-08	1.65364e-07
ENSG00000106034	CPED1	-0.320664	1.07329e-15	1.18485e-14
ENSG00000152104	PTPN14	-0.320138	1.16906e-25	2.8003e-24
ENSG00000237298	TTN-AS1	-0.318974	1.40688e-11	1.07379e-10
ENSG00000115295	CLIP4	-0.318085	1.30466e-08	7.15985e-08
ENSG00000228203	RNF144A-AS1	-0.317566	8.43506e-12	6.59938e-11
ENSG00000280372	CR382285.2	-0.317563	4.55682e-07	2.06559e-06
ENSG00000139517	LNX2	-0.317453	2.2113e-14	2.19436e-13
ENSG00000158321	AUTS2	-0.317169	1.83734e-10	1.25258e-09
ENSG00000196236	XPNPEP3	-0.317017	1.48909e-11	1.13427e-10
ENSG00000235437	LINC01278	-0.31655	1.68117e-13	1.54064e-12
ENSG00000153904	DDAH1	-0.316502	1.39799e-11	1.06787e-10
ENSG00000198300	PEG3	-0.316282	0.00110638	0.0028755
ENSG00000091483	FH	-0.315756	4.95483e-22	8.90981e-21
ENSG00000144031	ANKRD53	-0.315333	3.80049e-13	3.3693e-12
ENSG00000241399	CD302	-0.315282	5.60678e-14	5.36263e-13
ENSG00000170917	NUDT6	-0.315247	2.26566e-14	2.24362e-13
ENSG00000273155	AC092587.1	-0.315199	2.19965e-08	1.1753e-07
ENSG00000169242	EFNA1	-0.314759	1.2274e-11	9.43998e-11
ENSG00000012174	MBTPS2	-0.314697	1.13765e-13	1.06042e-12
ENSG00000174136	RGMB	-0.314652	3.17628e-07	1.47311e-06
ENSG00000111404	RERGL	-0.314475	0.00126253	0.00323628
ENSG00000261269	AC093278.2	-0.314364	7.91769e-10	5.00919e-09
ENSG00000006625	GGCT	-0.314137	6.88878e-14	6.55588e-13
ENSG00000144381	HSPD1	-0.314018	5.40775e-29	1.67175e-27
ENSG00000113532	ST8SIA4	-0.313692	6.76518e-05	0.000223429
ENSG00000265996	MIR3671	-0.31362	5.48599e-08	2.79779e-07
ENSG00000140577	CRTC3	-0.313611	2.2553e-22	4.13753e-21
ENSG00000119041	GTF3C3	-0.313554	8.06961e-13	6.93455e-12
ENSG00000185875	THNSL1	-0.313407	3.017e-11	2.2425e-10
ENSG00000233954	UQCRHL	-0.313393	1.82992e-16	2.1604e-15
ENSG00000249087	ZNF436-AS1	-0.313188	6.90001e-12	5.43636e-11
ENSG00000162413	KLHL21	-0.312653	2.21979e-14	2.20164e-13
ENSG00000179091	CYC1	-0.311857	1.97387e-10	1.34005e-09
ENSG00000011258	MBTD1	-0.311327	9.44529e-13	8.05855e-12
ENSG00000078674	PCM1	-0.31094	3.15302e-14	3.0744e-13
ENSG00000149970	CNKSR2	-0.310429	1.26632e-05	4.71538e-05
ENSG00000127914	AKAP9	-0.309799	2.68127e-13	2.40847e-12
ENSG00000144161	ZC3H8	-0.308687	1.89972e-11	1.43216e-10
ENSG00000164008	C1orf50	-0.308617	1.54253e-21	2.6826e-20
ENSG00000148343	MIGA2	-0.308601	3.73387e-18	5.0357e-17
ENSG00000157514	TSC22D3	-0.30842	1.2433e-05	4.63694e-05
ENSG00000129197	RPAIN	-0.308227	8.85614e-18	1.15433e-16
ENSG00000140905	GCSH	-0.308007	1.70559e-11	1.29195e-10
ENSG00000179241	LDLRAD3	-0.307693	8.00288e-10	5.05804e-09
ENSG00000110693	SOX6	-0.307383	6.58865e-09	3.73972e-08
ENSG00000015520	NPC1L1	-0.30718	8.76971e-10	5.51889e-09
ENSG00000116001	TIA1	-0.307041	8.23815e-12	6.45859e-11
ENSG00000260565	ERVK13-1	-0.306998	3.00935e-07	1.39876e-06
ENSG00000105852	PON3	-0.306956	2.12649e-12	1.75759e-11
ENSG00000113240	CLK4	-0.306871	2.67742e-12	2.19012e-11
ENSG00000083720	OXCT1	-0.306732	1.50127e-16	1.78345e-15
ENSG00000162222	TTC9C	-0.306728	5.81059e-15	6.01691e-14
ENSG00000106591	MRPL32	-0.306405	2.03352e-20	3.24324e-19
ENSG00000284027	MIR497	-0.306201	3.77291e-14	3.65451e-13
ENSG00000134121	CHL1	-0.30594	0.000222508	0.000667278
ENSG00000125740	FOSB	-0.305804	0.00171109	0.00426831
ENSG00000136143	SUCLA2	-0.305672	8.21306e-14	7.76185e-13
ENSG00000114115	RBP1	-0.305537	3.04005e-06	1.24472e-05
ENSG00000162777	DENND2D	-0.305111	8.1657e-09	4.59242e-08
ENSG00000152782	PANK1	-0.304974	1.03954e-09	6.47135e-09
ENSG00000163864	NMNAT3	-0.304337	4.19153e-14	4.04149e-13
ENSG00000276726	DNAJA3	-0.304257	1.37595e-21	2.40608e-20
ENSG00000182636	NDN	-0.304245	1.19573e-22	2.23457e-21
ENSG00000136813	ECPAS	-0.303917	1.01565e-15	1.12447e-14
ENSG00000146476	ARMT1	-0.303911	1.6526e-12	1.3821e-11
ENSG00000139112	GABARAPL1	-0.303902	3.87414e-17	4.77201e-16
ENSG00000107779	BMPR1A	-0.303295	6.56605e-13	5.69127e-12
ENSG00000117139	KDM5B	-0.302938	1.4095e-27	3.95888e-26
ENSG00000075234	TTC38	-0.302822	1.80296e-09	1.08927e-08
ENSG00000157764	BRAF	-0.302819	1.30064e-14	1.31257e-13
ENSG00000152580	IGSF10	-0.302231	9.59394e-08	4.75156e-07
ENSG00000136842	TMOD1	-0.302211	1.95102e-10	1.3269e-09
ENSG00000182054	IDH2	-0.300942	4.48872e-06	1.79464e-05
ENSG00000057935	MTA3	-0.300613	6.43086e-12	5.08145e-11
ENSG00000127184	COX7C	-0.300521	1.64338e-27	4.57515e-26
ENSG00000224822	THRB-IT1	-0.300482	3.07476e-08	1.61947e-07
ENSG00000148690	FRA10AC1	-0.30036	7.31674e-12	5.75517e-11
ENSG00000165810	BTNL9	-0.299824	1.33516e-14	1.34597e-13
ENSG00000073712	FERMT2	-0.299481	4.76903e-26	1.18097e-24
ENSG00000093144	ECHDC1	-0.298713	6.43959e-08	3.25968e-07
ENSG00000240024	LINC00888	-0.298709	5.59337e-09	3.1948e-08
ENSG00000153487	ING1	-0.298659	1.27024e-18	1.76693e-17
ENSG00000275342	PRAG1	-0.298297	4.74697e-14	4.55628e-13
ENSG00000013392	RWDD2A	-0.298243	1.72949e-06	7.3351e-06
ENSG00000105483	CARD8	-0.29775	7.32726e-09	4.14045e-08
ENSG00000058063	ATP11B	-0.297676	1.05725e-12	8.984e-12
ENSG00000185000	DGAT1	-0.297602	3.53864e-07	1.62651e-06
ENSG00000159111	MRPL10	-0.297464	3.83878e-19	5.61027e-18
ENSG00000120727	PAIP2	-0.297237	1.17552e-28	3.5589e-27
ENSG00000230456	DDR1	-0.297236	2.21953e-10	1.49669e-09
ENSG00000170234	PWWP2A	-0.297047	1.32075e-12	1.11337e-11
ENSG00000169085	VXN	-0.296492	1.43911e-06	6.15982e-06
ENSG00000106258	CYP3A5	-0.296427	0.000155661	0.000481678
ENSG00000163541	SUCLG1	-0.296025	2.39549e-21	4.08025e-20
ENSG00000144115	THNSL2	-0.295958	0.000124425	0.000392418
ENSG00000143171	RXRG	-0.295861	1.45592e-11	1.10989e-10
ENSG00000008323	PLEKHG6	-0.295732	1.24667e-05	4.64769e-05
ENSG00000278991	AC090181.3	-0.295423	4.2123e-05	0.000144064
ENSG00000231721	LINC-PINT	-0.295418	5.92633e-09	3.3789e-08
ENSG00000147548	NSD3	-0.295399	3.07636e-11	2.28483e-10
ENSG00000188997	KCTD21	-0.295175	1.68938e-14	1.69231e-13
ENSG00000149582	TMEM25	-0.294915	1.40788e-11	1.07413e-10
ENSG00000165637	VDAC2	-0.294902	3.35137e-20	5.23975e-19
ENSG00000280145	CU638689.4	-0.294803	0.00472677	0.0106146
ENSG00000185658	BRWD1	-0.294486	7.10551e-12	5.59595e-11
ENSG00000115966	ATF2	-0.294447	4.41665e-12	3.55479e-11
ENSG00000146374	RSPO3	-0.294154	0.000458341	0.00129096
ENSG00000160221	GATD3A	-0.294113	8.6026e-24	1.75772e-22
ENSG00000162735	PEX19	-0.293758	1.87922e-17	2.37781e-16
ENSG00000130584	ZBTB46	-0.293742	6.19828e-08	3.14505e-07
ENSG00000166012	TAF1D	-0.293602	3.66274e-10	2.41514e-09
ENSG00000103479	RBL2	-0.293058	1.49472e-16	1.77678e-15
ENSG00000269386	RAB11B-AS1	-0.292941	1.17248e-12	9.93215e-12
ENSG00000071189	SNX13	-0.292897	3.93923e-10	2.58672e-09
ENSG00000225484	NUTM2B-AS1	-0.292782	7.19699e-09	4.07046e-08
ENSG00000143409	MINDY1	-0.292653	6.6547e-13	5.76549e-12
ENSG00000130396	AFDN	-0.292377	1.88356e-13	1.71374e-12
ENSG00000102038	SMARCA1	-0.292284	1.22852e-10	8.54131e-10
ENSG00000138074	SLC5A6	-0.292103	1.68221e-09	1.02183e-08
ENSG00000101856	PGRMC1	-0.291989	3.94546e-29	1.24187e-27
ENSG00000122779	TRIM24	-0.291694	4.46413e-12	3.58996e-11
ENSG00000196227	FAM217B	-0.291565	9.68197e-10	6.05497e-09
ENSG00000110721	CHKA	-0.291521	5.03222e-12	4.01629e-11
ENSG00000105229	PIAS4	-0.291518	6.2227e-12	4.92719e-11
ENSG00000102804	TSC22D1	-0.291295	1.57399e-15	1.7118e-14
ENSG00000137955	RABGGTB	-0.291178	1.91036e-13	1.73729e-12
ENSG00000124570	SERPINB6	-0.290965	5.95872e-13	5.19798e-12
ENSG00000102924	CBLN1	-0.290381	9.72526e-10	6.07805e-09
ENSG00000272750	AL592148.3	-0.290375	9.25002e-06	3.51663e-05
ENSG00000285330	AC126283.2	-0.290192	5.03542e-09	2.89346e-08
ENSG00000090376	IRAK3	-0.290171	5.37682e-06	2.12341e-05
ENSG00000214941	ZSWIM7	-0.29012	0.000118519	0.000375347
ENSG00000258890	CEP95	-0.289619	1.78466e-09	1.07959e-08
ENSG00000240935	PLGLA	-0.289573	0.00046965	0.00131989
ENSG00000198416	ZNF658B	-0.289539	2.241e-07	1.05816e-06
ENSG00000151090	THRB	-0.289419	0.000171099	0.000526118
ENSG00000080822	CLDND1	-0.289408	2.28036e-17	2.86255e-16
ENSG00000165185	KIAA1958	-0.289363	7.83987e-15	8.06562e-14
ENSG00000279307	AC012065.5	-0.289235	1.05359e-14	1.07177e-13
ENSG00000023516	AKAP11	-0.288983	9.01382e-16	1.00263e-14
ENSG00000281230	SERTAD4	-0.288981	3.97869e-06	1.60454e-05
ENSG00000104313	EYA1	-0.288876	6.64294e-09	3.76941e-08
ENSG00000171105	INSR	-0.28848	3.24188e-07	1.50061e-06
ENSG00000085274	MYNN	-0.28826	4.15274e-14	4.00611e-13
ENSG00000076003	MCM6	-0.288213	2.3516e-08	1.25333e-07
ENSG00000158373	H2BC5	-0.287939	3.3739e-06	1.37637e-05
ENSG00000102760	RGCC	-0.287928	4.43297e-09	2.56197e-08
ENSG00000274211	SOCS7	-0.287901	2.47536e-12	2.03445e-11
ENSG00000161912	ADCY10P1	-0.28752	4.83616e-08	2.48168e-07
ENSG00000114812	VIPR1	-0.287391	1.92515e-08	1.03415e-07
ENSG00000132623	ANKEF1	-0.287302	2.68563e-09	1.5967e-08
ENSG00000233608	TWIST2	-0.287285	3.56247e-09	2.08867e-08
ENSG00000178814	OPLAH	-0.286976	8.99365e-10	5.64489e-09
ENSG00000112312	GMNN	-0.286919	2.241e-08	1.19673e-07
ENSG00000166821	PEX11A	-0.286341	2.08684e-09	1.25362e-08
ENSG00000137486	ARRB1	-0.286207	8.99901e-10	5.64639e-09
ENSG00000188559	RALGAPA2	-0.285976	6.27195e-11	4.52241e-10
ENSG00000159921	GNE	-0.285938	3.74253e-11	2.75595e-10
ENSG00000165175	MID1IP1	-0.285796	5.31144e-09	3.03832e-08
ENSG00000108984	MAP2K6	-0.285729	2.12335e-07	1.00535e-06
ENSG00000185518	SV2B	-0.285568	1.72884e-08	9.35295e-08
ENSG00000135185	TMEM243	-0.285322	1.66904e-11	1.26526e-10
ENSG00000179523	EIF3J-DT	-0.285284	1.04161e-10	7.30853e-10
ENSG00000119446	RBM18	-0.285192	6.90042e-14	6.56367e-13
ENSG00000051825	MPHOSPH9	-0.285121	1.13048e-08	6.2508e-08
ENSG00000133773	CCDC59	-0.285105	3.79834e-16	4.35209e-15
ENSG00000280963	SERTAD4-AS1	-0.285067	4.5265e-07	2.05478e-06
ENSG00000164022	AIMP1	-0.285062	1.35936e-12	1.14389e-11
ENSG00000101331	CCM2L	-0.284904	1.06331e-12	9.0315e-12
ENSG00000273607	CHCHD10	-0.284836	6.71255e-05	0.000221845
ENSG00000198721	ECI2	-0.284762	2.24611e-12	1.85083e-11
ENSG00000271533	Z83843.1	-0.2845	3.60656e-06	1.4647e-05
ENSG00000157110	RBPMS	-0.284493	7.88952e-13	6.78285e-12
ENSG00000188107	EYS	-0.284393	3.19586e-11	2.36436e-10
ENSG00000070193	FGF10	-0.284379	0.00025141	0.000746778
ENSG00000168702	LRP1B	-0.284326	0.00316592	0.00740282
ENSG00000166575	TMEM135	-0.284153	5.01547e-15	5.22195e-14
ENSG00000153207	AHCTF1	-0.284135	1.49364e-07	7.2027e-07
ENSG00000138081	FBXO11	-0.284109	4.263e-14	4.10209e-13
ENSG00000179598	PLD6	-0.28407	3.4599e-07	1.59378e-06
ENSG00000238018	AC093110.1	-0.283801	3.16151e-08	1.66364e-07
ENSG00000198221	AFDN-DT	-0.283596	6.99718e-08	3.5288e-07
ENSG00000215695	RSC1A1	-0.283424	1.35451e-07	6.57335e-07
ENSG00000157796	WDR19	-0.283392	2.42521e-13	2.18464e-12
ENSG00000205981	DNAJC19	-0.283336	2.18959e-11	1.64418e-10
ENSG00000273373	AL355488.1	-0.283311	1.70903e-06	7.25481e-06
ENSG00000251400	ALDH7A1P1	-0.28312	2.11121e-15	2.27269e-14
ENSG00000101220	C20orf27	-0.283005	1.2883e-11	9.88841e-11
ENSG00000221411	MIR1227	-0.282879	6.76215e-15	6.98707e-14
ENSG00000010017	RANBP9	-0.282689	1.06423e-17	1.37771e-16
ENSG00000145555	MYO10	-0.282365	5.25239e-08	2.68586e-07
ENSG00000091136	LAMB1	-0.282236	9.01416e-07	3.95249e-06
ENSG00000145332	KLHL8	-0.281999	1.79259e-15	1.93957e-14
ENSG00000122696	SLC25A51	-0.281939	7.0073e-06	2.71661e-05
ENSG00000134255	CEPT1	-0.281914	4.27211e-10	2.79183e-09
ENSG00000185920	PTCH1	-0.281722	1.21426e-07	5.92901e-07
ENSG00000237887	RPL23AP32	-0.281527	2.58713e-09	1.542e-08
ENSG00000162444	RBP7	-0.281519	9.99275e-09	5.55111e-08
ENSG00000104325	DECR1	-0.281276	8.78131e-15	8.9953e-14
ENSG00000229619	MBNL1-AS1	-0.281157	6.15343e-17	7.48274e-16
ENSG00000234899	SOX9-AS1	-0.281132	1.48615e-10	1.02316e-09
ENSG00000164683	HEY1	-0.280819	2.51673e-06	1.043e-05
ENSG00000146477	SLC22A3	-0.280632	3.61027e-06	1.46589e-05
ENSG00000147174	GCNA	-0.280501	8.12726e-07	3.58507e-06
ENSG00000119950	MXI1	-0.280442	1.45305e-06	6.21529e-06
ENSG00000213160	KLHL23	-0.280385	2.39451e-11	1.79381e-10
ENSG00000105088	OLFM2	-0.280029	1.0963e-06	4.74473e-06
ENSG00000269939	PCF11-AS1	-0.27994	1.47224e-05	5.43542e-05
ENSG00000129691	ASH2L	-0.279917	5.3249e-21	8.90273e-20
ENSG00000168234	TTC39C	-0.279696	1.1121e-09	6.88704e-09
ENSG00000109787	KLF3	-0.279417	1.60071e-11	1.2154e-10
ENSG00000172086	KRCC1	-0.279166	3.01312e-16	3.4809e-15
ENSG00000223547	ZNF844	-0.279154	4.86557e-13	4.2777e-12
ENSG00000105708	ZNF14	-0.279038	3.35198e-11	2.47506e-10
ENSG00000142949	PTPRF	-0.279012	5.68329e-21	9.48527e-20
ENSG00000085741	WNT11	-0.278493	9.89638e-10	6.17688e-09
ENSG00000100412	ACO2	-0.278155	1.84941e-07	8.82445e-07
ENSG00000188785	ZNF548	-0.277836	5.67188e-13	4.9523e-12
ENSG00000231770	TMEM44-AS1	-0.277601	1.70452e-07	8.16585e-07
ENSG00000215187	FAM166B	-0.277569	6.06072e-09	3.45345e-08
ENSG00000135678	CPM	-0.277188	5.31428e-10	3.42818e-09
ENSG00000163993	S100P	-0.2771	0.00241292	0.00582004
ENSG00000128652	HOXD3	-0.277078	6.4839e-08	3.28036e-07
ENSG00000126368	NR1D1	-0.277012	1.68419e-06	7.15417e-06
ENSG00000105176	URI1	-0.276963	3.22657e-14	3.1445e-13
ENSG00000248334	WHAMMP2	-0.276837	9.84025e-11	6.92746e-10
ENSG00000264112	AC015813.1	-0.276555	2.96462e-09	1.75436e-08
ENSG00000198919	DZIP3	-0.276405	1.30537e-09	8.02654e-09
ENSG00000115425	PECR	-0.276261	4.39029e-13	3.87057e-12
ENSG00000080561	MID2	-0.276075	4.49545e-16	5.12003e-15
ENSG00000260947	AL356489.2	-0.276019	1.63846e-09	9.9812e-09
ENSG00000171503	ETFDH	-0.276005	4.44158e-10	2.89562e-09
ENSG00000231999	LRRC8C-DT	-0.275978	2.748e-10	1.83615e-09
ENSG00000197062	ZSCAN26	-0.275912	2.28375e-11	1.71218e-10
ENSG00000244227	LRRC77P	-0.275879	4.8719e-12	3.89814e-11
ENSG00000164258	NDUFS4	-0.275797	9.36321e-14	8.79643e-13
ENSG00000252139	AC090227.1	-0.275468	4.31329e-06	1.73104e-05
ENSG00000156398	SFXN2	-0.275449	6.26798e-11	4.52125e-10
ENSG00000198265	HELZ	-0.2752	2.31707e-13	2.09019e-12
ENSG00000260345	AC009052.1	-0.274798	1.85541e-10	1.26413e-09
ENSG00000187068	C3orf70	-0.274335	1.36094e-05	5.04578e-05
ENSG00000132912	DCTN4	-0.274269	2.78901e-17	3.47131e-16
ENSG00000197619	ZNF615	-0.274124	9.87255e-13	8.41553e-12
ENSG00000287255	AC007877.1	-0.273927	1.2248e-08	6.74297e-08
ENSG00000186453	FAM228A	-0.273617	6.52032e-05	0.000215904
ENSG00000273247	AC097376.3	-0.273381	2.90382e-08	1.53263e-07
ENSG00000106526	ACTR3C	-0.273211	2.87053e-09	1.70079e-08
ENSG00000124523	SIRT5	-0.2729	1.37107e-10	9.47707e-10
ENSG00000134759	ELP2	-0.272884	3.91684e-15	4.11635e-14
ENSG00000173598	NUDT4	-0.272167	3.27015e-14	3.18372e-13
ENSG00000121989	ACVR2A	-0.272036	3.9159e-08	2.033e-07
ENSG00000100485	SOS2	-0.271773	1.19181e-14	1.20785e-13
ENSG00000108511	HOXB6	-0.271757	8.85408e-08	4.41152e-07
ENSG00000063046	EIF4B	-0.271392	9.46613e-15	9.67079e-14
ENSG00000215256	DHRS4-AS1	-0.271206	2.02012e-10	1.36999e-09
ENSG00000184867	ARMCX2	-0.271134	3.39997e-08	1.78166e-07
ENSG00000272341	AL137003.1	-0.270683	3.26224e-08	1.71388e-07
ENSG00000166295	ANAPC16	-0.270643	1.18013e-18	1.65123e-17
ENSG00000168301	KCTD6	-0.270639	3.90204e-11	2.86455e-10
ENSG00000173917	HOXB2	-0.270635	5.85292e-11	4.22987e-10
ENSG00000175105	ZNF654	-0.270472	1.15411e-09	7.13564e-09
ENSG00000119927	GPAM	-0.2703	5.16112e-08	2.64202e-07
ENSG00000133687	TMTC1	-0.270244	3.31251e-11	2.44686e-10
ENSG00000111077	TNS2	-0.270221	3.50768e-08	1.83407e-07
ENSG00000169252	ADRB2	-0.2702	1.43872e-07	6.95193e-07
ENSG00000051382	PIK3CB	-0.269961	1.35496e-10	9.3827e-10
ENSG00000119421	NDUFA8	-0.269937	1.27752e-13	1.18268e-12
ENSG00000119471	HSDL2	-0.269931	8.03686e-16	8.99741e-15
ENSG00000236013	AL357146.1	-0.269376	9.0077e-08	4.4822e-07
ENSG00000125246	CLYBL	-0.269304	3.89106e-06	1.57219e-05
ENSG00000197008	ZNF138	-0.269284	5.08394e-10	3.29073e-09
ENSG00000158636	EMSY	-0.268991	1.05596e-10	7.40381e-10
ENSG00000197050	ZNF420	-0.268836	4.6604e-10	3.03101e-09
ENSG00000164465	DCBLD1	-0.268678	1.02435e-07	5.05356e-07
ENSG00000153933	DGKE	-0.268614	1.20288e-07	5.88098e-07
ENSG00000089902	RCOR1	-0.268335	6.40231e-08	3.2434e-07
ENSG00000141232	TOB1	-0.268263	2.84959e-07	1.32904e-06
ENSG00000100842	EFS	-0.268211	2.91524e-06	1.19748e-05
ENSG00000062725	APPBP2	-0.267634	5.62971e-14	5.38186e-13
ENSG00000138802	SEC24B	-0.267552	1.65214e-11	1.25296e-10
ENSG00000174132	FAM174A	-0.267436	1.1042e-09	6.84482e-09
ENSG00000150995	ITPR1	-0.267284	1.70538e-09	1.03392e-08
ENSG00000130921	C12orf65	-0.267261	1.46452e-13	1.34859e-12
ENSG00000139428	MMAB	-0.267239	1.02376e-09	6.38152e-09
ENSG00000138095	LRPPRC	-0.266901	2.20938e-17	2.77711e-16
ENSG00000163714	U2SURP	-0.266836	9.83097e-17	1.17817e-15
ENSG00000166352	C11orf74	-0.266739	1.54582e-13	1.42071e-12
ENSG00000116350	SRSF4	-0.266517	9.03471e-16	1.00437e-14
ENSG00000259291	ZNF710-AS1	-0.26645	1.00963e-06	4.39359e-06
ENSG00000162063	CCNF	-0.266182	2.15798e-10	1.45829e-09
ENSG00000090612	ZNF268	-0.266178	5.56574e-06	2.19256e-05
ENSG00000124380	SNRNP27	-0.266163	3.59955e-17	4.44528e-16
ENSG00000138593	SECISBP2L	-0.26613	1.15201e-13	1.07328e-12
ENSG00000238105	GOLGA2P5	-0.265924	1.27295e-10	8.83675e-10
ENSG00000124440	HIF3A	-0.265894	0.000276911	0.000814146
ENSG00000163072	NOSTRIN	-0.265843	9.65758e-08	4.78059e-07
ENSG00000218336	TENM3	-0.265495	3.4758e-06	1.41613e-05
ENSG00000102409	BEX4	-0.265059	1.46017e-05	5.39399e-05
ENSG00000137166	FOXP4	-0.264616	3.19848e-06	1.30733e-05
ENSG00000155542	SETD9	-0.264206	7.68719e-08	3.85027e-07
ENSG00000162367	TAL1	-0.263902	3.56963e-05	0.000123566
ENSG00000168813	ZNF507	-0.263857	2.75321e-10	1.83833e-09
ENSG00000160285	LSS	-0.263706	3.12577e-11	2.31792e-10
ENSG00000121440	PDZRN3	-0.263519	4.71212e-07	2.13396e-06
ENSG00000177822	TENM3-AS1	-0.263493	1.14363e-11	8.82775e-11
ENSG00000021826	CPS1	-0.263375	5.20414e-07	2.34562e-06
ENSG00000156049	GNA14	-0.2632	1.01802e-05	3.84952e-05
ENSG00000278768	BACE1-AS	-0.263132	8.55203e-16	9.54609e-15
ENSG00000126351	THRA	-0.263079	2.15162e-15	2.31488e-14
ENSG00000068615	REEP1	-0.263025	1.56677e-06	6.6792e-06
ENSG00000162396	PARS2	-0.262991	4.74254e-12	3.80422e-11
ENSG00000145779	TNFAIP8	-0.262764	9.60598e-07	4.19942e-06
ENSG00000187446	CHP1	-0.262677	2.9452e-15	3.12454e-14
ENSG00000283782	AC116366.3	-0.262495	8.87426e-11	6.27992e-10
ENSG00000162373	BEND5	-0.262463	1.81451e-08	9.79689e-08
ENSG00000162928	PEX13	-0.262443	3.97749e-09	2.31702e-08
ENSG00000277401	TJP1	-0.262204	1.58219e-16	1.87724e-15
ENSG00000104635	SLC39A14	-0.262014	0.000980325	0.00257708
ENSG00000067365	METTL22	-0.261627	7.77338e-12	6.10931e-11
ENSG00000127993	RBM48	-0.261222	3.42672e-07	1.58041e-06
ENSG00000116898	MRPS15	-0.261197	6.30246e-13	5.47276e-12
ENSG00000279332	AC090772.5	-0.261065	1.1558e-06	4.98979e-06
ENSG00000129682	FGF13	-0.261011	4.16815e-05	0.000142656
ENSG00000166411	IDH3A	-0.261004	1.74811e-07	8.36625e-07
ENSG00000184451	CCR10	-0.260769	4.12395e-07	1.88011e-06
ENSG00000128309	MPST	-0.260641	4.24013e-06	1.70312e-05
ENSG00000111727	HCFC2	-0.260629	1.20221e-07	5.8792e-07
ENSG00000146414	SHPRH	-0.260583	1.75992e-05	6.41787e-05
ENSG00000152894	PTPRK	-0.260531	5.51939e-09	3.15444e-08
	model 2
Ensembl GeneID	Gene Symbol	log2FC	p	FDR-p
ENSG00000206384	COL6A6	-1.39775	1.06942e-10	1.61626e-08
ENSG00000164879	CA3	-1.35664	1.81946e-07	1.21147e-05
ENSG00000170522	ELOVL6	-1.33293	2.1313e-06	9.14107e-05
ENSG00000138678	GPAT3	-1.20084	9.90683e-11	1.53083e-08
ENSG00000077616	NAALAD2	-1.11467	3.99815e-14	1.33573e-11
ENSG00000160862	AZGP1	-1.10905	6.25477e-10	8.15819e-08
ENSG00000084674	APOB	-1.05265	3.72513e-08	3.18106e-06
ENSG00000134548	SPX	-1.05228	0.000130829	0.00251146
ENSG00000149485	FADS1	-0.909777	9.44494e-07	4.78351e-05
ENSG00000099954	CECR2	-0.84754	1.08812e-10	1.63159e-08
ENSG00000101251	SEL1L2	-0.839504	8.65591e-05	0.00180542
ENSG00000106772	PRUNE2	-0.796977	8.8353e-07	4.58459e-05
ENSG00000165323	FAT3	-0.730621	3.62795e-06	0.000142447
ENSG00000173253	DMRT2	-0.708939	5.96977e-06	0.000213288
ENSG00000197442	MAP3K5	-0.641176	8.95131e-09	8.74153e-07
ENSG00000134324	LPIN1	-0.616666	1.35866e-09	1.61706e-07
ENSG00000131473	ACLY	-0.616309	1.77088e-06	7.95352e-05
ENSG00000186458	DEFB132	-0.612438	0.00583322	0.0450271
ENSG00000165730	STOX1	-0.611485	1.32123e-07	9.14917e-06
ENSG00000175161	CADM2	-0.597441	4.19577e-07	2.45092e-05
ENSG00000180785	OR51E1	-0.589202	2.24018e-05	0.000621862
ENSG00000165028	NIPSNAP3B	-0.581976	5.07138e-06	0.000186437
ENSG00000136383	ALPK3	-0.575807	3.94335e-08	3.33748e-06
ENSG00000140284	SLC27A2	-0.574315	0.00210269	0.0215393
ENSG00000087237	CETP	-0.561865	0.00311948	0.0284401
ENSG00000264968	AC090844.2	-0.561183	0.000933513	0.0115285
ENSG00000118729	CASQ2	-0.559089	6.54418e-05	0.00145415
ENSG00000119711	ALDH6A1	-0.550885	3.44867e-09	3.75275e-07
ENSG00000109929	SC5D	-0.548613	2.96671e-07	1.8523e-05
ENSG00000280018	CU634019.6	-0.546635	0.00185217	0.019536
ENSG00000165084	C8orf34	-0.543962	3.30524e-05	0.00084749
ENSG00000119147	ECRG4	-0.540523	4.21201e-05	0.00103097
ENSG00000080493	SLC4A4	-0.523966	7.89798e-06	0.000266292
ENSG00000054690	PLEKHH1	-0.522596	6.75622e-07	3.69158e-05
ENSG00000055732	MCOLN3	-0.509263	2.14172e-05	0.000601545
ENSG00000130876	SLC7A10	-0.493474	0.000936815	0.0115545
ENSG00000091831	ESR1	-0.485026	4.32568e-07	2.5114e-05
ENSG00000165996	HACD1	-0.480551	2.44394e-07	1.56175e-05
ENSG00000166473	PKD1L2	-0.480549	0.00283785	0.0266738
ENSG00000214776	AC092821.2	-0.478775	0.000645237	0.00878096
ENSG00000137941	TTLL7	-0.47833	9.91581e-07	4.95608e-05
ENSG00000123080	CDKN2C	-0.4764	3.618e-09	3.90699e-07
ENSG00000073605	GSDMB	-0.475004	4.59947e-05	0.00110173
ENSG00000017427	IGF1	-0.469059	8.70609e-08	6.4232e-06
ENSG00000157064	NMNAT2	-0.466765	0.000108942	0.00214983
ENSG00000103528	SYT17	-0.464952	8.95246e-06	0.000297007
ENSG00000138835	RGS3	-0.460951	0.000148705	0.00278172
ENSG00000149084	HSD17B12	-0.458555	5.16943e-12	1.04725e-09
ENSG00000240935	PLGLA	-0.455798	0.000291257	0.00464135
ENSG00000114200	BCHE	-0.448519	0.00109211	0.0130014
ENSG00000171723	GPHN	-0.443303	4.06207e-08	3.42274e-06
ENSG00000101695	RNF125	-0.43828	3.20502e-07	1.94373e-05
ENSG00000112715	VEGFA	-0.435181	6.65412e-08	5.08893e-06
ENSG00000197321	SVIL	-0.43175	2.71782e-06	0.000111302
ENSG00000134775	FHOD3	-0.430594	0.00137557	0.0155413
ENSG00000122691	TWIST1	-0.429008	3.04279e-07	1.87521e-05
ENSG00000211829	TRDC	-0.427681	0.000839733	0.0106607
ENSG00000141469	SLC14A1	-0.425498	0.00083163	0.0105719
ENSG00000008311	AASS	-0.421607	2.27431e-06	9.56062e-05
ENSG00000215559	ANKRD20A11P	-0.420145	0.000389391	0.0059038
ENSG00000166582	CENPV	-0.417406	1.95879e-05	0.000563993
ENSG00000206120	EGFEM1P	-0.41719	0.000326089	0.00506915
ENSG00000150768	DLAT	-0.411522	9.97796e-06	0.00032536
ENSG00000278540	ACACA	-0.410691	2.49187e-06	0.000103383
ENSG00000169047	IRS1	-0.410579	1.06638e-05	0.000344188
ENSG00000146938	NLGN4X	-0.409948	0.000124119	0.00240693
ENSG00000166292	TMEM100	-0.408796	0.000440971	0.0064895
ENSG00000131730	CKMT2	-0.408143	0.00217992	0.0220458
ENSG00000176597	B3GNT5	-0.401746	6.22056e-05	0.00140187
ENSG00000236333	TRHDE-AS1	-0.400324	0.000105072	0.00208861
ENSG00000168952	STXBP6	-0.399072	0.000554916	0.00782181
ENSG00000165959	CLMN	-0.395401	3.46828e-05	0.00088062
ENSG00000081760	AACS	-0.395313	0.000901324	0.0112036
ENSG00000254109	RBPMS-AS1	-0.395272	8.02027e-07	4.2662e-05
ENSG00000100344	PNPLA3	-0.393218	0.013485	0.0805503
ENSG00000011198	ABHD5	-0.391748	2.08528e-05	0.000591107
ENSG00000117054	ACADM	-0.391712	8.87684e-09	8.71349e-07
ENSG00000091844	RGS17	-0.390892	0.00158815	0.0174111
ENSG00000138792	ENPEP	-0.389228	0.000218662	0.00372448
ENSG00000164104	HMGB2	-0.384237	1.36429e-07	9.37915e-06
ENSG00000135821	GLUL	-0.38356	5.18915e-11	8.51871e-09
ENSG00000077274	CAPN6	-0.381314	7.90291e-05	0.00168716
ENSG00000087338	GMCL1	-0.378371	1.76025e-05	0.000522941
ENSG00000114737	CISH	-0.376873	0.0019588	0.0203945
ENSG00000224958	PGM5-AS1	-0.375773	0.000346969	0.00535006
ENSG00000145708	CRHBP	-0.375181	0.00654466	0.0487764
ENSG00000170954	ZNF415	-0.375159	0.000810387	0.0103641
ENSG00000171621	SPSB1	-0.374939	1.91408e-05	0.000553947
ENSG00000156735	BAG4	-0.374173	1.13592e-08	1.07618e-06
ENSG00000154153	RETREG1	-0.370783	5.70075e-07	3.21182e-05
ENSG00000124253	PCK1	-0.368296	0.0104048	0.066926
ENSG00000188985	DHFRP1	-0.368147	0.000778153	0.0100463
ENSG00000064225	ST3GAL6	-0.3678	0.000359222	0.00552111
ENSG00000214456	PLIN5	-0.367427	2.00011e-05	0.000571894
ENSG00000143768	LEFTY2	-0.367405	0.00064648	0.00878096
ENSG00000152689	RASGRP3	-0.362596	1.81974e-05	0.0005356
ENSG00000113532	ST8SIA4	-0.361965	0.00187582	0.0196925
ENSG00000135917	SLC19A3	-0.361876	0.000316435	0.00495956
ENSG00000123472	ATPAF1	-0.36064	8.0254e-10	9.85985e-08
ENSG00000049323	LTBP1	-0.359436	1.77674e-06	7.96105e-05
ENSG00000066583	ISOC1	-0.356799	5.95582e-07	3.34563e-05
ENSG00000158571	PFKFB1	-0.355708	1.09895e-07	7.86738e-06
ENSG00000160886	LY6K	-0.352983	0.00248184	0.0242616
ENSG00000173638	SLC19A1	-0.352651	2.76818e-06	0.000113121
ENSG00000172425	TTC36	-0.349981	0.000650698	0.00883196
ENSG00000013375	PGM3	-0.345738	7.76113e-05	0.00166436
ENSG00000152256	PDK1	-0.345539	2.63401e-05	0.000712492
ENSG00000106258	CYP3A5	-0.343932	0.00316445	0.0287778
ENSG00000235688	SNTG2-AS1	-0.343492	0.00105307	0.0126273
ENSG00000140374	ETFA	-0.343316	5.72462e-09	5.95705e-07
ENSG00000123612	ACVR1C	-0.343189	1.8369e-07	1.21795e-05
ENSG00000165115	KIF27	-0.342748	2.13937e-05	0.000601545
ENSG00000172164	SNTB1	-0.342223	4.63173e-06	0.000175004
ENSG00000182963	GJC1	-0.340275	2.37339e-05	0.000648443
ENSG00000173208	ABCD2	-0.339569	0.00360462	0.031735
ENSG00000134824	FADS2	-0.338923	0.00186389	0.0195992
ENSG00000007314	SCN4A	-0.338371	2.25668e-05	0.000624812
ENSG00000101608	MYL12A	-0.338026	1.8885e-05	0.000548213
ENSG00000172572	PDE3A	-0.336266	4.62286e-05	0.00110594
ENSG00000102786	INTS6	-0.332901	8.31728e-05	0.00175594
ENSG00000187260	WDR86	-0.331867	0.00112856	0.0133072
ENSG00000092621	PHGDH	-0.330515	0.00153074	0.0169181
ENSG00000176907	TCIM	-0.328848	0.0110086	0.0698093
ENSG00000176974	SHMT1	-0.32705	4.03312e-07	2.37045e-05
ENSG00000181690	PLAG1	-0.326608	8.23933e-06	0.000276235
ENSG00000111058	ACSS3	-0.325653	0.000177319	0.0031617
ENSG00000230578	AC234781.5	-0.325649	5.90681e-06	0.000211435
ENSG00000128606	LRRC17	-0.325564	0.001121	0.0132427
ENSG00000160678	S100A1	-0.325382	0.0221704	0.114291
ENSG00000160193	WDR4	-0.32313	5.3513e-05	0.00123671
ENSG00000068796	KIF2A	-0.322935	2.95111e-05	0.000775519
ENSG00000104267	CA2	-0.32214	0.00558221	0.0435129
ENSG00000137996	RTCA	-0.322071	6.58283e-08	5.05471e-06
ENSG00000138698	RAP1GDS1	-0.319358	2.94186e-08	2.56981e-06
ENSG00000083123	BCKDHB	-0.317702	1.94737e-06	8.50545e-05
ENSG00000182378	PLCXD1	-0.31635	9.63887e-05	0.00196734
ENSG00000119986	AVPI1	-0.315975	7.44419e-07	4.01586e-05
ENSG00000187840	EIF4EBP1	-0.31425	0.000125017	0.00242149
ENSG00000285772	AC000120.3	-0.313926	0.000153713	0.00284466
ENSG00000196353	CPNE4	-0.313684	0.00087548	0.0109611
ENSG00000112312	GMNN	-0.312874	7.95036e-06	0.000267017
ENSG00000144908	ALDH1L1	-0.312566	0.00104553	0.0125548
ENSG00000166816	LDHD	-0.31222	0.00337848	0.0302049
ENSG00000163017	ACTG2	-0.311965	0.0163093	0.0919737
ENSG00000180185	FAHD1	-0.31187	2.37657e-07	1.53414e-05
ENSG00000184005	ST6GALNAC3	-0.310637	0.00658659	0.0488846
ENSG00000042317	AL049834.1	-0.30905	0.000449333	0.00657192
ENSG00000166165	CKB	-0.308657	0.000796043	0.0102495
ENSG00000196274	AC027243.1	-0.308185	0.0078935	0.0556519
ENSG00000112246	SIM1	-0.308014	0.013407	0.080286
ENSG00000270055	AC127502.2	-0.307934	0.00301808	0.0278262
ENSG00000107186	MPDZ	-0.307048	2.08098e-05	0.000591107
ENSG00000140153	WDR20	-0.306638	3.24922e-05	0.000839885
ENSG00000173926	MARCHF3	-0.306071	0.00546245	0.0428072
ENSG00000124532	MRS2	-0.306067	6.58677e-06	0.000230573
ENSG00000075643	MOCOS	-0.305908	0.00885324	0.0600125
ENSG00000164929	BAALC	-0.304928	2.289e-05	0.000629905
ENSG00000134463	ECHDC3	-0.304784	0.000392553	0.005947
ENSG00000170525	PFKFB3	-0.304714	0.000133448	0.0025489
ENSG00000148090	AUH	-0.304699	1.56814e-07	1.07417e-05
ENSG00000141576	RNF157	-0.304107	0.00148327	0.0165278
ENSG00000260907	AC015818.2	-0.303994	0.000982435	0.0119926
ENSG00000152642	GPD1L	-0.303392	0.000173146	0.00310473
ENSG00000154359	LONRF1	-0.302965	0.0117287	0.0731058
ENSG00000256632	AC135586.2	-0.302895	1.96921e-05	0.000565607
ENSG00000139318	DUSP6	-0.301775	0.00176289	0.0188918
ENSG00000076555	ACACB	-0.301543	2.35615e-07	1.52613e-05
ENSG00000152492	CCDC50	-0.301293	4.68323e-08	3.87751e-06
ENSG00000081913	PHLPP1	-0.300475	0.00137597	0.0155413
ENSG00000189184	PCDH18	-0.299648	0.00036872	0.00564474
ENSG00000120332	TNN	-0.299325	0.000524784	0.00749135
ENSG00000170264	FAM161A	-0.299016	0.00137215	0.015531
ENSG00000132510	KDM6B	-0.296805	8.34201e-05	0.0017584
ENSG00000114790	ARHGEF26	-0.296766	0.00661269	0.0489411
ENSG00000279289	AL136164.3	-0.29575	0.00238373	0.0235809
ENSG00000260941	LINC00622	-0.294265	0.0195472	0.105122
ENSG00000146476	ARMT1	-0.293961	1.82797e-06	8.13317e-05
ENSG00000182054	IDH2	-0.293575	0.000320458	0.00501025
ENSG00000127955	GNAI1	-0.293464	4.09314e-06	0.000157148
ENSG00000139970	RTN1	-0.293434	0.00262906	0.025311
ENSG00000156218	ADAMTSL3	-0.293382	0.00099919	0.0121504
ENSG00000183281	PLGLB1	-0.292569	0.0174116	0.0962743
ENSG00000159131	GART	-0.291578	0.000150466	0.00279817
ENSG00000155744	FAM126B	-0.291216	0.000556477	0.00783222
ENSG00000124356	STAMBP	-0.290629	8.73606e-08	6.4232e-06
ENSG00000006625	GGCT	-0.290118	2.50376e-06	0.00010365
ENSG00000270820	AC016727.1	-0.289416	0.000386382	0.00586752
ENSG00000105229	PIAS4	-0.289088	6.64423e-06	0.000232158
ENSG00000260565	ERVK13-1	-0.287861	0.00187587	0.0196925
ENSG00000186352	ANKRD37	-0.287003	5.76614e-05	0.00131462
ENSG00000173698	ADGRG2	-0.286669	0.0112815	0.0710493
ENSG00000035664	DAPK2	-0.285905	8.14942e-05	0.00173009
ENSG00000136521	NDUFB5	-0.285854	6.16382e-09	6.34474e-07
ENSG00000185100	ADSS1	-0.285013	0.00875682	0.0595558
ENSG00000108924	HLF	-0.284565	0.0027646	0.0261922
ENSG00000163053	SLC16A14	-0.284315	0.00118402	0.0138412
ENSG00000163472	TMEM79	-0.284228	1.12243e-06	5.49167e-05
ENSG00000079257	LXN	-0.283289	0.000679352	0.00909606
ENSG00000279332	AC090772.5	-0.281979	0.000466565	0.00675649
ENSG00000175198	PCCA	-0.281611	7.71643e-07	4.11608e-05
ENSG00000160111	CPAMD8	-0.280176	0.0017106	0.0184665
ENSG00000118482	PHF3	-0.278664	1.04579e-05	0.000338115
ENSG00000162777	DENND2D	-0.276917	8.86041e-05	0.00184001
ENSG00000187187	ZNF546	-0.27677	2.36879e-05	0.000648116
ENSG00000175414	ARL10	-0.276432	0.000396453	0.00598283
ENSG00000114054	PCCB	-0.276338	2.67764e-05	0.000722243
ENSG00000099194	SCD	-0.276269	0.00416589	0.0351662
ENSG00000104635	SLC39A14	-0.275738	0.020446	0.108576
ENSG00000114904	NEK4	-0.275126	0.000131132	0.0025141
ENSG00000151692	RNF144A	-0.274862	0.00055371	0.00781638
ENSG00000164754	RAD21	-0.274326	1.62105e-06	7.33244e-05
ENSG00000111879	FAM184A	-0.274182	0.000451264	0.00658455
ENSG00000153140	CETN3	-0.274095	5.51908e-05	0.00126784
ENSG00000144161	ZC3H8	-0.273011	4.29236e-05	0.0010453
ENSG00000101000	PROCR	-0.272296	0.00524616	0.0416806
ENSG00000199094	MIR30C2	-0.272241	0.017111	0.0951375
ENSG00000111907	TPD52L1	-0.272199	3.37772e-05	0.000862224
ENSG00000096717	SIRT1	-0.272097	0.000286243	0.00459605
ENSG00000124003	MOGAT1	-0.271775	0.004618	0.0379545
ENSG00000105664	COMP	-0.271585	0.00984071	0.0645527
ENSG00000149294	NCAM1	-0.271484	0.00321823	0.0291139
ENSG00000138134	STAMBPL1	-0.271446	0.00552603	0.0431619
ENSG00000162928	PEX13	-0.271317	2.25737e-05	0.000624812
ENSG00000119326	CTNNAL1	-0.271087	0.00184322	0.0194974
ENSG00000111877	MCM9	-0.270985	9.20446e-05	0.00189084
ENSG00000144891	AGTR1	-0.270178	0.000841882	0.0106737
ENSG00000285330	AC126283.2	-0.270164	0.000256496	0.00421729
ENSG00000052802	MSMO1	-0.270104	0.00546888	0.0428399
ENSG00000278991	AC090181.3	-0.270064	0.011142	0.0704015
ENSG00000137675	MMP27	-0.269975	0.00185276	0.019536
ENSG00000172840	PDP2	-0.269868	3.52212e-05	0.000890727
ENSG00000274089	PRIMA1	-0.269044	0.0056715	0.0440467
ENSG00000046653	GPM6B	-0.269012	0.00750927	0.0536493
ENSG00000278931	CR381670.1	-0.268277	0.0138803	0.0823692
ENSG00000186951	PPARA	-0.26802	4.14692e-05	0.0010216
ENSG00000106025	TSPAN12	-0.267061	0.00152808	0.0168985
ENSG00000154645	CHODL	-0.266546	0.0104743	0.0672595
ENSG00000164442	CITED2	-0.265723	0.00131384	0.0150539
ENSG00000152661	GJA1	-0.265573	0.000577376	0.00803966
ENSG00000100625	SIX4	-0.264759	0.000699145	0.00929736
ENSG00000076003	MCM6	-0.264224	0.000138442	0.00262324
ENSG00000262406	MMP12	-0.264086	0.0192643	0.104036
ENSG00000256771	ZNF253	-0.263704	0.000106638	0.00211012
ENSG00000244234	GMCL2	-0.263416	0.00239252	0.0236189
ENSG00000240024	LINC00888	-0.263397	0.000346385	0.00534539
ENSG00000120658	ENOX1	-0.263245	0.00627668	0.0472999
ENSG00000215695	RSC1A1	-0.262578	0.00155184	0.0170918
ENSG00000162433	AK4	-0.262491	0.000112111	0.00219643
ENSG00000108179	PPIF	-0.26207	0.00054112	0.00768996
ENSG00000154814	OXNAD1	-0.260843	3.28252e-05	0.000844904
ENSG00000138796	HADH	-0.26028	5.40167e-06	0.000196305
ENSG00000272601	AC010655.3	-0.260021	0.0484347	0.193159
