# Supplementary material for: Assessing the Contribution of Relative Macrophage Frequencies to Subcutaneous Adipose Tissue
Source: Front Nutr. 2021 May 31;8:675935. doi: 10.3389/fnut.2021.675935 (PMC8200404; doi:10.3389/fnut.2021.675935)
Supplement: Supplementary file 1 [file Data_Sheet_1.ZIP › Tables/Table S5.xlsx]

## Sheet: Sheet1
Table S5. Significant biological processes (upregulated genes) for the M3 vs M0 group comparison adjusted for sex and study (model 1).
The column significant genes shows the number of significant genes identified from our dataset for this specific GO term.
The total # genes shows the total number of genes associated with that specific GO term.
Nominal p-values and false discovery rate (FDR) p-values for the GO terms are also presented.
	M3 vs M0 group comparison - upregulated genes
GO term ID	Biological process	Significant # genes	Total # genes	p	FDR-p
GO:0043299	leukocyte degranulation	179	475	9.1093e-41	5.24149e-37
GO:0002275	myeloid cell activation involved in immune response	180	485	6.15582e-40	1.77103e-36
GO:0002444	myeloid leukocyte mediated immunity	181	491	1.08067e-39	2.07273e-36
GO:0036230	granulocyte activation	168	449	8.41167e-38	1.21002e-34
GO:0043312	neutrophil degranulation	158	431	2.46034e-34	1.7696e-31
GO:0050900	leukocyte migration	138	374	2.13983e-30	1.36806e-27
GO:0002250	adaptive immune response	128	354	2.82358e-27	1.62469e-24
GO:0002757	immune response-activating signal transduction	154	473	6.45047e-27	3.37418e-24
GO:0070661	leukocyte proliferation	99	252	1.80251e-24	8.64305e-22
GO:0050865	regulation of cell activation	151	488	7.57673e-24	3.35358e-21
GO:0007159	leukocyte cell-cell adhesion	106	297	3.02406e-22	1.08753e-19
GO:0034341	response to interferon-gamma	76	175	3.37322e-22	1.14174e-19
GO:0042110	T cell activation	130	407	5.27098e-22	1.68496e-19
GO:0019882	antigen processing and presentation	84	208	7.23255e-22	2.0808e-19
GO:0070663	regulation of leukocyte proliferation	77	196	2.66295e-19	5.67504e-17
GO:0045785	positive regulation of cell adhesion	113	357	6.39865e-19	1.26958e-16
GO:0002697	regulation of immune effector process	111	353	2.30058e-18	4.1733e-16
GO:0001819	positive regulation of cytokine production	121	405	6.1339e-18	8.82361e-16
GO:0009617	response to bacterium	140	500	7.60462e-18	1.06724e-15
GO:0030198	extracellular matrix organization	103	323	1.33853e-17	1.83379e-15
GO:0002685	regulation of leukocyte migration	68	173	3.26571e-17	4.36998e-15
GO:0031349	positive regulation of defense response	127	446	6.49781e-17	8.49737e-15
GO:0045088	regulation of innate immune response	117	401	1.58606e-16	1.94174e-14
GO:0050870	positive regulation of T cell activation	68	180	3.64378e-16	4.27883e-14
GO:0051272	positive regulation of cellular component movement	134	493	5.63992e-16	6.49042e-14
GO:0006909	phagocytosis	79	241	1.59863e-14	1.58595e-12
GO:0070371	ERK1 and ERK2 cascade	80	254	1.26211e-13	1.11726e-11
GO:0002521	leukocyte differentiation	119	452	2.95661e-13	2.50181e-11
GO:0032103	positive regulation of response to external stimulus	83	272	3.06159e-13	2.5531e-11
GO:1901136	carbohydrate derivative catabolic process	61	172	3.31123e-13	2.72183e-11
GO:0050727	regulation of inflammatory response	93	330	2.0213e-12	1.53034e-10
GO:0072593	reactive oxygen species metabolic process	75	246	4.5138e-12	3.24655e-10
GO:0002819	regulation of adaptive immune response	52	144	8.33407e-12	5.92028e-10
GO:0050920	regulation of chemotaxis	61	185	1.20712e-11	8.47044e-10
GO:0071706	tumor necrosis factor superfamily cytokine production	51	142	1.66978e-11	1.1172e-09
GO:0050663	cytokine secretion	63	196	1.93114e-11	1.24852e-09
GO:0071216	cellular response to biotic stimulus	64	203	3.42219e-11	2.14036e-09
GO:0006875	cellular metal ion homeostasis	119	487	6.08514e-11	3.64728e-09
GO:0034612	response to tumor necrosis factor	76	265	8.72243e-11	5.06958e-09
GO:1902105	regulation of leukocyte differentiation	71	243	1.45544e-10	7.90792e-09
GO:0050707	regulation of cytokine secretion	54	169	6.72651e-10	3.17249e-08
GO:0050764	regulation of phagocytosis	34	83	7.31172e-10	3.42046e-08
GO:0007229	integrin-mediated signaling pathway	37	97	1.44588e-09	6.55088e-08
GO:0001909	leukocyte mediated cytotoxicity	36	93	1.50021e-09	6.69164e-08
GO:2000377	regulation of reactive oxygen species metabolic process	53	168	1.61266e-09	7.1379e-08
GO:0030203	glycosaminoglycan metabolic process	48	146	2.05855e-09	8.83949e-08
GO:0001906	cell killing	45	133	2.34453e-09	9.84703e-08
GO:0052547	regulation of peptidase activity	92	370	3.75568e-09	1.52185e-07
GO:0001525	angiogenesis	108	459	4.65202e-09	1.87187e-07
GO:0033627	cell adhesion mediated by integrin	27	62	8.3718e-09	3.29941e-07
GO:0071347	cellular response to interleukin-1	48	152	9.07603e-09	3.55262e-07
GO:0042060	wound healing	110	486	3.17463e-08	1.10708e-06
GO:0060759	regulation of response to cytokine stimulus	48	158	3.59105e-08	1.24475e-06
GO:0051924	regulation of calcium ion transport	60	219	5.24647e-08	1.70555e-06
GO:0007584	response to nutrient	54	191	7.78368e-08	2.47444e-06
GO:0072507	divalent inorganic cation homeostasis	98	428	1.0051e-07	3.10931e-06
GO:0045730	respiratory burst	17	32	1.37956e-07	4.13438e-06
GO:0002526	acute inflammatory response	40	127	1.66189e-07	4.89743e-06
GO:0007015	actin filament organization	85	360	1.76279e-07	5.14879e-06
GO:0031341	regulation of cell killing	30	83	2.06508e-07	5.91169e-06
GO:0048771	tissue remodeling	44	147	2.11111e-07	5.98392e-06
GO:0031589	cell-substrate adhesion	77	320	2.97541e-07	8.31092e-06
GO:0043300	regulation of leukocyte degranulation	20	44	3.05565e-07	8.49381e-06
GO:0016485	protein processing	60	230	3.40559e-07	9.37595e-06
GO:0007568	aging	69	280	4.78308e-07	1.28607e-05
GO:0006898	receptor-mediated endocytosis	59	227	4.86611e-07	1.29713e-05
GO:0030168	platelet activation	41	138	6.74267e-07	1.73979e-05
GO:0030204	chondroitin sulfate metabolic process	17	35	7.35866e-07	1.87353e-05
GO:0150076	neuroinflammatory response	23	58	8.14405e-07	2.04633e-05
GO:0008360	regulation of cell shape	41	139	8.31864e-07	2.06317e-05
GO:0030260	entry into host cell	37	120	8.58773e-07	2.0938e-05
GO:0044409	entry into host	37	120	8.58773e-07	2.0938e-05
GO:0051806	entry into cell of other organism involved in symbiotic interaction	37	120	8.58773e-07	2.0938e-05
GO:0051828	entry into other organism involved in symbiotic interaction	37	120	8.58773e-07	2.0938e-05
GO:0032963	collagen metabolic process	32	97	8.89585e-07	2.15978e-05
GO:0001776	leukocyte homeostasis	27	75	9.09027e-07	2.18851e-05
GO:0001501	skeletal system development	102	472	1.04187e-06	2.48752e-05
GO:0000768	syncytium formation by plasma membrane fusion	20	47	1.1236e-06	2.62814e-05
GO:0140253	cell-cell fusion	20	47	1.1236e-06	2.62814e-05
GO:0032956	regulation of actin cytoskeleton organization	72	303	1.18377e-06	2.72456e-05
GO:0032970	regulation of actin filament-based process	79	342	1.20657e-06	2.76597e-05
GO:0051897	positive regulation of protein kinase B signaling	43	151	1.29473e-06	2.95631e-05
GO:1903975	regulation of glial cell migration	10	14	1.31157e-06	2.96175e-05
GO:0061448	connective tissue development	60	239	1.37059e-06	3.08062e-05
GO:0006024	glycosaminoglycan biosynthetic process	32	99	1.47886e-06	3.27284e-05
GO:0051235	maintenance of location	69	291	2.13209e-06	4.4611e-05
GO:2000106	regulation of leukocyte apoptotic process	27	78	2.19438e-06	4.55829e-05
GO:0018212	peptidyl-tyrosine modification	74	319	2.20783e-06	4.56974e-05
GO:0009100	glycoprotein metabolic process	82	365	2.46929e-06	5.01674e-05
GO:0061900	glial cell activation	20	49	2.47611e-06	5.01674e-05
GO:0010035	response to inorganic substance	103	489	3.14969e-06	6.29282e-05
GO:0002269	leukocyte activation involved in inflammatory response	18	42	3.4072e-06	6.73712e-05
GO:0046466	membrane lipid catabolic process	15	31	3.53644e-06	6.96873e-05
GO:0097553	calcium ion transmembrane import into cytosol	36	122	3.77394e-06	7.3611e-05
GO:0090594	inflammatory response to wounding	8	10	4.16699e-06	7.99228e-05
GO:0043900	regulation of multi-organism process	80	359	4.52807e-06	8.59886e-05
GO:1904018	positive regulation of vasculature development	45	168	4.56651e-06	8.64331e-05
GO:0006026	aminoglycan catabolic process	22	59	4.70941e-06	8.88457e-05
GO:0010951	negative regulation of endopeptidase activity	49	189	4.77084e-06	8.97104e-05
GO:0002367	cytokine production involved in immune response	29	91	6.20798e-06	0.000112684
GO:0006979	response to oxidative stress	88	409	6.84098e-06	0.000123009
GO:0002440	production of molecular mediator of immune response	46	176	7.31934e-06	0.000128106
GO:0042267	natural killer cell mediated cytotoxicity	20	52	7.32481e-06	0.000128106
GO:0009636	response to toxic substance	96	457	7.6335e-06	0.000132698
GO:0042533	tumor necrosis factor biosynthetic process	14	29	7.76988e-06	0.000134258
GO:0042534	regulation of tumor necrosis factor biosynthetic process	14	29	7.76988e-06	0.000134258
GO:0002532	production of molecular mediator involved in inflammatory response	23	65	8.03724e-06	0.000137638
GO:0032418	lysosome localization	24	70	9.58303e-06	0.00016123
GO:0070613	regulation of protein processing	29	93	9.99356e-06	0.000167647
GO:1902903	regulation of supramolecular fiber organization	71	315	1.02033e-05	0.000169682
GO:0009308	amine metabolic process	34	118	1.22581e-05	0.000198685
GO:0048659	smooth muscle cell proliferation	37	133	1.2462e-05	0.000201423
GO:0098883	synapse pruning	8	11	1.34364e-05	0.000214759
GO:0007599	hemostasis	66	291	1.67549e-05	0.000261268
GO:0071496	cellular response to external stimulus	69	309	1.87499e-05	0.000284918
GO:0034103	regulation of tissue remodeling	23	68	1.88163e-05	0.000284918
GO:0045454	cell redox homeostasis	23	68	1.88163e-05	0.000284918
GO:0045453	bone resorption	20	55	1.95046e-05	0.000293027
GO:0048660	regulation of smooth muscle cell proliferation	36	131	2.17639e-05	0.00032359
GO:0034599	cellular response to oxidative stress	62	271	2.25857e-05	0.000332373
GO:0046456	icosanoid biosynthetic process	17	43	2.30932e-05	0.000337466
GO:0030449	regulation of complement activation	16	39	2.31663e-05	0.000337466
GO:2000257	regulation of protein activation cascade	16	39	2.31663e-05	0.000337466
GO:0045862	positive regulation of proteolysis	73	334	2.35062e-05	0.000341553
GO:0070482	response to oxygen levels	78	363	2.35851e-05	0.000341835
GO:0010332	response to gamma radiation	19	52	2.8974e-05	0.000408619
GO:0051346	negative regulation of hydrolase activity	81	383	3.00952e-05	0.000422361
GO:1905521	regulation of macrophage migration	14	32	3.16014e-05	0.000435011
GO:0033622	integrin activation	10	18	3.39408e-05	0.00045844
GO:0071887	leukocyte apoptotic process	29	99	3.73206e-05	0.000499155
GO:1904645	response to amyloid-beta	17	45	4.61586e-05	0.000600898
GO:0090382	phagosome maturation	16	41	4.83652e-05	0.000623976
GO:1905517	macrophage migration	16	41	4.83652e-05	0.000623976
GO:0002718	regulation of cytokine production involved in immune response	24	77	5.7253e-05	0.000727227
GO:0002577	regulation of antigen processing and presentation	10	19	6.28786e-05	0.000783125
GO:0009595	detection of biotic stimulus	10	19	6.28786e-05	0.000783125
GO:0051701	interaction with host	46	191	6.79182e-05	0.000838629
GO:0006956	complement activation	19	55	7.085e-05	0.00086518
GO:0019835	cytolysis	14	34	7.14217e-05	0.00086518
GO:0000302	response to reactive oxygen species	49	208	7.27837e-05	0.000877982
GO:0015732	prostaglandin transport	9	16	7.50844e-05	0.000901953
GO:0110053	regulation of actin filament organization	53	231	7.9694e-05	0.000955332
GO:0031348	negative regulation of defense response	45	188	9.46516e-05	0.00111375
GO:0008347	glial cell migration	16	43	9.50748e-05	0.00111418
GO:0015949	nucleobase-containing small molecule interconversion	12	27	9.67834e-05	0.00112731
GO:0048144	fibroblast proliferation	23	75	0.000107166	0.00122835
GO:0035821	modification of morphology or physiology of other organism	35	136	0.000121512	0.00137634
GO:0007040	lysosome organization	19	57	0.000122655	0.00138343
GO:0080171	lytic vacuole organization	19	57	0.000122655	0.00138343
GO:0032102	negative regulation of response to external stimulus	63	292	0.00012286	0.00138343
GO:2001057	reactive nitrogen species metabolic process	22	71	0.000126774	0.00142195
GO:0072376	protein activation cascade	22	71	0.000126774	0.00142195
GO:0097164	ammonium ion metabolic process	41	169	0.000138897	0.00154886
GO:0016137	glycoside metabolic process	9	17	0.000140212	0.0015515
GO:0071480	cellular response to gamma radiation	12	28	0.000148416	0.00163598
GO:0031960	response to corticosteroid	35	139	0.000193031	0.00202682
GO:0006509	membrane protein ectodomain proteolysis	15	41	0.000194937	0.00203939
GO:0035690	cellular response to drug	66	315	0.000210321	0.00218052
GO:0099024	plasma membrane invagination	18	55	0.000238558	0.00242092
GO:1905523	positive regulation of macrophage migration	9	18	0.000246484	0.00247949
GO:0006968	cellular defense response	15	42	0.000265295	0.00264102
GO:0043087	regulation of GTPase activity	83	421	0.000295569	0.00290412
GO:0110020	regulation of actomyosin structure organization	24	85	0.000313443	0.00302103
GO:0033280	response to vitamin D	12	30	0.000324157	0.00309834
GO:0033006	regulation of mast cell activation involved in immune response	12	30	0.000324157	0.00309834
GO:0042326	negative regulation of phosphorylation	81	410	0.000324848	0.0030998
GO:1903034	regulation of response to wounding	37	154	0.000352202	0.00334624
GO:0019058	viral life cycle	63	303	0.000360239	0.00338695
GO:0030193	regulation of blood coagulation	21	71	0.000366285	0.00343258
GO:0032535	regulation of cellular component size	68	333	0.000368182	0.00344459
GO:0072523	purine-containing compound catabolic process	16	48	0.000413331	0.00379921
GO:0009612	response to mechanical stimulus	42	183	0.000416331	0.00382068
GO:0050691	regulation of defense response to virus by host	13	35	0.000435018	0.00397317
GO:1900046	regulation of hemostasis	21	72	0.000451513	0.00411077
GO:0006809	nitric oxide biosynthetic process	19	63	0.000524532	0.00465765
GO:0090066	regulation of anatomical structure size	86	447	0.000526656	0.0046693
GO:0051222	positive regulation of protein transport	73	368	0.000554784	0.0048588
GO:0035966	response to topologically incorrect protein	41	181	0.000642146	0.00557301
GO:0044321	response to leptin	9	20	0.000658288	0.00569592
GO:0002831	regulation of response to biotic stimulus	31	126	0.000668072	0.00576325
GO:0034620	cellular response to unfolded protein	31	126	0.000668072	0.00576325
GO:0050818	regulation of coagulation	21	74	0.000674879	0.0057959
GO:0002679	respiratory burst involved in defense response	7	13	0.000708251	0.00602852
GO:0060071	Wnt signaling pathway, planar cell polarity pathway	26	100	0.000730453	0.00619003
GO:0034404	nucleobase-containing small molecule biosynthetic process	46	211	0.000754963	0.00635096
GO:0046434	organophosphate catabolic process	48	223	0.000788977	0.00659851
GO:0071453	cellular response to oxygen levels	46	212	0.000839265	0.00690863
GO:0043547	positive regulation of GTPase activity	69	350	0.000922589	0.00751923
GO:0031668	cellular response to extracellular stimulus	51	243	0.00100635	0.00811003
GO:0150077	regulation of neuroinflammatory response	10	25	0.00102018	0.00818706
GO:0045071	negative regulation of viral genome replication	16	52	0.0011129	0.00880831
GO:0010324	membrane invagination	18	62	0.00119351	0.00937863
GO:0035987	endodermal cell differentiation	14	43	0.00121528	0.00944966
GO:0055119	relaxation of cardiac muscle	7	14	0.00124995	0.00960241
GO:0006491	N-glycan processing	7	14	0.00124995	0.00960241
GO:0097237	cellular response to toxic substance	46	216	0.0012657	0.00971045
GO:0071559	response to transforming growth factor beta	47	222	0.00128432	0.00984017
GO:0030968	endoplasmic reticulum unfolded protein response	27	109	0.00129256	0.00989011
GO:0071260	cellular response to mechanical stimulus	20	73	0.00144669	0.0109386
GO:0009313	oligosaccharide catabolic process	6	11	0.00160929	0.011781
GO:0006766	vitamin metabolic process	28	116	0.00161911	0.0118298
GO:0045851	pH reduction	15	49	0.00166761	0.0121461
GO:1905330	regulation of morphogenesis of an epithelium	37	167	0.00174945	0.01271
GO:0006584	catecholamine metabolic process	13	40	0.0018336	0.0132544
GO:0009712	catechol-containing compound metabolic process	13	40	0.0018336	0.0132544
GO:0006937	regulation of muscle contraction	32	140	0.00205105	0.0146236
GO:0061684	chaperone-mediated autophagy	7	15	0.00206876	0.0146236
GO:0060263	regulation of respiratory burst	7	15	0.00206876	0.0146236
GO:1904646	cellular response to amyloid-beta	12	36	0.0021349	0.0150357
GO:1901991	negative regulation of mitotic cell cycle phase transition	43	205	0.00242441	0.0166867
GO:0046683	response to organophosphorus	27	114	0.00259701	0.0176425
GO:0001736	establishment of planar polarity	27	114	0.00259701	0.0176425
GO:0007164	establishment of tissue polarity	27	114	0.00259701	0.0176425
GO:0051092	positive regulation of NF-kappaB transcription factor activity	32	142	0.0026039	0.0176684
GO:1901570	fatty acid derivative biosynthetic process	21	82	0.0027713	0.0186507
GO:0007019	microtubule depolymerization	12	37	0.00277278	0.0186507
GO:0044319	wound healing, spreading of cells	10	28	0.00278107	0.0186507
GO:0090505	epiboly involved in wound healing	10	28	0.00278107	0.0186507
GO:0007179	transforming growth factor beta receptor signaling pathway	37	172	0.00299939	0.0199982
GO:0007163	establishment or maintenance of cell polarity	41	196	0.00317348	0.0209406
GO:0044320	cellular response to leptin stimulus	7	16	0.00324748	0.0211141
GO:0032516	positive regulation of phosphoprotein phosphatase activity	8	20	0.00326379	0.0211723
GO:1901659	glycosyl compound biosynthetic process	13	43	0.00375925	0.0240609
GO:0097305	response to alcohol	42	204	0.00385619	0.0245993
GO:0043112	receptor metabolic process	37	175	0.00406834	0.0258666
GO:0031145	anaphase-promoting complex-dependent catabolic process	19	74	0.00417654	0.0265252
GO:0042136	neurotransmitter biosynthetic process	21	85	0.00438678	0.0276771
GO:0030865	cortical cytoskeleton organization	13	44	0.00468087	0.0289607
GO:0001845	phagolysosome assembly	6	13	0.00468211	0.0289607
GO:0046716	muscle cell cellular homeostasis	7	17	0.00487643	0.0297866
GO:1904375	regulation of protein localization to cell periphery	25	108	0.00503438	0.0305568
GO:0007157	heterophilic cell-cell adhesion via plasma membrane cell adhesion molecules	12	40	0.00565762	0.0340167
GO:0019233	sensory perception of pain	20	82	0.00623536	0.0370261
GO:0046173	polyol biosynthetic process	17	66	0.00631542	0.0374242
GO:0006516	glycoprotein catabolic process	8	22	0.0064431	0.0378688
GO:0033690	positive regulation of osteoblast proliferation	5	10	0.0065641	0.0380903
GO:0044803	multi-organism membrane organization	5	10	0.0065641	0.0380903
GO:0016052	carbohydrate catabolic process	37	180	0.00656684	0.0380903
GO:0098869	cellular oxidant detoxification	21	88	0.00671565	0.038797
GO:0045604	regulation of epidermal cell differentiation	15	56	0.00681591	0.0391971
GO:0045616	regulation of keratinocyte differentiation	11	36	0.00681895	0.0391971
GO:1902883	negative regulation of response to oxidative stress	13	46	0.00706522	0.0400525
GO:0019730	antimicrobial humoral response	20	83	0.00718552	0.0406544
GO:0072075	metanephric mesenchyme development	6	14	0.00725624	0.0406943
GO:0031623	receptor internalization	23	100	0.00753512	0.0420534
GO:0045930	negative regulation of mitotic cell cycle	53	280	0.00791772	0.0438793
GO:0001101	response to acid chemical	57	305	0.00792329	0.0438793
GO:0033572	transferrin transport	10	32	0.00818503	0.0449395
GO:0034381	plasma lipoprotein particle clearance	13	47	0.00857245	0.0469324
GO:0090287	regulation of cellular response to growth factor stimulus	46	238	0.00874615	0.0473427
GO:0007409	axonogenesis	74	415	0.00897819	0.0485075
GO:0003013	circulatory system process	82	467	0.00916807	0.0494869
