# Supplementary material for: Assessing the Contribution of Relative Macrophage Frequencies to Subcutaneous Adipose Tissue
Source: Front Nutr. 2021 May 31;8:675935. doi: 10.3389/fnut.2021.675935 (PMC8200404; doi:10.3389/fnut.2021.675935)
Supplement: Supplementary file 1 [file Data_Sheet_1.ZIP › Tables/Table S6.xlsx]

## Sheet: Sheet1
Table S6. Significant biological processes (upregulated genes) for the M3 vs M0 group comparison adjusted for sex and study (model 1).
The column significant genes shows the number of significant genes identified from our dataset for this specific GO term.
The total # genes shows the total number of genes associated with that specific GO term.
Nominal p-values and false discovery rate (FDR) p-values for the GO terms are also presented.
	M3 vs M0 group comparison - downregulated genes
GO term ID	Biological process	Significant # genes	Total # genes	p	FDR-p
GO:0016054	organic acid catabolic process	64	245	2.50184e-24	6.12576e-21
GO:0046395	carboxylic acid catabolic process	64	245	2.50184e-24	6.12576e-21
GO:0044282	small molecule catabolic process	71	388	2.07113e-17	2.53558e-14
GO:0006732	coenzyme metabolic process	68	369	7.00515e-17	5.75097e-14
GO:0035384	thioester biosynthetic process	24	50	1.12068e-16	6.85994e-14
GO:0071616	acyl-CoA biosynthetic process	24	50	1.12068e-16	6.85994e-14
GO:0033866	nucleoside bisphosphate biosynthetic process	25	63	6.59507e-15	2.30686e-12
GO:0034030	ribonucleoside bisphosphate biosynthetic process	25	63	6.59507e-15	2.30686e-12
GO:0034033	purine nucleoside bisphosphate biosynthetic process	25	63	6.59507e-15	2.30686e-12
GO:0019216	regulation of lipid metabolic process	58	369	1.52978e-11	2.99654e-09
GO:0015980	energy derivation by oxidation of organic compounds	42	261	5.0919e-09	6.23376e-07
GO:0046390	ribose phosphate biosynthetic process	40	271	1.3557e-07	1.12523e-05
GO:1901570	fatty acid derivative biosynthetic process	19	82	3.02908e-07	2.43171e-05
GO:0016999	antibiotic metabolic process	24	131	9.37473e-07	6.75118e-05
GO:0045540	regulation of cholesterol biosynthetic process	12	42	4.51539e-06	0.000302902
GO:0106118	regulation of sterol biosynthetic process	12	42	4.51539e-06	0.000302902
GO:0120162	positive regulation of cold-induced thermogenesis	18	89	5.01566e-06	0.000331915
GO:0050678	regulation of epithelial cell proliferation	39	302	5.81549e-06	0.000379713
GO:0062013	positive regulation of small molecule metabolic process	22	128	7.80811e-06	0.000496575
GO:0001659	temperature homeostasis	25	158	8.79973e-06	0.000540836
GO:0050673	epithelial cell proliferation	43	353	8.83539e-06	0.000540836
GO:1901342	regulation of vasculature development	38	299	1.11013e-05	0.000654976
GO:0106106	cold-induced thermogenesis	22	134	1.65879e-05	0.000912707
GO:0120161	regulation of cold-induced thermogenesis	22	134	1.65879e-05	0.000912707
GO:0006767	water-soluble vitamin metabolic process	16	80	1.93203e-05	0.00101354
GO:0060537	muscle tissue development	41	341	1.94554e-05	0.00101354
GO:0048706	embryonic skeletal system development	20	118	2.46902e-05	0.00125946
GO:0030336	negative regulation of cell migration	32	245	3.14081e-05	0.00158562
GO:0048738	cardiac muscle tissue development	26	186	5.41697e-05	0.00257543
GO:1990845	adaptive thermogenesis	22	145	5.78729e-05	0.00269908
GO:0060193	positive regulation of lipase activity	13	65	0.000114921	0.00493658
GO:0042391	regulation of membrane potential	39	345	0.000119578	0.00502042
GO:0005978	glycogen biosynthetic process	10	41	0.000124552	0.00512547
GO:0009250	glucan biosynthetic process	10	41	0.000124552	0.00512547
GO:0044042	glucan metabolic process	13	66	0.000135314	0.0054314
GO:0043434	response to peptide hormone	42	384	0.000139165	0.00554059
GO:1902224	ketone body metabolic process	5	10	0.000155799	0.00600748
GO:0003158	endothelium development	18	115	0.0001783	0.00671642
GO:0060562	epithelial tube morphogenesis	34	292	0.000182891	0.00683677
GO:1901615	organic hydroxy compound metabolic process	47	452	0.000190613	0.00701829
GO:0044262	cellular carbohydrate metabolic process	31	259	0.000212531	0.00770937
GO:0006006	glucose metabolic process	25	191	0.000216439	0.00773651
GO:0097091	synaptic vesicle clustering	6	16	0.000227332	0.00800897
GO:0045446	endothelial cell differentiation	16	98	0.000244866	0.00856505
GO:0003401	axis elongation	8	30	0.000306477	0.0105692
GO:0062012	regulation of small molecule metabolic process	43	411	0.000309579	0.0106015
GO:0006094	gluconeogenesis	14	81	0.000321905	0.0108786
GO:0006066	alcohol metabolic process	35	317	0.000410013	0.0133639
GO:0007548	sex differentiation	27	222	0.000412078	0.0133639
GO:0010889	regulation of sequestering of triglyceride	5	12	0.000442198	0.0140613
GO:0003094	glomerular filtration	6	18	0.000474746	0.0146331
GO:0035813	regulation of renal sodium excretion	6	18	0.000474746	0.0146331
GO:0097205	renal filtration	6	18	0.000474746	0.0146331
GO:0098801	regulation of renal system process	8	32	0.000494553	0.0150424
GO:0055088	lipid homeostasis	17	116	0.000588164	0.0175624
GO:1900274	regulation of phospholipase C activity	9	41	0.000627429	0.0185092
GO:0042135	neurotransmitter catabolic process	6	19	0.000658628	0.0193132
GO:0040013	negative regulation of locomotion	33	301	0.000670945	0.0195573
GO:0050872	white fat cell differentiation	5	13	0.000682947	0.0196276
GO:0030278	regulation of ossification	22	172	0.000694902	0.0196701
GO:0042594	response to starvation	22	172	0.000694902	0.0196701
GO:0071466	cellular response to xenobiotic stimulus	20	151	0.000768184	0.0212531
GO:0008015	blood circulation	45	458	0.000876999	0.0238593
GO:0035812	renal sodium excretion	6	20	0.000893181	0.0241652
GO:0010907	positive regulation of glucose metabolic process	8	35	0.000941907	0.02488
GO:1905952	regulation of lipid localization	17	122	0.00105239	0.0271241
GO:0099068	postsynapse assembly	7	28	0.00111194	0.0283131
GO:0038111	interleukin-7-mediated signaling pathway	6	21	0.00118712	0.0290666
GO:0044062	regulation of excretion	6	21	0.00118712	0.0290666
GO:0009409	response to cold	9	45	0.00127755	0.030519
GO:0014065	phosphatidylinositol 3-kinase signaling	18	135	0.0012776	0.030519
GO:0032409	regulation of transporter activity	27	239	0.00128389	0.0305205
GO:0072524	pyridine-containing compound metabolic process	22	181	0.001373	0.0318653
GO:0055007	cardiac muscle cell differentiation	15	104	0.00142781	0.0323766
GO:0042573	retinoic acid metabolic process	6	22	0.00154971	0.0338793
GO:0007618	mating	7	30	0.00172012	0.0371075
GO:0046883	regulation of hormone secretion	26	232	0.00175406	0.0376738
GO:0009410	response to xenobiotic stimulus	27	245	0.00184724	0.038991
GO:0003073	regulation of systemic arterial blood pressure	13	86	0.0018877	0.0395045
GO:0048511	rhythmic process	28	258	0.00192981	0.0402139
GO:0010817	regulation of hormone levels	43	452	0.00211387	0.0429528
GO:0061053	somite development	12	77	0.00213806	0.0430868
GO:0048545	response to steroid hormone	34	336	0.00222378	0.0446306
GO:0051145	smooth muscle cell differentiation	10	58	0.00228494	0.0453517
GO:0035265	organ growth	20	165	0.00229438	0.0453517
