# Supplementary material for: Assessing the Contribution of Relative Macrophage Frequencies to Subcutaneous Adipose Tissue
Source: Front Nutr. 2021 May 31;8:675935. doi: 10.3389/fnut.2021.675935 (PMC8200404; doi:10.3389/fnut.2021.675935)
Supplement: Supplementary file 1 [file Data_Sheet_1.ZIP › Tables/Table S7.xlsx]

## Sheet: Sheet1
Table S7. Significant biological processes (upregulated genes) for the M3 vs M0 group comparison adjusted for sex, study,
and differences in cell type composition (model 2).
The column significant genes shows the number of significant genes identified from our dataset for this specific GO term.
The total # genes shows the total number of genes associated with that specific GO term.
Nominal p-values and false discovery rate (FDR) p-values for the GO terms are also presented.
	M3 vs M0 group comparison - upregulated genes
GO term ID	Biological process	Significant # genes	Total # genes	p	FDR-p
GO:0050900	leukocyte migration	75	374	3.67809e-24	1.82323e-20
GO:0043299	leukocyte degranulation	84	475	4.06558e-23	1.00765e-19
GO:0002444	myeloid leukocyte mediated immunity	85	491	9.59014e-23	1.58461e-19
GO:0002275	myeloid cell activation involved in immune response	84	485	1.69717e-22	2.10322e-19
GO:0002250	adaptive immune response	70	354	3.13646e-22	3.10949e-19
GO:0036230	granulocyte activation	78	449	5.13283e-21	4.24058e-18
GO:0051272	positive regulation of cellular component movement	79	493	4.50815e-19	2.23469e-16
GO:0070661	leukocyte proliferation	54	252	5.13305e-19	2.31314e-16
GO:0043312	neutrophil degranulation	72	431	1.78205e-18	5.88907e-16
GO:0009617	response to bacterium	78	500	3.88301e-18	1.06934e-15
GO:0043062	extracellular structure organization	65	368	4.9317e-18	1.28666e-15
GO:0070371	ERK1 and ERK2 cascade	52	254	1.90491e-17	4.4965e-15
GO:0034341	response to interferon-gamma	42	175	6.27985e-17	1.29705e-14
GO:0050920	regulation of chemotaxis	43	185	9.47055e-17	1.8056e-14
GO:0070663	regulation of leukocyte proliferation	43	196	8.98331e-16	1.64927e-13
GO:0019882	antigen processing and presentation	44	208	1.71241e-15	3.03158e-13
GO:0032103	positive regulation of response to external stimulus	51	272	1.79449e-15	3.06734e-13
GO:0032680	regulation of tumor necrosis factor production	35	135	2.00099e-15	3.30631e-13
GO:0032640	tumor necrosis factor production	35	138	4.16396e-15	6.25478e-13
GO:0046651	lymphocyte proliferation	46	233	6.06209e-15	8.58565e-13
GO:0050670	regulation of lymphocyte proliferation	40	187	2.27761e-14	2.62561e-12
GO:0050727	regulation of inflammatory response	55	330	2.61582e-14	2.94696e-12
GO:0050865	regulation of cell activation	68	488	1.87283e-13	1.85672e-11
GO:0072593	reactive oxygen species metabolic process	44	246	9.01826e-13	8.17285e-11
GO:0006801	superoxide metabolic process	22	65	9.32892e-13	8.17285e-11
GO:0001525	angiogenesis	64	459	9.76558e-13	8.3462e-11
GO:0045807	positive regulation of endocytosis	31	132	1.45139e-12	1.21941e-10
GO:0002697	regulation of immune effector process	54	353	1.61343e-12	1.31111e-10
GO:0007159	leukocyte cell-cell adhesion	48	297	3.88316e-12	2.96136e-10
GO:0002455	humoral immune response mediated by circulating immunoglobulin	17	41	8.18955e-12	5.96994e-10
GO:2000377	regulation of reactive oxygen species metabolic process	33	168	5.04909e-11	3.38221e-09
GO:0006898	receptor-mediated endocytosis	39	227	6.47367e-11	4.1141e-09
GO:0031349	positive regulation of defense response	59	446	6.982e-11	4.32622e-09
GO:0002526	acute inflammatory response	28	127	8.79309e-11	5.18897e-09
GO:0002757	immune response-activating signal transduction	61	473	9.4372e-11	5.50355e-09
GO:0006909	phagocytosis	40	241	1.09596e-10	6.24446e-09
GO:0071216	cellular response to biotic stimulus	36	203	1.41473e-10	7.87957e-09
GO:0006956	complement activation	18	55	2.09922e-10	1.09535e-08
GO:0061900	glial cell activation	17	49	2.34985e-10	1.1697e-08
GO:1990868	response to chemokine	21	76	2.35969e-10	1.1697e-08
GO:1990869	cellular response to chemokine	21	76	2.35969e-10	1.1697e-08
GO:0072376	protein activation cascade	20	71	4.33746e-10	2.08746e-08
GO:0150076	neuroinflammatory response	18	58	5.63828e-10	2.63669e-08
GO:0002269	leukocyte activation involved in inflammatory response	15	42	1.70215e-09	7.46685e-08
GO:0002920	regulation of humoral immune response	17	55	1.82624e-09	7.82236e-08
GO:1903037	regulation of leukocyte cell-cell adhesion	40	265	2.00517e-09	8.49541e-08
GO:0030449	regulation of complement activation	14	39	5.53334e-09	2.22998e-07
GO:2000257	regulation of protein activation cascade	14	39	5.53334e-09	2.22998e-07
GO:0045088	regulation of innate immune response	51	401	5.60064e-09	2.2389e-07
GO:0002521	leukocyte differentiation	55	452	6.86711e-09	2.70161e-07
GO:0048660	regulation of smooth muscle cell proliferation	25	131	2.05777e-08	7.55581e-07
GO:0001906	cell killing	25	133	2.82536e-08	9.93285e-07
GO:0048659	smooth muscle cell proliferation	25	133	2.82536e-08	9.93285e-07
GO:0043300	regulation of leukocyte degranulation	14	44	3.28911e-08	1.14818e-06
GO:0006875	cellular metal ion homeostasis	56	487	3.7176e-08	1.27091e-06
GO:0045730	respiratory burst	12	32	3.91994e-08	1.32185e-06
GO:0042108	positive regulation of cytokine biosynthetic process	16	62	9.46801e-08	2.98936e-06
GO:0042533	tumor necrosis factor biosynthetic process	11	29	1.27205e-07	3.86844e-06
GO:1903975	regulation of glial cell migration	8	14	1.3832e-07	4.15548e-06
GO:0001501	skeletal system development	53	472	1.89169e-07	5.42028e-06
GO:0008360	regulation of cell shape	24	139	2.82977e-07	7.91812e-06
GO:0098883	synapse pruning	7	11	3.18432e-07	8.76928e-06
GO:0051897	positive regulation of protein kinase B signaling	25	151	3.68356e-07	1.00881e-05
GO:0055074	calcium ion homeostasis	46	394	4.09565e-07	1.1155e-05
GO:0042060	wound healing	53	486	4.79134e-07	1.28382e-05
GO:0046849	bone remodeling	17	78	5.30705e-07	1.40679e-05
GO:0045453	bone resorption	14	55	7.21772e-07	1.80698e-05
GO:0099024	plasma membrane invagination	14	55	7.21772e-07	1.80698e-05
GO:0003013	circulatory system process	51	467	7.58986e-07	1.88115e-05
GO:1905517	macrophage migration	12	41	8.80718e-07	2.12962e-05
GO:0006968	cellular defense response	12	42	1.1739e-06	2.77097e-05
GO:0048762	mesenchymal cell differentiation	28	193	1.21405e-06	2.85216e-05
GO:2001198	regulation of dendritic cell differentiation	7	13	1.50721e-06	3.475e-05
GO:0001909	leukocyte mediated cytotoxicity	18	93	1.5774e-06	3.58677e-05
GO:0070613	regulation of protein processing	18	93	1.5774e-06	3.58677e-05
GO:0033006	regulation of mast cell activation involved in immune response	10	30	1.9239e-06	4.27657e-05
GO:0032102	negative regulation of response to external stimulus	36	292	2.13188e-06	4.65539e-05
GO:0052547	regulation of peptidase activity	42	370	2.72883e-06	5.73748e-05
GO:0002577	regulation of antigen processing and presentation	8	19	2.74316e-06	5.73748e-05
GO:0007584	response to nutrient	27	191	3.11495e-06	6.43367e-05
GO:0050707	regulation of cytokine secretion	25	169	3.13889e-06	6.44952e-05
GO:0010324	membrane invagination	14	62	3.40906e-06	6.92571e-05
GO:1905521	regulation of macrophage migration	10	32	3.74924e-06	7.52429e-05
GO:0090594	inflammatory response to wounding	6	10	3.85696e-06	7.6783e-05
GO:0031960	response to corticosteroid	22	139	3.95496e-06	7.8419e-05
GO:0006809	nitric oxide biosynthetic process	14	63	4.17158e-06	8.19094e-05
GO:0042063	gliogenesis	32	254	4.93898e-06	9.45271e-05
GO:0032026	response to magnesium ion	7	15	5.14544e-06	9.77239e-05
GO:1901654	response to ketone	24	165	6.62614e-06	0.000122103
GO:0010959	regulation of metal ion transport	38	332	6.69964e-06	0.000123
GO:0031589	cell-substrate adhesion	37	320	7.00844e-06	0.000128195
GO:0007015	actin filament organization	40	360	7.92061e-06	0.000143294
GO:0050918	positive chemotaxis	13	58	8.29894e-06	0.000148512
GO:0061448	connective tissue development	30	239	1.04471e-05	0.00018299
GO:0010718	positive regulation of epithelial to mesenchymal transition	11	43	1.06754e-05	0.000185494
GO:0046850	regulation of bone remodeling	11	43	1.06754e-05	0.000185494
GO:0034103	regulation of tissue remodeling	14	68	1.07397e-05	0.000185494
GO:0050673	epithelial cell proliferation	39	353	1.17324e-05	0.000201531
GO:0032963	collagen metabolic process	17	97	1.23891e-05	0.000211041
GO:1904035	regulation of epithelial cell apoptotic process	14	69	1.28243e-05	0.000217705
GO:0090066	regulation of anatomical structure size	46	447	1.289e-05	0.000218075
GO:0009612	response to mechanical stimulus	25	183	1.31615e-05	0.00022191
GO:0031099	regeneration	24	172	1.36087e-05	0.000226407
GO:0050663	cytokine secretion	26	196	1.51284e-05	0.000248317
GO:1904645	response to amyloid-beta	11	45	1.70911e-05	0.000273292
GO:0050730	regulation of peptidyl-tyrosine phosphorylation	28	221	1.71853e-05	0.000273916
GO:2001057	reactive nitrogen species metabolic process	14	71	1.80905e-05	0.000285588
GO:0031623	receptor internalization	17	100	1.87778e-05	0.000294562
GO:1905523	positive regulation of macrophage migration	7	18	2.21091e-05	0.000342484
GO:0097553	calcium ion transmembrane import into cytosol	19	122	2.24999e-05	0.000345919
GO:0007596	blood coagulation	33	286	2.27419e-05	0.000347937
GO:0040013	negative regulation of locomotion	34	301	2.67747e-05	0.000397372
GO:0031341	regulation of cell killing	15	83	2.73467e-05	0.00040465
GO:0007599	hemostasis	33	291	3.23703e-05	0.000474732
GO:0035821	modification of morphology or physiology of other organism	20	136	3.25523e-05	0.000475994
GO:0007568	aging	32	280	3.64533e-05	0.000528359
GO:0042136	neurotransmitter biosynthetic process	15	85	3.66172e-05	0.000529188
GO:0032535	regulation of cellular component size	36	333	4.0248e-05	0.000576158
GO:0015850	organic hydroxy compound transport	25	197	4.66431e-05	0.000656846
GO:0043112	receptor metabolic process	23	175	5.36483e-05	0.000742835
GO:0048846	axon extension involved in axon guidance	9	35	6.51861e-05	0.000891654
GO:1902284	neuron projection extension involved in neuron projection guidance	9	35	6.51861e-05	0.000891654
GO:1903034	regulation of response to wounding	21	154	6.52663e-05	0.000891654
GO:0046456	icosanoid biosynthetic process	10	43	6.54755e-05	0.000891654
GO:0018108	peptidyl-tyrosine phosphorylation	34	316	7.19965e-05	0.0009698
GO:1904019	epithelial cell apoptotic process	15	90	7.28244e-05	0.000978294
GO:0051235	maintenance of location	32	291	7.70818e-05	0.00101892
GO:0071560	cellular response to transforming growth factor beta stimulus	26	216	8.1632e-05	0.00107576
GO:0033627	cell adhesion mediated by integrin	12	62	8.61476e-05	0.00112242
GO:0043900	regulation of multi-organism process	37	359	8.71758e-05	0.00112242
GO:0061082	myeloid leukocyte cytokine production	8	29	9.69361e-05	0.0012316
GO:0071496	cellular response to external stimulus	33	309	0.000105712	0.00131993
GO:0034762	regulation of transmembrane transport	45	473	0.000107221	0.00133206
GO:0008217	regulation of blood pressure	21	161	0.000124787	0.0015161
GO:0071559	response to transforming growth factor beta	26	222	0.00012859	0.0015509
GO:0002532	production of molecular mediator involved in inflammatory response	12	65	0.000138773	0.00166159
GO:0001776	leukocyte homeostasis	13	75	0.00014453	0.0017222
GO:0060761	negative regulation of response to cytokine stimulus	11	56	0.000146962	0.00173901
GO:0031348	negative regulation of defense response	23	188	0.000161934	0.00187549
GO:0033622	integrin activation	6	18	0.000236139	0.00266032
GO:0006026	aminoglycan catabolic process	11	59	0.000238883	0.00268513
GO:0150077	regulation of neuroinflammatory response	7	25	0.000240878	0.00268926
GO:0110053	regulation of actin filament organization	26	231	0.000244398	0.00271025
GO:0032418	lysosome localization	12	70	0.000287359	0.00312377
GO:0033628	regulation of cell adhesion mediated by integrin	9	42	0.000294751	0.00319013
GO:0035886	vascular smooth muscle cell differentiation	7	26	0.00031464	0.00336136
GO:0019835	cytolysis	8	34	0.000323849	0.00344489
GO:0030193	regulation of blood coagulation	12	71	0.000329393	0.00348889
GO:0035987	endodermal cell differentiation	9	43	0.000355441	0.00369376
GO:0032956	regulation of actin cytoskeleton organization	31	303	0.000362539	0.00375963
GO:0051152	positive regulation of smooth muscle cell differentiation	5	13	0.000376313	0.0038562
GO:1900046	regulation of hemostasis	12	72	0.000376518	0.0038562
GO:0046596	regulation of viral entry into host cell	7	27	0.000405474	0.00412718
GO:0019730	antimicrobial humoral response	13	83	0.000408402	0.00413997
GO:0050818	regulation of coagulation	12	74	0.000488009	0.00483812
GO:0051806	entry into cell of other organism involved in symbiotic interaction	16	120	0.000604256	0.00568367
GO:0051828	entry into other organism involved in symbiotic interaction	16	120	0.000604256	0.00568367
GO:0051346	negative regulation of hydrolase activity	36	383	0.00064159	0.00598938
GO:0060135	maternal process involved in female pregnancy	10	56	0.000651016	0.00602069
GO:0000768	syncytium formation by plasma membrane fusion	9	47	0.000710154	0.0064949
GO:0140253	cell-cell fusion	9	47	0.000710154	0.0064949
GO:0098869	cellular oxidant detoxification	13	88	0.000726381	0.00660674
GO:0010466	negative regulation of peptidase activity	22	198	0.000849603	0.00752051
GO:0002507	tolerance induction	6	23	0.00102227	0.00893716
GO:0016049	cell growth	39	437	0.00105465	0.00918789
GO:0010952	positive regulation of peptidase activity	20	176	0.00108732	0.00941547
GO:0051668	localization within membrane	17	139	0.001118	0.0095361
GO:0060560	developmental growth involved in morphogenesis	23	216	0.00117347	0.00997748
GO:0071248	cellular response to metal ion	19	165	0.00122415	0.0103906
GO:1901570	fatty acid derivative biosynthetic process	12	82	0.00125019	0.0105588
GO:1901655	cellular response to ketone	12	82	0.00125019	0.0105588
GO:0051701	interaction with host	21	191	0.0012617	0.010623
GO:0034599	cellular response to oxidative stress	27	271	0.00126225	0.010623
GO:0036293	response to decreased oxygen levels	32	341	0.00128929	0.0107593
GO:0009636	response to toxic substance	40	457	0.0013207	0.0109111
GO:0008037	cell recognition	15	117	0.0013296	0.0109664
GO:0032970	regulation of actin filament-based process	32	342	0.00135247	0.0111366
GO:0042771	intrinsic apoptotic signaling pathway in response to DNA damage by p53 class mediator	8	42	0.00144574	0.0117677
GO:0010517	regulation of phospholipase activity	10	62	0.00147551	0.0119511
GO:0042267	natural killer cell mediated cytotoxicity	9	52	0.00151278	0.0121696
GO:0071260	cellular response to mechanical stimulus	11	73	0.00154622	0.0124023
GO:0001101	response to acid chemical	29	305	0.00174933	0.013808
GO:0001558	regulation of cell growth	34	378	0.00189256	0.0147972
GO:0016101	diterpenoid metabolic process	12	86	0.00190158	0.0147977
GO:0009415	response to water	4	11	0.00193306	0.0148355
GO:0048144	fibroblast proliferation	11	75	0.00193338	0.0148355
GO:0030278	regulation of ossification	19	172	0.00199459	0.0151282
GO:1901136	carbohydrate derivative catabolic process	19	172	0.00199459	0.0151282
GO:0003012	muscle system process	34	380	0.00206432	0.0155278
GO:1904646	cellular response to amyloid-beta	7	36	0.00251331	0.0183213
GO:0002440	production of molecular mediator of immune response	19	176	0.00259521	0.018799
GO:0150078	positive regulation of neuroinflammatory response	4	12	0.00277852	0.0198175
GO:0003158	endothelium development	14	115	0.00309407	0.0216628
GO:0021772	olfactory bulb development	5	20	0.00332385	0.0228521
GO:0061081	positive regulation of myeloid leukocyte cytokine production involved in immune response	5	20	0.00332385	0.0228521
GO:0110110	positive regulation of animal organ morphogenesis	10	69	0.00334312	0.0229209
GO:0002009	morphogenesis of an epithelium	40	482	0.00344827	0.0234151
GO:1902667	regulation of axon guidance	7	38	0.00346548	0.0234357
GO:0032271	regulation of protein polymerization	20	194	0.00347684	0.0234485
GO:0044706	multi-multicellular organism process	20	194	0.00347684	0.0234485
GO:0006022	aminoglycan metabolic process	17	155	0.00361494	0.0242808
GO:0006979	response to oxidative stress	35	409	0.0037127	0.0247469
GO:0002679	respiratory burst involved in defense response	4	13	0.00384617	0.0253868
GO:0007194	negative regulation of adenylate cyclase activity	4	13	0.00384617	0.0253868
GO:0042326	negative regulation of phosphorylation	35	410	0.00385974	0.0254425
GO:0019233	sensory perception of pain	11	82	0.00395167	0.0258764
GO:2000045	regulation of G1/S transition of mitotic cell cycle	16	144	0.00411767	0.026666
GO:1905954	positive regulation of lipid localization	10	71	0.00412819	0.026666
GO:0035809	regulation of urine volume	5	21	0.00417446	0.026666
GO:1903392	negative regulation of adherens junction organization	5	21	0.00417446	0.026666
GO:0033280	response to vitamin D	6	30	0.00437915	0.0275323
GO:0006584	catecholamine metabolic process	7	40	0.00467	0.0290819
GO:0007157	heterophilic cell-cell adhesion via plasma membrane cell adhesion molecules	7	40	0.00467	0.0290819
GO:0009712	catechol-containing compound metabolic process	7	40	0.00467	0.0290819
GO:0001771	immunological synapse formation	4	14	0.00516069	0.0311132
GO:0018158	protein oxidation	4	14	0.00516069	0.0311132
GO:1900221	regulation of amyloid-beta clearance	4	14	0.00516069	0.0311132
GO:1905153	regulation of membrane invagination	4	14	0.00516069	0.0311132
GO:0042573	retinoic acid metabolic process	5	22	0.00516967	0.0311132
GO:0086011	membrane repolarization during action potential	5	22	0.00516967	0.0311132
GO:1905475	regulation of protein localization to membrane	18	174	0.00521339	0.0311734
GO:0031668	cellular response to extracellular stimulus	23	243	0.00527513	0.0314882
GO:1905952	regulation of lipid localization	14	122	0.00528966	0.0315154
GO:0003014	renal system process	13	110	0.00551671	0.0325552
GO:0010332	response to gamma radiation	8	52	0.00578123	0.0337082
GO:0032370	positive regulation of lipid transport	8	52	0.00578123	0.0337082
GO:0043113	receptor clustering	8	52	0.00578123	0.0337082
GO:0030201	heparan sulfate proteoglycan metabolic process	6	32	0.00610735	0.035367
GO:0097006	regulation of plasma lipoprotein particle levels	10	75	0.00613057	0.0354187
GO:1900271	regulation of long-term synaptic potentiation	7	42	0.0061656	0.0354558
GO:0048525	negative regulation of viral process	11	87	0.00622408	0.0356679
GO:0010518	positive regulation of phospholipase activity	8	53	0.00650002	0.0368236
GO:0060263	regulation of respiratory burst	4	15	0.00674519	0.037653
GO:0061684	chaperone-mediated autophagy	4	15	0.00674519	0.037653
GO:1905063	regulation of vascular smooth muscle cell differentiation	4	15	0.00674519	0.037653
GO:1990000	amyloid fibril formation	4	15	0.00674519	0.037653
GO:1903076	regulation of protein localization to plasma membrane	11	88	0.00678194	0.0377602
GO:0000302	response to reactive oxygen species	20	208	0.00752561	0.0414034
GO:0051222	positive regulation of protein transport	31	368	0.00760455	0.0417688
GO:0033687	osteoblast proliferation	5	24	0.00764259	0.0417688
GO:0097066	response to thyroid hormone	5	24	0.00764259	0.0417688
GO:0001913	T cell mediated cytotoxicity	7	44	0.00799181	0.0434856
GO:0030516	regulation of axon extension	11	90	0.00801448	0.0435611
GO:0006525	arginine metabolic process	4	16	0.00862102	0.04605
GO:0097067	cellular response to thyroid hormone stimulus	4	16	0.00862102	0.04605
GO:0045926	negative regulation of growth	21	226	0.00914005	0.0480656
GO:0140115	export across plasma membrane	5	25	0.00914381	0.0480656
GO:2000191	regulation of fatty acid transport	5	25	0.00914381	0.0480656
