# Supplementary material for: Assessing the Contribution of Relative Macrophage Frequencies to Subcutaneous Adipose Tissue
Source: Front Nutr. 2021 May 31;8:675935. doi: 10.3389/fnut.2021.675935 (PMC8200404; doi:10.3389/fnut.2021.675935)
Supplement: Supplementary file 1 [file Data_Sheet_1.ZIP › Tables/Table S8.xlsx]

## Sheet: Sheet 1
Table S8. Significant biological processes (downregulated genes) for the M3 vs M0 group comparison adjusted for sex, study,
and differences in cell type composition (model 2).
The column significant genes shows the number of significant genes identified from our dataset for this specific GO term.
The total # genes shows the total number of genes associated with that specific GO term.
Nominal p-values and false discovery rate (FDR) p-values for the GO terms are also presented.
	M3 vs M0 group comparison - downregulated genes
GO term ID	Biological process	Significant # genes	Total # genes	p	FDR-p
GO:0006631	fatty acid metabolic process	32	321	1.404e-17	4.20357e-14
GO:0016054	organic acid catabolic process	23	245	2.39604e-12	2.12003e-09
GO:0006732	coenzyme metabolic process	26	369	5.73035e-11	2.85945e-08
GO:0035384	thioester biosynthetic process	10	50	2.95091e-09	9.81669e-07
GO:0071616	acyl-CoA biosynthetic process	10	50	2.95091e-09	9.81669e-07
GO:0044282	small molecule catabolic process	23	388	2.13961e-08	4.5757e-06
GO:0033866	nucleoside bisphosphate biosynthetic process	10	63	3.09613e-08	5.15342e-06
GO:0034030	ribonucleoside bisphosphate biosynthetic process	10	63	3.09613e-08	5.15342e-06
GO:0034033	purine nucleoside bisphosphate biosynthetic process	10	63	3.09613e-08	5.15342e-06
GO:1901570	fatty acid derivative biosynthetic process	10	82	4.0407e-07	3.66602e-05
GO:0006695	cholesterol biosynthetic process	9	66	5.92232e-07	4.66616e-05
GO:0046390	ribose phosphate biosynthetic process	17	271	7.41555e-07	5.21071e-05
GO:0106118	regulation of sterol biosynthetic process	7	42	2.74562e-06	0.000149462
GO:0062012	regulation of small molecule metabolic process	20	411	4.07666e-06	0.000206873
GO:0035358	regulation of peroxisome proliferator activated receptor signaling pathway	4	12	2.25213e-05	0.0010064
GO:0010883	regulation of lipid storage	6	44	4.76161e-05	0.00190689
GO:0019915	lipid storage	7	64	4.77677e-05	0.00190689
GO:0042398	cellular modified amino acid biosynthetic process	6	47	6.97589e-05	0.00267767
GO:1905952	regulation of lipid localization	9	122	9.43299e-05	0.00348671
GO:0062013	positive regulation of small molecule metabolic process	9	128	0.000136419	0.00486237
GO:1901615	organic hydroxy compound metabolic process	18	452	0.000169351	0.00589579
GO:1901617	organic hydroxy compound biosynthetic process	12	230	0.000192621	0.00662882
GO:0120162	positive regulation of cold-induced thermogenesis	7	89	0.000385802	0.0128344
GO:0034374	low-density lipoprotein particle remodeling	3	11	0.000508342	0.0161912
GO:0062014	negative regulation of small molecule metabolic process	7	94	0.000537995	0.0169553
GO:0044262	cellular carbohydrate metabolic process	12	259	0.000566088	0.0176549
GO:1901652	response to peptide	17	459	0.000590763	0.0182345
GO:0006760	folic acid-containing compound metabolic process	4	27	0.000668806	0.020271
GO:0045913	positive regulation of carbohydrate metabolic process	6	72	0.000743003	0.0220253
GO:1901605	alpha-amino acid metabolic process	10	198	0.000843688	0.0245243
GO:0010743	regulation of macrophage derived foam cell differentiation	4	29	0.000884064	0.0253221
GO:0035265	organ growth	9	165	0.000888049	0.0253221
GO:0050679	positive regulation of epithelial cell proliferation	9	168	0.00100888	0.0282298
GO:0042594	response to starvation	9	172	0.0011904	0.0321086
GO:0055002	striated muscle cell development	8	140	0.00126693	0.0323733
GO:0040019	positive regulation of embryonic development	4	32	0.00129214	0.0323733
GO:0006767	water-soluble vitamin metabolic process	6	80	0.00129381	0.0323733
GO:0097503	sialylation	3	15	0.00134078	0.0323733
GO:0010876	lipid localization	13	328	0.00142718	0.0341837
GO:0042558	pteridine-containing compound metabolic process	4	33	0.0014532	0.0342589
GO:1901655	cellular response to ketone	6	82	0.00147066	0.0343997
GO:0055088	lipid homeostasis	7	116	0.00185665	0.0402813
GO:0003012	muscle system process	14	380	0.00187906	0.0404741
GO:0071456	cellular response to hypoxia	9	186	0.00204389	0.0434
GO:0019318	hexose metabolic process	10	227	0.00234283	0.0483068
GO:0051196	regulation of coenzyme metabolic process	6	90	0.00236811	0.0483068
