# Supplementary material for: Assessing the Contribution of Relative Macrophage Frequencies to Subcutaneous Adipose Tissue
Source: Front Nutr. 2021 May 31;8:675935. doi: 10.3389/fnut.2021.675935 (PMC8200404; doi:10.3389/fnut.2021.675935)
Supplement: Supplementary file 1 [file Data_Sheet_1.ZIP › Tables/Table S9.xlsx]

## Sheet: Sheet1
Table S9. Significant pathways (upregulated genes) from the WikiPathways collection for the M3 vs M0 group comparison
adjusted for sex and study (model 1).
The column significant genes shows the number of significant genes identified from our dataset for this pathway.
The total # genes shows the total number of genes associated with that pathway.
Nominal p-values and false discovery rate (FDR) p-values for the GO terms are also presented.
	M3 vs M0 group comparison - upregulated genes
Pathway ID	Biological process	Significant # genes	Total # genes	p	FDR-p
WP3945	TYROBP Causal Network	46	56	9.02827e-27	4.22523e-24
WP3937	Microglia Pathogen Phagocytosis Pathway	23	36	3.61707e-10	8.46394e-08
WP2865	IL1 and megakaryocytes in obesity	16	24	7.78261e-08	1.21409e-05
WP2431	Spinal Cord Injury	38	103	7.68999e-07	7.22905e-05
WP98	Prostaglandin Synthesis and Regulation	21	42	7.72334e-07	7.22905e-05
WP2328	Allograft Rejection	30	75	1.60029e-06	0.000124823
WP3624	Lung fibrosis	23	54	7.61009e-06	0.000508789
WP2806	Human Complement System	30	82	1.35237e-05	0.000791134
WP558	Complement and Coagulation Cascades	20	46	2.06687e-05	0.00107477
WP4217	Ebola Virus Pathway on Host	39	121	2.37951e-05	0.00111361
WP1449	Regulation of toll-like receptor signaling pathway	39	123	3.61757e-05	0.00153911
WP3941	Oxidative Damage	17	38	5.53564e-05	0.0021589
WP75	Toll-like Receptor Signaling Pathway	30	88	6.41429e-05	0.00221884
WP619	Type II interferon signaling (IFNG)	16	35	6.63755e-05	0.00221884
WP3929	Chemokine signaling pathway	43	144	7.29066e-05	0.00227469
WP3617	Photodynamic therapy-induced NF-kB survival signaling	14	29	9.11449e-05	0.00266599
WP2272	Pathogenic Escherichia coli infection	19	47	0.000110885	0.002883
WP3646	Hepatitis C and Hepatocellular Carcinoma	19	47	0.000110885	0.002883
WP4462	Platelet-mediated interactions with vascular and circulating cells	9	15	0.000208951	0.00488944
WP4493	Cells and Molecules involved in local acute inflammatory response	9	15	0.000208951	0.00488944
WP2877	Vitamin D Receptor Pathway	43	152	0.000279876	0.00595372
WP1772	Apoptosis Modulation and Signaling	28	86	0.000271602	0.00595372
WP4754	IL-18 signaling pathway	64	251	0.000293096	0.00596387
WP2359	Parkin-Ubiquitin Proteasomal System pathway	22	62	0.000312619	0.00609607
WP4494	Selective expression of chemokine receptors during T-cell polarization	11	22	0.000356972	0.00668252
WP4666	Hepatitis B infection	39	136	0.000393096	0.00703922
WP4815	Glycosaminoglycan degradation	9	16	0.000406109	0.00703922
WP2911	miRNA targets in ECM and membrane receptors	12	26	0.000491754	0.00821932
WP4136	Fibrin Complement Receptor 3 Signaling Pathway	14	35	0.000999689	0.0161329
WP4329	miRNAs involvement in the immune response in sepsis	15	39	0.00107718	0.0162804
WP4559	Interactions between immune cells and microRNAs in tumor microenvironment	12	28	0.00111319	0.0162804
WP3612	Photodynamic therapy-induced NFE2L2 (NRF2) survival signaling	10	21	0.0010811	0.0162804
WP286	IL-3 Signaling Pathway	17	47	0.00115238	0.0163428
WP3888	VEGFA-VEGFR2 Signaling Pathway	91	402	0.00140579	0.0182753
WP2828	Bladder Cancer	14	36	0.00138493	0.0182753
WP4313	Ferroptosis	14	36	0.00138493	0.0182753
WP4758	Nephrotic syndrome	15	40	0.00145822	0.0184445
WP2324	AGE/RAGE pathway	21	65	0.00171118	0.0210745
WP4963	p53 transcriptional gene network	20	61	0.00178953	0.0214744
WP23	B Cell Receptor Signaling Pathway	28	96	0.00189096	0.0221242
WP4255	Non-small cell lung cancer	22	70	0.00200181	0.0228499
WP306	Focal Adhesion	47	186	0.00220923	0.0242167
WP707	DNA Damage Response	20	62	0.00223044	0.0242167
WP4786	Type I collagen synthesis in the context of Osteogenesis imperfecta	12	30	0.00227678	0.0242167
WP183	Proteasome Degradation	19	58	0.00233487	0.0242826
WP2018	RANKL/RANK (Receptor activator of NFKB (ligand)) Signaling Pathway	18	54	0.00242688	0.0246909
WP4153	Degradation pathway of sphingolipids, including diseases	6	10	0.00262981	0.0261862
WP453	Inflammatory Response Pathway	11	27	0.00290679	0.0283413
WP2572	Primary Focal Segmental Glomerulosclerosis FSGS	21	68	0.00318092	0.0297735
WP1601	Fluoropyrimidine Activity	12	31	0.00315195	0.0297735
WP545	Complement Activation	8	17	0.00379152	0.0347928
WP3286	Copper homeostasis	16	48	0.00415008	0.0373507
WP2007	Iron metabolism in placenta	6	11	0.00496171	0.0438128
WP3614	Photodynamic therapy-induced HIF-1 survival signaling	12	33	0.00571029	0.0494892
WP4784	Proteoglycan biosynthesis	8	18	0.00582535	0.0495684
